# Supplementary material for: Transcriptomic Analysis of Three Differentially Senescing Maize (Zea mays L.) Inbred Lines upon Heat Stress
Source: Int J Mol Sci. 2023 Jun 6;24(12):9782. doi: 10.3390/ijms24129782 (PMC10298251; doi:10.3390/ijms24129782)
Supplement: Supplementary file 1 [file ijms-24-09782-s001.zip]

Archive with 4 entries (4 files):
- Supplementary File S1.xlsx
- Supplementary File S2.xlsx
- Supplementary File S3.xlsx
- Supplementary File.pdf
