# Supplementary material for: Transcriptomic Analysis of Three Differentially Senescing Maize (Zea mays L.) Inbred Lines upon Heat Stress
Source: Int J Mol Sci. 2023 Jun 6;24(12):9782. doi: 10.3390/ijms24129782 (PMC10298251; doi:10.3390/ijms24129782)
Supplement: Supplementary file 1 [file ijms-24-09782-s001.zip › Supplementary File S1.xlsx]

## Sheet: PH4CV
Gene_id	Gene name	Gene description	FC(HT_PH4CV/CK_PH4CV)	Log2FC(HT_PH4CV/CK_PH4CV)	Pvalue	Padjust	Significant	Regulate	CK_PH4CV_1	CK_PH4CV_2	HT_PH4CV_1	HT_PH4CV_2	CK_PH4CV	HT_PH4CV
gene-ZeamMr004	rrn18	18S ribosomal RNA	29.09	4.86246	0	0	yes	up	17.88	17.8	569.78	531.75	17.84	550.765
gene-LOC542530	LOC542530	light harvesting chlorophyll a/b binding protein 3	0.02	-5.61462	0	0	yes	down	9848.03	8900.73	199.5	204.49	9374.38	201.995
gene-LOC100194217	LOC100194217	responsive to abscisic acid15	24.468	4.61283	0	0	yes	up	1556.95	1528.52	38114.9	40758.2	1542.73	39436.5
gene-LOC542321	LOC542321	light harvesting chlorophyll a/b binding protein 6	0.032	-4.9641	0	0	yes	down	3739.52	3709.56	122.95	129.66	3724.54	126.305
gene-LOC100283212	LOC100283212	chlorophyll a-b binding protein 6A	0.017	-5.88657	0	0	yes	down	1193.69	1195.03	19.47	23.42	1194.36	21.445
gene-LOC100281879	LOC100281879	chlorophyll a-b binding protein	0.041	-4.6249	0	0	yes	down	5878.57	5873.74	247.24	257.05	5876.15	252.145
gene-LOC100284154	LOC100284154	chlorophyll a-b binding protein of LHCII type III	0.035	-4.82224	0	0	yes	down	4329.2	3960.96	161.26	150.23	4145.08	155.745
gene-LOC103627610	LOC103627610	9-cis-epoxycarotenoid dioxygenase NCED1, chloroplastic	0.025	-5.34483	0	0	yes	down	306.88	350.7	8.71	8.5	328.79	8.605
gene-LOC100282076	LOC100282076	lichenase-2	74.68	6.22264	0	0	yes	up	15.4	14.99	1336.44	1060.66	15.195	1198.55
gene-LOC103647610	LOC103647610	cytochrome P450 78A9	0.014	-6.17107	0	0	yes	down	234.88	259.55	3.72	3.57	247.215	3.645
gene-LOC100281340	LOC100281340	uncharacterized LOC100281340	0.015	-6.04154	0	0	yes	down	376.24	398.59	5.24	5.82	387.415	5.53
gene-LOC103627063	LOC103627063	monosaccharide-sensing protein 2, transcript variant X2	0.042	-4.55966	0	0	yes	down	255.98	237.5	10.57	11.78	246.74	11.175
gene-LOC100275436	LOC100275436	uncharacterized LOC100275436	55.686	5.79924	0	0	yes	up	29.81	23.7	3122.56	3651.46	26.755	3387.01
gene-LOC100193117	LOC100193117	uncharacterized LOC100193117, transcript variant X2	18.446	4.20526	3.21519e-291	6.61503e-288	yes	up	80.51	84.91	1504.83	1713.26	82.71	1609.05
gene-LOC100275351	LOC100275351	Basic leucine zipper 25	0.009	-6.789	8.1602e-290	1.56698e-286	yes	down	329.75	266.72	2.32	3.76	298.235	3.04
gene-LOC100275372	LOC100275372	uncharacterized LOC100275372	0.028	-5.17217	1.42619e-289	2.5675e-286	yes	down	898.9	917.34	29.23	23.95	908.12	26.59
gene-LOC100192993	LOC100192993	OSIGBa0147B06.5 protein, transcript variant X1	0.025	-5.32649	1.84216e-281	3.12127e-278	yes	down	254.48	264.27	6.66	6.96	259.375	6.81
gene-LOC100383478	LOC100383478	Phosphoethanolamine N-methyltransferase 3	0.006	-7.41156	7.75885e-270	1.24159e-266	yes	down	147.53	138.64	0.79	1.01	143.085	0.9
gene-LOC109944506	LOC109944506	uncharacterized LOC109944506	81.89	6.35561	9.32807e-264	1.41414e-260	yes	up	2.99	2.37	262.05	367.4	2.68	314.725
gene-LOC100272911	LOC100272911	uncharacterized LOC100272911, transcript variant X1	222.499	7.79766	5.21e-262	7.50345e-259	yes	up	0.76	0.86	191.08	192.33	0.81	191.705
gene-LOC100281018	LOC100281018	uncharacterized LOC100281018	0.009	-6.84767	1.08977e-258	1.49475e-255	yes	down	519.94	580.9	4.39	5.75	550.42	5.07
gene-LOC100216568	LOC100216568	uncharacterized LOC100216568	0.073	-3.77195	5.16265e-257	6.75932e-254	yes	down	1015.27	1043.87	72.99	79.88	1029.57	76.435
gene-LOC100193833	LOC100193833	light harvesting complex mesophyll 7	0.065	-3.93555	1.66963e-250	2.09096e-247	yes	down	13539.6	13752.5	976.63	906.28	13646.1	941.455
gene-ZeamMr002	rrn26	26S ribosomal RNA	23.264	4.54001	2.28506e-247	2.74245e-244	yes	up	16.93	18.32	462.81	409.53	17.625	436.17
gene-LOC118476934	LOC118476934	uncharacterized LOC118476934	14.493	3.85731	2.22506e-246	2.56362e-243	yes	up	34.48	25.75	629.25	742.71	30.115	685.98
gene-LOC542320	LOC542320	chlorophyll a/b-binding apoprotein CP26 precursor	0.085	-3.55345	5.89238e-239	6.52785e-236	yes	down	3667.86	3817.74	328.78	340.43	3742.8	334.605
gene-LOC118476660	LOC118476660	uncharacterized LOC118476660	15.291	3.93461	7.79932e-239	8.32043e-236	yes	up	13.74	15.08	288.84	312.3	14.41	300.57
gene-LOC606463	LOC606463	alkaline alpha galactosidase 1	10.788	3.4314	1.42735e-238	1.46833e-235	yes	up	93.25	88.01	1010.26	1075.29	90.63	1042.78
gene-LOC118472096	LOC118472096	uncharacterized LOC118472096	21.029	4.39429	3.62187e-235	3.59739e-232	yes	up	3.7	2.73	85.55	107.61	3.215	96.58
gene-LOC118472188	LOC118472188	uncharacterized LOC118472188	27.402	4.77623	3.30702e-232	3.17518e-229	yes	up	1.09	0.86	28.4	31.26	0.975	29.83
gene-LOC100382191	LOC100382191	uncharacterized LOC100382191	0.054	-4.20624	6.96461e-223	6.47125e-220	yes	down	535.51	644.67	32.84	35.19	590.09	34.015
gene-LOC100280576	LOC100280576	16.9 kDa class I heat shock protein 1	248.199	7.95535	5.47031e-213	4.92397e-210	yes	up	1.64	1.75	424.2	451.8	1.695	438
gene-LOC100216699	LOC100216699	uncharacterized LOC100216699	12	3.58498	1.74765e-212	1.52543e-209	yes	up	41.25	39.01	697.16	678.28	40.13	687.72
gene-LOC100280101	LOC100280101	uncharacterized LOC100280101, transcript variant X1	24.369	4.60699	3.68884e-211	3.1251e-208	yes	up	13.49	15.52	377.74	338.67	14.505	358.205
gene-LOC100383150	LOC100383150	evolutionarily conserved C-terminal region 2	12.492	3.64292	2.21761e-208	1.82503e-205	yes	up	51.91	54.52	648.44	780.32	53.215	714.38
gene-LOC542576	LOC542576	heat shock protein26	358.977	8.48775	2.5167e-206	2.01364e-203	yes	up	1.88	1.36	699.18	526.3	1.62	612.74
gene-LOC100274228	LOC100274228	uncharacterized LOC100274228, transcript variant X1	0.065	-3.93832	3.47455e-206	2.70489e-203	yes	down	211.78	222.89	14.07	16.18	217.335	15.125
gene-LOC542716	LOC542716	light harvesting chlorophyll a/b binding protein 5	0.102	-3.29966	3.44376e-201	2.61037e-198	yes	down	2071.51	2155	215.38	240.08	2113.26	227.73
gene-LOC109940941	LOC109940941	uncharacterized LOC109940941	24.234	4.59898	5.88185e-200	4.34413e-197	yes	up	12.94	15.73	339.09	384.12	14.335	361.605
gene-LOC100274453	LOC100274453	light harvesting chlorophyll a/b binding protein1	0.009	-6.78683	6.63207e-199	4.77575e-196	yes	down	446.2	312.51	2.69	4.66	379.355	3.675
gene-LOC109945079	LOC109945079	-	19.953	4.31857	2.73985e-196	1.92484e-193	yes	up	1.84	2.36	53.73	59.54	2.1	56.635
gene-LOC100274593	LOC100274593	uncharacterized LOC100274593	16.59	4.05223	4.23947e-195	2.90747e-192	yes	up	25.53	24.09	441.63	427.11	24.81	434.37
gene-LOC100273752	LOC100273752	uncharacterized LOC100273752	0.074	-3.76247	5.30116e-195	3.55104e-192	yes	down	596.99	641.14	44.72	52.11	619.065	48.415
gene-LOC103625835	LOC103625835	photosystem I reaction center subunit III, chloroplastic	0.106	-3.24107	9.76941e-190	6.39541e-187	yes	down	4106.9	4218.22	470.15	461.32	4162.56	465.735
gene-LOC100283787	LOC100283787	uncharacterized LOC100283787	0.096	-3.38671	1.27572e-187	8.16576e-185	yes	down	1638.74	1682.04	164.65	158.72	1660.39	161.685
gene-LOC100191715	LOC100191715	chlorophyll a-b binding protein	0.12	-3.06441	1.96564e-187	1.23083e-184	yes	down	5001.43	5022.37	629.56	639.5	5011.9	634.53
gene-LOC100501454	LOC100501454	nine-cis-epoxycarotenoid dioxygenase6	0.081	-3.62843	7.41782e-187	4.54602e-184	yes	down	1260.07	1472.05	110.51	122.58	1366.06	116.545
gene-LOC103635019	LOC103635019	isoflavone reductase homolog IRL-like	0.05	-4.32032	2.4153e-184	1.44938e-181	yes	down	243.16	250.12	11.26	15.1	246.64	13.18
gene-LOC103632139	LOC103632139	uncharacterized LOC103632139	48.739	5.60701	4.97592e-181	2.92503e-178	yes	up	9.66	10.26	419.01	552.37	9.96	485.69
gene-LOC100125638	LOC100125638	granule bound starch synthase IIa precursor, transcript variant 1	0.012	-6.36385	1.08458e-180	6.24806e-178	yes	down	66.19	80.08	0.92	0.98	73.135	0.95
gene-LOC541791	LOC541791	photosystem I subunit d1	0.053	-4.23227	4.03694e-179	2.28e-176	yes	down	377.9	342.17	17.59	23.12	360.035	20.355
gene-LOC100281791	LOC100281791	chlorophyll a-b binding protein 6A	0.128	-2.96448	8.69087e-179	4.81407e-176	yes	down	4685.91	4731.15	623.52	652.13	4708.53	637.825
gene-LOC100304404	LOC100304404	uncharacterized LOC100304404	0.061	-4.04485	1.47491e-176	8.01572e-174	yes	down	214.12	256.82	14.11	16.34	235.47	15.225
gene-LOC103628711	LOC103628711	YTH domain-containing protein ECT4	12.948	3.69465	1.29313e-175	6.89763e-173	yes	up	69.09	78.8	968.72	1069.3	73.945	1019.01
gene-LOC103640914	LOC103640914	NAD(P)H-quinone oxidoreductase subunit U chloroplastic	0.056	-4.1608	7.59471e-173	3.97742e-170	yes	down	409.51	462.75	22.1	28.23	436.13	25.165
gene-LOC100216787	LOC100216787	uncharacterized LOC100216787	9.565	3.25773	4.38286e-170	2.25436e-167	yes	up	28.32	28.73	201.78	214.19	28.525	207.985
gene-LOC100191267	LOC100191267	uncharacterized LOC100191267	0.083	-3.59242	1.06148e-168	5.36402e-166	yes	down	252.16	249.49	19.26	21.61	250.825	20.435
gene-LOC100283848	LOC100283848	uncharacterized LOC100283848	0.094	-3.41283	5.64634e-168	2.80409e-165	yes	down	5205.09	5052.27	439.02	564.85	5128.68	501.935
gene-LOC118476928	LOC118476928	uncharacterized LOC118476928	15.251	3.93082	4.29046e-167	2.09462e-164	yes	up	58.85	71.03	954.43	1133.17	64.94	1043.8
gene-LOC100127014	LOC100127014	uncharacterized LOC100127014	0.007	-7.19507	4.68603e-165	2.24961e-162	yes	down	127.59	127.27	0.66	1.23	127.43	0.945
gene-LOC100191548	LOC100191548	glutamyl-tRNA reductase-like protein	0.109	-3.2024	7.3819e-164	3.48571e-161	yes	down	312.62	307.93	32.89	37.84	310.275	35.365
gene-LOC100281496	LOC100281496	uncharacterized LOC100281496, transcript variant X1	0.117	-3.09066	2.32263e-163	1.07905e-160	yes	down	372.29	391.26	45.22	50.64	381.775	47.93
gene-LOC100283147	LOC100283147	tyrosine specific protein phosphatase family protein	0.115	-3.11941	2.08376e-161	9.52708e-159	yes	down	829.55	774.47	98.35	96.73	802.01	97.54
gene-LOC109943443	LOC109943443	uncharacterized LOC109943443	26.201	4.71154	5.88646e-161	2.64928e-158	yes	up	1.69	1.75	42.88	53.24	1.72	48.06
gene-LOC100282512	LOC100282512	chlorophyll a-b binding protein	0.131	-2.93155	7.57131e-161	3.35514e-158	yes	down	2337.19	2437.16	314.26	349.73	2387.18	331.995
gene-LOC100216847	LOC100216847	uncharacterized LOC100216847, transcript variant X1	0.114	-3.12892	8.56425e-161	3.73765e-158	yes	down	557.58	523.71	65.14	73.38	540.645	69.26
gene-LOC109944562	LOC109944562	uncharacterized LOC109944562	69.234	6.11341	6.21972e-158	2.67392e-155	yes	up	6.42	6.58	380.52	495.98	6.5	438.25
gene-LOC103643294	LOC103643294	putative 1-phosphatidylinositol-3-phosphate 5-kinase FAB1C	0.041	-4.60362	1.34345e-157	5.6907e-155	yes	down	39.61	30.87	1.37	1.73	35.24	1.55
gene-LOC542478	LOC542478	photosystem II subunit29	0.138	-2.85546	5.18683e-157	2.16524e-154	yes	down	4101.36	3992.85	596.36	588.02	4047.11	592.19
gene-LOC118476919	LOC118476919	uncharacterized LOC118476919, transcript variant X1	27.125	4.76156	3.68433e-156	1.51605e-153	yes	up	3.93	3.96	120.23	170.98	3.945	145.605
gene-LOC100382206	LOC100382206	beta-amylase	0.102	-3.29825	4.46974e-153	1.81333e-150	yes	down	131.24	127.41	13.64	14.32	129.325	13.98
gene-LOC542290	LOC542290	glyceraldehyde phosphate dehydrogenase B1	0.105	-3.24923	4.85292e-153	1.94144e-150	yes	down	5007.03	5731.15	605.29	595.66	5369.09	600.475
gene-LOC103646451	LOC103646451	cellulose synthase-like protein H1, transcript variant X1	0.094	-3.40817	1.21676e-152	4.80102e-150	yes	down	177.98	190.64	16.79	20.3	184.31	18.545
gene-LOC103631989	LOC103631989	short-chain type dehydrogenase/reductase-like	17.067	4.09317	7.52794e-150	2.9302e-147	yes	up	15.77	13.75	271.71	259.19	14.76	265.45
gene-LOC114574130	LOC114574130	uncharacterized LOC114574130	12.052	3.59114	1.19936e-148	4.60617e-146	yes	up	6.56	5.61	76.2	82.36	6.085	79.28
gene-LOC100501361	LOC100501361	Triose phosphate/phosphate translocator, chloroplastic	0.135	-2.88831	2.52774e-148	9.58013e-146	yes	down	992.45	1049.19	138.86	154.78	1020.82	146.82
gene-LOC103653516	LOC103653516	uncharacterized LOC103653516	6.716	2.74767	1.81166e-147	6.77703e-145	yes	up	160.3	148.65	994.61	1151.85	154.475	1073.23
gene-LOC103634220	LOC103634220	17.9 kDa class I heat shock protein	25.13	4.65132	2.30684e-147	8.51874e-145	yes	up	4.8	4.24	125.64	115.37	4.52	120.505
gene-LOC541626	LOC541626	ferredoxin	0.139	-2.84745	4.55926e-147	1.66234e-144	yes	down	1617.81	1722.06	235.67	257.84	1669.93	246.755
gene-LOC100281091	LOC100281091	LHY protein, transcript variant X3	0.086	-3.545	8.26198e-147	2.97473e-144	yes	down	186.05	180.27	14.36	19.32	183.16	16.84
gene-LOC100275250	LOC100275250	uncharacterized LOC100275250, transcript variant X1	0.096	-3.38071	1.36591e-146	4.85724e-144	yes	down	192.79	189	18.39	18.44	190.895	18.415
gene-LOC103643889	LOC103643889	zinc finger protein CONSTANS-LIKE 16	0.037	-4.75574	5.24523e-145	1.84248e-142	yes	down	75.91	77.57	2.44	3.69	76.74	3.065
gene-LOC103643102	LOC103643102	uncharacterized LOC103643102, transcript variant X1	8.797	3.13706	6.08919e-145	2.11317e-142	yes	up	14.85	15.92	366.37	385.14	15.385	375.755
gene-LOC111590118	LOC111590118	uncharacterized LOC111590118	0.063	-3.98162	1.93467e-144	6.63407e-142	yes	down	434.76	400.26	23.77	32.01	417.51	27.89
gene-LOC542711	LOC542711	sucrose phosphate synthase 1	0.117	-3.09665	2.53363e-142	8.58574e-140	yes	down	244	273.36	31.08	33.49	258.68	32.285
gene-LOC100280410	LOC100280410	chlorophyll a-b binding protein 4	0.149	-2.74853	5.28358e-142	1.76963e-139	yes	down	3084.91	3146.03	457.61	527.54	3115.47	492.575
gene-LOC103645943	LOC103645943	myosin-11	0.104	-3.26127	7.88512e-142	2.61061e-139	yes	down	77.59	86.66	8.59	9.74	82.125	9.165
gene-LOC100281325	LOC100281325	uncharacterized LOC100281325	0.107	-3.22859	2.29479e-141	7.51125e-139	yes	down	771.02	767.16	86.53	84.74	769.09	85.635
gene-LOC103626482	LOC103626482	callose synthase 3	0.108	-3.21381	4.3001e-140	1.39169e-137	yes	down	73.14	76.33	8.62	10.44	74.735	9.53
gene-LOC541780	LOC541780	heat-shock protein 101	23.764	4.5707	4.47915e-140	1.43353e-137	yes	up	2.01	2.84	57.33	65.91	2.425	61.62
gene-LOC103633010	LOC103633010	protein FLOWERING LOCUS T, transcript variant X1	0.039	-4.68872	9.19737e-140	2.91122e-137	yes	down	65.78	57.68	2.67	4.06	61.73	3.365
gene-LOC103647735	LOC103647735	oxygen-evolving enhancer protein 3-1, chloroplastic-like	0.162	-2.63008	1.59998e-135	5.00933e-133	yes	down	2697.63	2516.87	435.53	451.5	2607.25	443.515
gene-LOC100383552	LOC100383552	uncharacterized LOC100383552	0.055	-4.1751	1.47675e-133	4.57381e-131	yes	down	137.48	177.26	8.16	10.51	157.37	9.335
gene-LOC542284	LOC542284	60S ribosomal protein L19-3, transcript variant X1	10.388	3.3768	6.35333e-133	1.94682e-130	yes	up	47.82	48.7	468.11	596.74	48.26	532.425
gene-LOC100170237	LOC100170237	uncharacterized LOC100170237	8.419	3.07373	6.99525e-133	2.12096e-130	yes	up	326.14	310.71	3004.63	2659.76	318.425	2832.2
gene-LOC100279737	LOC100279737	uncharacterized LOC100279737, transcript variant X3	0.136	-2.87539	1.11792e-130	3.35424e-128	yes	down	292.83	287.44	40	44.12	290.135	42.06
gene-LOC100286020	LOC100286020	photosystem I reaction center 6	0.154	-2.70107	1.66564e-130	4.94609e-128	yes	down	10115.6	10725.6	1677.9	1675.6	10420.6	1676.75
gene-LOC542276	LOC542276	ferredoxin 3	7.116	2.83098	1.42838e-129	4.19827e-127	yes	up	96.86	89.57	696.67	703.98	93.215	700.325
gene-LOC100283069	LOC100283069	uncharacterized LOC100283069	8.099	3.01768	3.14729e-128	9.15701e-126	yes	up	31.93	28.82	241.56	282.14	30.375	261.85
gene-LOC103626967	LOC103626967	BAG family molecular chaperone regulator 6, transcript variant X1	8.573	3.09983	1.11411e-127	3.20908e-125	yes	up	98.3	117.77	969.72	1007.75	108.035	988.735
gene-LOC118476324	LOC118476324	uncharacterized LOC118476324, transcript variant X5	7.401	2.88769	3.70611e-127	1.05694e-124	yes	up	97.74	83.73	695.36	798.61	90.735	746.985
gene-LOC100278234	LOC100278234	uncharacterized LOC100278234	0.147	-2.76142	1.00773e-126	2.84575e-124	yes	down	1086.72	1172.54	165.77	175.7	1129.63	170.735
gene-LOC100191552	LOC100191552	class I heat shock protein 3	120.859	6.91718	2.68487e-126	7.50824e-124	yes	up	1.79	1.34	199.44	204.85	1.565	202.145
gene-LOC111590154	LOC111590154	putative leucine-rich repeat-containing protein DDB_G0290503, transcript variant X1	31.611	4.98236	1.92474e-124	5.33079e-122	yes	up	2.75	1.49	36.76	45.33	2.12	41.045
gene-LOC111589532	LOC111589532	uncharacterized LOC111589532	9.308	3.21844	3.62896e-124	9.95511e-122	yes	up	90.15	15.67	204.07	240.03	52.91	222.05
gene-LOC100273248	LOC100273248	genomes uncoupled4-like protein	0.126	-2.98742	3.78747e-124	1.02919e-121	yes	down	284.02	282.74	37.2	38.46	283.38	37.83
gene-LOC541821	LOC541821	hypersensitive induced reaction 3, transcript variant X1	0.16	-2.64683	9.27961e-124	2.49804e-121	yes	down	660.82	633.05	111.06	111.64	646.935	111.35
gene-LOC100101527	LOC100101527	starch synthase IIIb-1 precursor	0.112	-3.16424	1.36287e-123	3.63482e-121	yes	down	116.29	132.82	14.48	14.37	124.555	14.425
gene-LOC100381759	LOC100381759	uncharacterized LOC100381759	0.02	-5.66211	3.3879e-122	8.95276e-120	yes	down	26.23	25.84	0.44	0.65	26.035	0.545
gene-LOC100191684	LOC100191684	uncharacterized LOC100191684	0.153	-2.70716	2.8598e-120	7.48852e-118	yes	down	917.33	939.05	153.7	147.49	928.19	150.595
gene-LOC100281961	LOC100281961	uncharacterized LOC100281961	10.213	3.3524	5.29428e-120	1.37384e-117	yes	up	72.49	67.86	781.01	709.96	70.175	745.485
gene-LOC100191984	LOC100191984	photosystem I reaction center subunit II	0.159	-2.6506	1.50468e-119	3.86971e-117	yes	down	4038.56	4444.75	695.59	733.09	4241.65	714.34
gene-LOC103632147	LOC103632147	uncharacterized LOC103632147, transcript variant X6	5.943	2.57121	6.85944e-119	1.74849e-116	yes	up	19.96	16.52	107.76	125.31	18.24	116.535
gene-LOC118473316	LOC118473316	uncharacterized LOC118473316	7.244	2.85672	3.5407e-118	8.94617e-116	yes	up	5.68	7.05	81.19	89.6	6.365	85.395
gene-LOC101027252	LOC101027252	pyrophosphate--fructose 6-phosphate 1-phosphotransferase subunit alpha, transcript variant X1	0.042	-4.57475	4.00483e-118	1.00309e-115	yes	down	37.43	36.38	1.47	1.68	36.905	1.575
gene-LOC103625796	LOC103625796	uncharacterized LOC103625796	21.78	4.44496	4.97667e-118	1.23576e-115	yes	up	18.2	11.94	309.12	376.81	15.07	342.965
gene-LOC100284091	LOC100284091	uncharacterized LOC100284091	0.078	-3.68312	1.03161e-117	2.53969e-115	yes	down	143.06	159.71	12.3	12.67	151.385	12.485
gene-LOC100281524	LOC100281524	uncharacterized LOC100281524	6.983	2.80384	4.32205e-117	1.05502e-114	yes	up	20.66	18.48	139.79	153.5	19.57	146.645
gene-LOC103627631	LOC103627631	formate dehydrogenase 2, mitochondrial	0.027	-5.21083	8.97371e-117	2.17209e-114	yes	down	65.67	60.81	2.12	1.46	63.24	1.79
gene-LOC100285458	LOC100285458	photosystem I reaction center subunit V	0.156	-2.68225	1.70595e-116	4.09486e-114	yes	down	930.19	900.44	141.1	158.1	915.315	149.6
gene-LOC109943078	LOC109943078	uncharacterized LOC109943078, transcript variant X1	22.092	4.46548	2.63599e-116	6.27496e-114	yes	up	4.6	7.69	131.95	165.61	6.145	148.78
gene-LOC100194135	LOC100194135	uncharacterized LOC100194135	6.113	2.61195	1.94934e-115	4.60237e-113	yes	up	88.5	85.87	524.12	609.24	87.185	566.68
gene-LOC100502277	LOC100502277	uncharacterized LOC100502277	8.979	3.16658	2.65786e-115	6.22414e-113	yes	up	23.83	26.15	239.98	235.53	24.99	237.755
gene-LOC542252	LOC542252	malate synthase 1, transcript variant X1	16.022	4.00194	8.82727e-115	2.05049e-112	yes	up	8.55	7.08	148.16	118.71	7.815	133.435
gene-LOC100286044	LOC100286044	16.9 kDa class I heat shock protein 1	128.629	7.00707	3.18546e-114	7.34033e-112	yes	up	1.66	1.44	341.09	330.32	1.55	335.705
gene-LOC100278080	LOC100278080	uncharacterized LOC100278080	9.214	3.20381	2.32869e-113	5.32346e-111	yes	up	7.85	7.74	96.06	101.45	7.795	98.755
gene-LOC100383043	LOC100383043	uncharacterized LOC100383043, transcript variant X1	0.108	-3.2065	7.66089e-113	1.73751e-110	yes	down	226.76	237.88	26.44	23.19	232.32	24.815
gene-LOC100286116	LOC100286116	threonine endopeptidase, transcript variant X1	0.098	-3.3579	4.46741e-112	1.00531e-109	yes	down	225.28	246.96	23.96	22.26	236.12	23.11
gene-LOC542602	LOC542602	low molecular weight heat shock protein precursor, transcript variant X1	29.638	4.88937	6.44092e-112	1.43817e-109	yes	up	3.9	3.27	115.02	108.36	3.585	111.69
gene-LOC100273465	LOC100273465	jasmonate O-methyltransferase	0.039	-4.66469	4.16339e-111	9.22479e-109	yes	down	92.47	78.76	2.87	4.35	85.615	3.61
gene-LOC541834	LOC541834	glutathione transferase19	17.212	4.10534	7.99569e-111	1.75808e-108	yes	up	12.3	9.54	214.59	181.35	10.92	197.97
gene-LOC100282721	LOC100282721	prenyl transferase	0.136	-2.88331	1.73143e-110	3.77818e-108	yes	down	269.88	281.26	40.82	38.53	275.57	39.675
gene-LOC103645841	LOC103645841	probable isoaspartyl peptidase/L-asparaginase 2	0.012	-6.37173	2.34075e-110	5.06939e-108	yes	down	75.3	97.85	1.44	0.71	86.575	1.075
gene-LOC103654553	LOC103654553	uncharacterized LOC103654553	0.08	-3.63748	5.02578e-110	1.08032e-107	yes	down	638.58	484.39	44.04	50.19	561.485	47.115
gene-LOC100272340	LOC100272340	uncharacterized LOC100272340	0.162	-2.62339	5.26025e-110	1.12158e-107	yes	down	290.03	293.31	46.82	54.33	291.67	50.575
gene-LOC103638672	LOC103638672	uncharacterized LOC103638672	21.637	4.43541	5.29562e-110	1.12158e-107	yes	up	9.29	8.28	197.2	201.13	8.785	199.165
gene-LOC103631990	LOC103631990	protein containing PDZ domain a K-box domain and a TPR region	0.124	-3.01541	6.4216e-110	1.35013e-107	yes	down	535.1	563.98	77.08	66.86	549.54	71.97
gene-LOC103627611	LOC103627611	lipid phosphate phosphatase epsilon 2, chloroplastic	0.079	-3.65583	7.12951e-110	1.4881e-107	yes	down	73.15	73.82	6.01	6.98	73.485	6.495
gene-LOC100101528	LOC100101528	starch synthase IIIb-2 precursor	0.066	-3.922	1.05078e-109	2.17746e-107	yes	down	31.76	36.37	2.04	2.93	34.065	2.485
gene-LOC542723	LOC542723	heat shock protein18f	45.16	5.49698	1.1416e-109	2.34876e-107	yes	up	2.55	2.35	118.11	114.66	2.45	116.385
gene-LOC109945537	LOC109945537	uncharacterized LOC109945537	6.174	2.6262	1.23834e-108	2.52972e-106	yes	up	137.57	154.64	901.35	984.52	146.105	942.935
gene-LOC100284001	LOC100284001	uncharacterized LOC100284001	0.164	-2.60391	1.91142e-108	3.87722e-106	yes	down	3810.21	4134.27	703.96	679.86	3972.24	691.91
gene-LOC100275493	LOC100275493	carbonic anhydrase, transcript variant 3	0.209	-2.2604	2.16745e-108	4.36581e-106	yes	down	3882.33	3838.78	880.5	927.83	3860.55	904.165
gene-LOC100037796	LOC100037796	protein kinase-like	0.153	-2.70467	5.17786e-108	1.03572e-105	yes	down	232.18	215.04	33.12	40.06	223.61	36.59
gene-LOC100383080	LOC100383080	uncharacterized LOC100383080	0.155	-2.6935	1.00832e-107	2.003e-105	yes	down	5622.39	6088.13	981.77	914.46	5855.26	948.115
gene-LOC103626777	LOC103626777	uncharacterized LOC103626777, transcript variant X2	13.528	3.75791	2.43914e-107	4.81212e-105	yes	up	3.48	3.2	36.79	51.39	3.34	44.09
gene-LOC109940127	LOC109940127	uncharacterized LOC109940127	5.719	2.5157	1.38085e-106	2.70571e-104	yes	up	31.35	28.79	190.99	189.83	30.07	190.41
gene-LOC118476715	LOC118476715	uncharacterized LOC118476715	7.048	2.81725	1.40264e-106	2.72985e-104	yes	up	25.75	21.99	187.87	207.32	23.87	197.595
gene-LOC100283327	LOC100283327	photosystem I reaction center subunit IV A	0.21	-2.25433	3.38256e-106	6.53901e-104	yes	down	4333.68	4274.55	918.88	979.25	4304.11	949.065
gene-LOC100217228	LOC100217228	uncharacterized LOC100217228	0.184	-2.43922	4.00574e-106	7.69208e-104	yes	down	498.95	513.66	94.67	101.42	506.305	98.045
gene-LOC100277346	LOC100277346	uncharacterized LOC100277346	5.085	2.34613	4.27188e-106	8.14883e-104	yes	up	327.99	317.38	1708.19	1752.07	322.685	1730.13
gene-LOC103632346	LOC103632346	type I inositol polyphosphate 5-phosphatase 2, transcript variant X1	0.142	-2.81615	5.55383e-105	1.05245e-102	yes	down	100.32	94.78	13.96	14.5	97.55	14.23
gene-LOC100274033	LOC100274033	ent-kaurene synthase B	0.006	-7.28116	2.00623e-104	3.77696e-102	yes	down	51.33	52.1	0.27	0.5	51.715	0.385
gene-LOC542279	LOC542279	oxygen-evolving enhancer protein 3-1, chloroplast	0.202	-2.30912	2.86691e-104	5.36224e-102	yes	down	3039.57	3137.98	635.79	678.92	3088.78	657.355
gene-LOC103650118	LOC103650118	late embryogenesis abundant protein Lea5-D-like	0.051	-4.30688	3.25814e-104	6.05468e-102	yes	down	144.36	142.58	6.24	9.01	143.47	7.625
gene-LOC100126898	LOC100126898	knotted1 induced 1	426.984	8.73804	7.86127e-104	1.45151e-101	yes	up	10.46	5.67	3689.3	3554.93	8.065	3622.11
gene-LOC100501536	LOC100501536	heat shock protein 1	17.221	4.10613	3.35809e-103	6.16093e-101	yes	up	9.45	15.19	218.19	234.99	12.32	226.59
gene-LOC100282549	LOC100282549	uncharacterized LOC100282549	0.099	-3.3368	4.23565e-103	7.72175e-101	yes	down	326.51	335.3	30.65	27.34	330.905	28.995
gene-LOC103626393	LOC103626393	E3 ubiquitin-protein ligase BRE1-like 1, transcript variant X1	6.926	2.79193	4.44223e-103	8.04742e-101	yes	up	23.13	20.27	289.02	359.17	21.7	324.095
gene-LOC100501899	LOC100501899	3-ketoacyl-CoA synthase	0.099	-3.32917	9.50111e-103	1.71044e-100	yes	down	86.46	87.68	9.29	9.08	87.07	9.185
gene-LOC100192933	LOC100192933	uncharacterized LOC100192933, transcript variant X1	0.14	-2.83537	1.01659e-102	1.81874e-100	yes	down	185.88	158.35	26.15	28.62	172.115	27.385
gene-LOC103632151	LOC103632151	uncharacterized LOC103632151, transcript variant X2	11.095	3.47187	1.20919e-102	2.14998e-100	yes	up	44.08	45.57	499.75	655.17	44.825	577.46
gene-LOC103651239	LOC103651239	-	0.031	-5.02087	1.58844e-102	2.80695e-100	yes	down	46.73	47.36	1.49	1.51	47.045	1.5
gene-LOC100191478	LOC100191478	Hydroxyproline O-galactosyltransferase GALT2	9.218	3.20441	1.7444e-102	3.06376e-100	yes	up	6.16	5.35	53.07	61.13	5.755	57.1
gene-LOC542733	LOC542733	S-adenosyl methionine decarboxylase 2	0.216	-2.21346	3.28308e-102	5.73127e-100	yes	down	1142.69	1119.63	249.12	270.58	1131.16	259.85
gene-LOC118473070	LOC118473070	-	18.158	4.1825	5.20815e-102	9.03708e-100	yes	up	2.43	3.5	54.92	50.84	2.965	52.88
gene-LOC103653945	LOC103653945	pentatricopeptide repeat-containing protein At1g31920, transcript variant X1	0.084	-3.58116	9.64482e-101	1.66353e-98	yes	down	55.66	52.18	4.17	5.47	53.92	4.82
gene-LOC100273599	LOC100273599	uncharacterized LOC100273599	7.149	2.83784	1.24895e-100	2.14135e-98	yes	up	6.48	7.12	50.33	50.72	6.8	50.525
gene-LOC100283846	LOC100283846	uncharacterized LOC100283846	5.727	2.51782	3.29072e-100	5.60864e-98	yes	up	160.45	149.82	987.11	937.07	155.135	962.09
gene-LOC118476378	LOC118476378	uncharacterized LOC118476378	45.128	5.49596	5.79777e-100	9.82348e-98	yes	up	1.31	1.16	79.2	65.69	1.235	72.445
gene-LOC118476332	LOC118476332	uncharacterized LOC118476332	18.211	4.18675	8.28535e-99	1.39562e-96	yes	up	3.56	2.77	78.95	61.97	3.165	70.46
gene-LOC100193473	LOC100193473	uncharacterized LOC100193473	0.016	-5.96336	1.03311e-98	1.7301e-96	yes	down	62.42	47.22	0.57	0.64	54.82	0.605
gene-LOC103650724	LOC103650724	kinesin-like protein KIN-4C, transcript variant X1	25.652	4.68101	1.09235e-98	1.81874e-96	yes	up	1.65	0.92	33.66	38.16	1.285	35.91
gene-LOC109940128	LOC109940128	uncharacterized LOC109940128	19.348	4.27412	4.86164e-97	8.04797e-95	yes	up	1.39	2.13	23.9	27.02	1.76	25.46
gene-LOC100282027	LOC100282027	photosystem I reaction center subunit III	0.218	-2.19755	6.39621e-97	1.05278e-94	yes	down	3965.92	4085.68	890.92	966.63	4025.8	928.775
gene-LOC100193395	LOC100193395	DNAJ heat shock N-terminal domain-containing protein	0.184	-2.44534	7.89941e-97	1.29281e-94	yes	down	365.77	379.17	70.28	74.92	372.47	72.6
gene-LOC100281763	LOC100281763	uncharacterized LOC100281763	0.023	-5.47306	7.29661e-96	1.18741e-93	yes	down	39.87	44.77	1.05	0.93	42.32	0.99
gene-LOC732811	LOC732811	enolase 1	0.131	-2.92698	1.36718e-95	2.21237e-93	yes	down	218.97	232.73	33.46	29.43	225.85	31.445
gene-LOC100273779	LOC100273779	SWEET13b	0.045	-4.47909	7.23459e-95	1.16416e-92	yes	down	104.81	142.67	4.76	7.15	123.74	5.955
gene-LOC100191775	LOC100191775	uncharacterized LOC100191775	5.886	2.55718	1.30824e-94	2.09348e-92	yes	up	11.2	11.55	85.16	81.21	11.375	83.185
gene-LOC100274448	LOC100274448	putative serine peptidase S28 family protein	0.082	-3.60209	1.57184e-94	2.48839e-92	yes	down	52.06	44.8	4.06	4.48	48.43	4.27
gene-LOC100280998	LOC100280998	uncharacterized LOC100280998	0.005	-7.75339	1.5723e-94	2.48839e-92	yes	down	248.17	225.51	0.7	1.68	236.84	1.19
gene-LOC100141385	LOC100141385	CBL-interacting protein kinase	22.785	4.50999	2.82334e-94	4.44391e-92	yes	up	1.59	1.79	40.4	41.31	1.69	40.855
gene-LOC103637950	LOC103637950	dnaJ homolog subfamily B member 3	11.309	3.49939	4.04831e-94	6.33737e-92	yes	up	9.23	8.2	97.2	112.28	8.715	104.74
gene-LOC100284950	LOC100284950	30S ribosomal protein S1, chloroplastic-like, transcript variant X1	0.192	-2.38133	4.42057e-94	6.8827e-92	yes	down	273.98	262.62	52.02	57.16	268.3	54.59
gene-LOC100275894	LOC100275894	uncharacterized LOC100275894	0.096	-3.38175	5.3508e-94	8.28626e-92	yes	down	60.46	68.24	6.01	7.23	64.35	6.62
gene-LOC103633127	LOC103633127	probable anion transporter 5, chloroplastic	0.139	-2.84208	6.14272e-94	9.46177e-92	yes	down	77.06	74.78	11.44	12.22	75.92	11.83
gene-LOC100281553	LOC100281553	AAP6	0.156	-2.68305	7.27923e-94	1.11527e-91	yes	down	172.87	176.85	29.64	27.94	174.86	28.79
gene-LOC100282631	LOC100282631	uncharacterized LOC100282631	64.656	6.01472	8.30919e-94	1.26634e-91	yes	up	1.23	0.98	74.35	76.85	1.105	75.6
gene-LOC100284505	LOC100284505	ATP synthase chloroplast subunit2	0.18	-2.47255	1.30958e-93	1.98532e-91	yes	down	2020.81	2145.88	411.12	383.79	2083.34	397.455
gene-LOC118473503	LOC118473503	-	7.509	2.90856	1.37768e-93	2.07762e-91	yes	up	8.61	8.56	79.31	96.03	8.585	87.67
gene-LOC542605	LOC542605	photosystem I N subunit 1	0.226	-2.14681	1.77486e-93	2.66267e-91	yes	down	2819.76	2697.46	645.52	666.76	2758.61	656.14
gene-LOC541632	LOC541632	uncharacterized LOC541632	0.069	-3.86762	3.07108e-93	4.58338e-91	yes	down	60.25	56.3	4.76	3.78	58.275	4.27
gene-LOC100282214	LOC100282214	chlorophyll a-b binding protein 8	0.185	-2.43801	3.51177e-93	5.21407e-91	yes	down	8618.47	9392.95	1798.19	1715.49	9005.71	1756.84
gene-LOC100283766	LOC100283766	uncharacterized LOC100283766	109.218	6.77107	5.27662e-93	7.79425e-91	yes	up	1.45	1.04	152.65	132.69	1.245	142.67
gene-LOC100275810	LOC100275810	Glyceraldehyde-3-phosphate dehydrogenase A	0.124	-3.00803	1.20463e-92	1.77031e-90	yes	down	244.85	261.9	29.79	37.06	253.375	33.425
gene-LOC100281741	LOC100281741	uncharacterized LOC100281741	0.074	-3.74854	1.39978e-92	2.04667e-90	yes	down	34.21	36.67	2.9	2.68	35.44	2.79
gene-LOC103630926	LOC103630926	uncharacterized LOC103630926	21.759	4.44357	1.66207e-92	2.41789e-90	yes	up	4.71	6.08	111.57	145.54	5.395	128.555
gene-LOC118473324	LOC118473324	uncharacterized LOC118473324	43.334	5.43743	2.02457e-92	2.93044e-90	yes	up	3.21	4.11	149.93	179.96	3.66	164.945
gene-LOC100274166	LOC100274166	Strictosidine synthase 1	0.105	-3.25303	2.11572e-92	3.04706e-90	yes	down	114.11	102.25	10.4	13.66	108.18	12.03
gene-LOC100274510	LOC100274510	uncharacterized LOC100274510, transcript variant 1	0.139	-2.85026	2.37874e-92	3.40882e-90	yes	down	62.53	60.09	8.62	9.53	61.31	9.075
gene-LOC100283994	LOC100283994	uncharacterized LOC100283994	7.367	2.88099	2.59525e-92	3.70068e-90	yes	up	62.86	60.8	491.08	461.41	61.83	476.245
gene-LOC100281201	LOC100281201	uncharacterized LOC100281201, transcript variant X1	0.181	-2.46632	2.69385e-92	3.82235e-90	yes	down	284.28	304.13	52.28	61.63	294.205	56.955
gene-LOC100280994	LOC100280994	photosystem II core complex proteins psbY	0.141	-2.82611	3.31037e-92	4.67412e-90	yes	down	311.32	332.9	46.66	48.97	322.11	47.815
gene-LOC100274377	LOC100274377	3-beta hydroxysteroid dehydrogenase/isomerase family protein	0.142	-2.81892	5.71452e-92	8.02932e-90	yes	down	245.18	263.37	39.84	36.42	254.275	38.13
gene-LOC100285146	LOC100285146	uncharacterized LOC100285146	7.496	2.90617	7.40176e-92	1.03495e-89	yes	up	31.4	34.81	249.56	275.83	33.105	262.695
gene-LOC100192891	LOC100192891	uncharacterized LOC100192891	0.105	-3.24597	1.65024e-91	2.29631e-89	yes	down	189.38	160.1	19.01	19.82	174.74	19.415
gene-LOC103631979	LOC103631979	uncharacterized LOC103631979, transcript variant X2	0.145	-2.78678	4.84367e-91	6.70755e-89	yes	down	49.58	48.55	7.84	7.24	49.065	7.54
gene-LOC103627771	LOC103627771	protein CURVATURE THYLAKOID 1D, chloroplastic	0.143	-2.80705	1.70634e-90	2.35164e-88	yes	down	289.84	322.54	46.08	46.33	306.19	46.205
gene-LOC541882	LOC541882	G2-like 1, transcript variant X1	0.093	-3.42091	3.58722e-90	4.92031e-88	yes	down	59.85	61.33	5.37	6.85	60.59	6.11
gene-LOC100281745	LOC100281745	uncharacterized LOC100281745	4.734	2.24315	4.70355e-90	6.4209e-88	yes	up	216.7	211.57	1038.21	1093.2	214.135	1065.7
gene-LOC542643	LOC542643	NOD26-like membrane integral protein ZmNIP2-1	0.029	-5.11378	4.85969e-90	6.60277e-88	yes	down	47.33	61.81	1.58	2.05	54.57	1.815
gene-LOC109944230	LOC109944230	uncharacterized LOC109944230	31.128	4.96014	6.94412e-90	9.39054e-88	yes	up	9.76	10.94	128.72	186.51	10.35	157.615
gene-LOC542145	LOC542145	potassium channel 3	0.034	-4.86563	9.05603e-90	1.21893e-87	yes	down	26.5	25.2	0.93	0.98	25.85	0.955
gene-LOC100277758	LOC100277758	uncharacterized LOC100277758	0.188	-2.41374	3.30212e-89	4.42391e-87	yes	down	709.18	641.9	121.79	147.01	675.54	134.4
gene-LOC732841	LOC732841	oil yellow 1, transcript variant X1	0.184	-2.44385	4.05651e-89	5.40943e-87	yes	down	280.95	298.07	54.76	58.6	289.51	56.68
gene-LOC100286340	LOC100286340	uncharacterized LOC100286340	7.012	2.80977	4.58637e-89	6.08783e-87	yes	up	37.25	36.39	261.55	282.31	36.82	271.93
gene-LOC100275802	LOC100275802	uncharacterized LOC100275802	0.083	-3.59477	6.18443e-89	8.17139e-87	yes	down	290.07	364.53	23.02	35.11	327.3	29.065
gene-LOC118476637	LOC118476637	uncharacterized LOC118476637	43.798	5.45278	6.21859e-89	8.17901e-87	yes	up	1.6	2.07	173.2	247.96	1.835	210.58
gene-LOC100383344	LOC100383344	uncharacterized LOC100383344	0.157	-2.66794	8.64773e-89	1.13222e-86	yes	down	237.24	222.72	34.37	42.62	229.98	38.495
gene-LOC118474731	LOC118474731	uncharacterized LOC118474731	30.004	4.9071	9.0257e-89	1.17636e-86	yes	up	0.21	0.21	6.94	6.87	0.21	6.905
gene-LOC100273647	LOC100273647	uncharacterized LOC100273647	8.317	3.05608	2.43611e-88	3.1608e-86	yes	up	12.79	13.69	100.92	134.4	13.24	117.66
gene-LOC100275426	LOC100275426	uncharacterized LOC100275426	0.073	-3.76927	3.13158e-88	4.04494e-86	yes	down	120.28	117.98	7.61	11.43	119.13	9.52
gene-LOC542328	LOC542328	vacuolar proton pump homolog 1	0.195	-2.35987	4.53625e-88	5.83313e-86	yes	down	540.57	601.03	111.89	125.54	570.8	118.715
gene-LOC100193890	LOC100193890	alpha-L-arabinofuranosidase 1	4.544	2.18388	1.16988e-87	1.49765e-85	yes	up	106.3	110.22	528.21	525.68	108.26	526.945
gene-opr6	opr6	12-oxophytodienoate reductase6	0.106	-3.23429	1.55642e-87	1.98368e-85	yes	down	91.65	96.53	9.73	10.7	94.09	10.215
gene-LOC100191662	LOC100191662	uncharacterized LOC100191662	0.118	-3.08008	1.84107e-87	2.33613e-85	yes	down	110.89	118.39	15.41	13.27	114.64	14.34
gene-LOC100502283	LOC100502283	aluminum-induced protein homolog1	0.229	-2.12545	3.72705e-87	4.70851e-85	yes	down	4685.53	4916.15	1134.22	1171.58	4800.84	1152.9
gene-LOC100272860	LOC100272860	putative FKBP-type peptidyl-prolyl cis-trans isomerase family protein	0.091	-3.45331	9.84126e-87	1.23785e-84	yes	down	166.79	138.6	14.11	15.03	152.695	14.57
gene-LOC109943334	LOC109943334	uncharacterized LOC109943334	6.743	2.75333	1.04117e-86	1.30391e-84	yes	up	17.22	18.24	143.36	166.92	17.73	155.14
gene-LOC111258510	LOC111258510	uncharacterized LOC111258510	0.091	-3.46593	1.38294e-86	1.72443e-84	yes	down	149	131.21	10.98	16.1	140.105	13.54
gene-LOC103651028	LOC103651028	heat shock 70 kDa protein-like	18.824	4.23452	2.46118e-86	3.05568e-84	yes	up	1.8	2.86	47.62	45.57	2.33	46.595
gene-LOC103633630	LOC103633630	thaumatin-like protein 1	9.563	3.25752	4.07147e-86	5.03324e-84	yes	up	8.27	10	98.41	90.72	9.135	94.565
gene-LOC103641903	LOC103641903	-	8.347	3.06133	4.29975e-86	5.29273e-84	yes	up	14.8	11.63	126.17	110.32	13.215	118.245
gene-LOC100281699	LOC100281699	cytokinin-O-glucosyltransferase 2	13.513	3.75628	7.02231e-86	8.60726e-84	yes	up	3.05	4	49.69	51.57	3.525	50.63
gene-LOC100382229	LOC100382229	uncharacterized LOC100382229	0.02	-5.63944	3.46133e-85	4.22458e-83	yes	down	16.55	14.94	0.4	0.27	15.745	0.335
gene-LOC100272419	LOC100272419	Bidirectional sugar transporter SWEET2, transcript variant X1	0.034	-4.88739	3.74719e-85	4.55418e-83	yes	down	63.91	56.45	2.45	1.68	60.18	2.065
gene-LOC103646679	LOC103646679	uncharacterized LOC103646679, transcript variant X2	10.905	3.44695	6.19147e-85	7.49323e-83	yes	up	6.75	6.27	90.09	91.48	6.51	90.785
gene-LOC103646606	LOC103646606	uncharacterized LOC103646606	11.788	3.55924	9.37949e-85	1.12697e-82	yes	up	3.08	2.51	32.51	30.08	2.795	31.295
gene-LOC100281245	LOC100281245	omega-3 fatty acid desaturase	0.124	-3.01148	9.39015e-85	1.12697e-82	yes	down	75.45	78.3	10.01	10.05	76.875	10.03
gene-LOC100273727	LOC100273727	uncharacterized LOC100273727, transcript variant 2	0.108	-3.21682	1.03355e-84	1.23529e-82	yes	down	99.89	100.95	10.37	12.57	100.42	11.47
gene-LOC103630153	LOC103630153	uncharacterized LOC103630153, transcript variant X17	13.151	3.71711	1.52182e-84	1.81134e-82	yes	up	1.48	1.51	20.4	24.65	1.495	22.525
gene-LOC100304425	LOC100304425	NADPH--cytochrome P450 reductase	6.992	2.8057	1.83483e-83	2.17492e-81	yes	up	25.72	21.17	184.19	163.57	23.445	173.88
gene-LOC100280925	LOC100280925	uncharacterized LOC100280925, transcript variant 1	0.032	-4.97026	5.82504e-83	6.87641e-81	yes	down	191.95	191.7	8.05	4.43	191.825	6.24
gene-LOC100322876	LOC100322876	uncharacterized LOC100322876	0.159	-2.65668	6.25337e-83	7.35193e-81	yes	down	83.02	76.28	13.08	13.48	79.65	13.28
gene-LOC541622	LOC541622	phosphoenolpyruvate carboxykinase, transcript variant 3	0.096	-3.37736	7.98735e-83	9.35234e-81	yes	down	2787.18	3790.96	280.35	406.18	3289.07	343.265
gene-LOC100282113	LOC100282113	ethylene-responsive protein	7.658	2.93699	2.16305e-82	2.52244e-80	yes	up	16.82	17.54	145.84	162.74	17.18	154.29
gene-LOC100282065	LOC100282065	mitochondrial import inner membrane translocase subunit TIM14	13.03	3.70373	1.14703e-81	1.33222e-79	yes	up	8.99	9.19	119.55	130.54	9.09	125.045
gene-LOC542759	LOC542759	pyruvate, orthophosphate dikinase 1	0.147	-2.76222	1.54995e-81	1.79296e-79	yes	down	9930.15	12330.9	1806.28	1661.92	11130.5	1734.1
gene-LOC100286034	LOC100286034	36.4 kDa proline-rich protein	0.064	-3.97012	1.84247e-81	2.12282e-79	yes	down	105.27	94.18	5.2	8.41	99.725	6.805
gene-LOC100216671	LOC100216671	La-related protein 6A	10.449	3.38534	3.34339e-81	3.83677e-79	yes	up	6.5	8.14	70.69	92.12	7.32	81.405
gene-LOC100282758	LOC100282758	alpha-L-fucosidase 2	0.125	-2.99765	3.37915e-81	3.86242e-79	yes	down	77.46	83.14	10.83	10.5	80.3	10.665
gene-LOC109940610	LOC109940610	uncharacterized LOC109940610	4.18	2.06335	5.06571e-81	5.76731e-79	yes	up	93.84	101.15	363.06	385.25	97.495	374.155
gene-LOC100276195	LOC100276195	uncharacterized LOC100276195	0.132	-2.92533	6.93611e-81	7.86566e-79	yes	down	323.8	320.71	48.1	40.35	322.255	44.225
gene-LOC100275345	LOC100275345	uncharacterized LOC100275345	0.096	-3.37896	8.47997e-81	9.57871e-79	yes	down	44.41	50.38	4.42	5.35	47.395	4.885
gene-LOC110485083	LOC110485083	uncharacterized LOC110485083	7.079	2.82364	2.39625e-80	2.69616e-78	yes	up	5.51	5.06	55.26	50.03	5.285	52.645
gene-LOC100283048	LOC100283048	hydrolase, NUDIX family protein	4.774	2.2551	4.69341e-80	5.26027e-78	yes	up	65.75	56.03	315.76	331.12	60.89	323.44
gene-LOC100274071	LOC100274071	uncharacterized LOC100274071	9.893	3.30648	5.32866e-80	5.9491e-78	yes	up	8.77	6.9	75.13	89.91	7.835	82.52
gene-LOC541648	LOC541648	lysine-ketoglutarate reductase/saccharopine dehydrogenase 1, transcript variant X1	9.343	3.22383	6.58999e-80	7.32888e-78	yes	up	18.15	16.85	201.58	146.78	17.5	174.18
gene-LOC100274993	LOC100274993	uncharacterized LOC100274993	0.17	-2.55658	9.68545e-80	1.073e-77	yes	down	371	338.76	68.06	64	354.88	66.03
gene-LOC100273117	LOC100273117	oxygen-evolving enhancer protein 2, chloroplastic	0.262	-1.93008	2.88689e-79	3.18598e-77	yes	down	3322.36	3279.33	895.75	940.47	3300.84	918.11
gene-LOC100278190	LOC100278190	uncharacterized LOC100278190	0.166	-2.59229	3.6555e-79	4.01882e-77	yes	down	269.3	286.91	42.34	49.91	278.105	46.125
gene-LOC100280917	LOC100280917	metallothionein-like protein type 2	0.045	-4.46271	4.45645e-79	4.88075e-77	yes	down	406.78	370.54	23.12	12.62	388.66	17.87
gene-LOC111255646	LOC111255646	uncharacterized LOC111255646	6.059	2.59909	5.63263e-79	6.14554e-77	yes	up	14.62	15.06	60.69	67.28	14.84	63.985
gene-LOC542372	LOC542372	phosphoenolpyruvate carboxylase 1	0.192	-2.37962	7.28795e-79	7.92159e-77	yes	down	6596.44	7781.54	1494.14	1479.78	7188.99	1486.96
gene-LOC100192868	LOC100192868	uncharacterized LOC100192868, transcript variant X4	0.107	-3.22243	1.20501e-78	1.30485e-76	yes	down	64.92	55.08	5.63	8.32	60	6.975
gene-LOC100285725	LOC100285725	ABA-responsive protein	9.042	3.17671	1.95102e-78	2.10477e-76	yes	up	14.93	16.98	165.72	144.32	15.955	155.02
gene-LOC103647117	LOC103647117	cytochrome c-type biogenesis ccda-like chloroplastic protein 2, transcript variant X1	0.178	-2.48954	9.41957e-78	1.01239e-75	yes	down	114.13	118.02	21.09	21.59	116.075	21.34
gene-LOC100381844	LOC100381844	uncharacterized LOC100381844	0.016	-5.95068	1.01619e-77	1.08811e-75	yes	down	54.45	75.22	1.09	1.7	64.835	1.395
gene-LOC103639115	LOC103639115	AAA-ATPase ASD mitochondrial	0.003	-8.34244	1.3432e-77	1.43295e-75	yes	down	61.25	63.48	0.31	0.08	62.365	0.195
gene-LOC100280900	LOC100280900	glutamate carboxypeptidase 2	8.399	3.07028	2.33462e-77	2.48142e-75	yes	up	7.01	6.78	65.64	57.25	6.895	61.445
gene-LOC100275801	LOC100275801	uncharacterized LOC100275801	0.215	-2.21927	6.41683e-77	6.79523e-75	yes	down	261.93	268.14	58.78	62.25	265.035	60.515
gene-LOC103636657	LOC103636657	uncharacterized LOC103636657	0.081	-3.62783	7.5818e-77	7.99949e-75	yes	down	32.97	25.7	2.61	2.39	29.335	2.5
gene-LOC103635415	LOC103635415	acyl-protein thioesterase 1 homolog 1, transcript variant X3	0.097	-3.37219	7.68131e-77	8.07491e-75	yes	down	33.6	29.97	2.2	3.11	31.785	2.655
gene-LOC100281242	LOC100281242	uncharacterized LOC100281242, transcript variant X2	0.236	-2.08121	7.96284e-77	8.34042e-75	yes	down	1036.24	989.73	261.32	251.33	1012.99	256.325
gene-LOC100274555	LOC100274555	uncharacterized LOC100274555	30.813	4.94549	1.77673e-76	1.85424e-74	yes	up	1.44	1.28	50.17	38.57	1.36	44.37
gene-LOC100283007	LOC100283007	geranylgeranyl hydrogenase1	0.176	-2.50606	1.79402e-76	1.86552e-74	yes	down	1190.57	1299.58	249.13	215.75	1245.08	232.44
gene-LOC100216823	LOC100216823	uncharacterized LOC100216823, transcript variant X1	7.379	2.88351	2.05371e-76	2.12788e-74	yes	up	9.28	7.94	67.97	70.16	8.61	69.065
gene-LOC542368	LOC542368	glyceraldehyde-3-phosphate dehydrogenase 1	0.193	-2.37445	2.81811e-76	2.90942e-74	yes	down	4970.76	5822.36	1119.05	1086.4	5396.56	1102.72
gene-LOC100382956	LOC100382956	uncharacterized LOC100382956	7.382	2.88393	3.40437e-76	3.50212e-74	yes	up	24.13	19.71	153.86	197.75	21.92	175.805
gene-LOC100281824	LOC100281824	uncharacterized LOC100281824	0.085	-3.56196	4.20205e-76	4.30733e-74	yes	down	102.74	89.49	8.37	8.79	96.115	8.58
gene-LOC100274564	LOC100274564	auxin response factor, transcript variant X1	0.185	-2.43298	7.06305e-76	7.21433e-74	yes	down	90.17	91.32	16.09	19.92	90.745	18.005
gene-LOC103632506	LOC103632506	uncharacterized LOC103632506	6.208	2.63415	7.20808e-76	7.33645e-74	yes	up	4.5	4.25	26.41	26.52	4.375	26.465
gene-LOC100384271	LOC100384271	uncharacterized LOC100384271	6.378	2.67301	7.31115e-76	7.41516e-74	yes	up	12.19	14.17	92.64	104.12	13.18	98.38
gene-LOC109941560	LOC109941560	-	5.505	2.46076	1.36406e-75	1.37861e-73	yes	up	7.76	6.85	44.29	49.33	7.305	46.81
gene-LOC100275213	LOC100275213	uncharacterized LOC100275213	0.135	-2.88538	1.68619e-75	1.69821e-73	yes	down	910.7	928.44	145.97	113.61	919.57	129.79
gene-LOC100282449	LOC100282449	EREBP-4 like protein	6.755	2.75592	3.42907e-75	3.4415e-73	yes	up	18.35	15.89	114.54	131.02	17.12	122.78
gene-LOC100273250	LOC100273250	uncharacterized LOC100273250	5.289	2.40302	4.79811e-75	4.79878e-73	yes	up	60.55	56.34	298.41	356.55	58.445	327.48
gene-LOC109945032	LOC109945032	-	5.239	2.38939	5.08593e-75	5.06904e-73	yes	up	17.38	19.55	121.76	136.83	18.465	129.295
gene-LOC100285295	LOC100285295	nicotianamine synthase 3	0.014	-6.11516	6.17459e-75	6.13286e-73	yes	down	35.81	35.78	0.67	0.48	35.795	0.575
gene-LOC100216729	LOC100216729	Chlorophyll a-b binding protein CP29.1 chloroplastic	0.23	-2.12093	1.56139e-74	1.54551e-72	yes	down	1952	1918.47	486.59	453.67	1935.23	470.13
gene-LOC100281736	LOC100281736	peptide transporter PTR2, transcript variant X1	0.097	-3.36161	1.89301e-74	1.86734e-72	yes	down	99.28	102.6	12.15	8.57	100.94	10.36
gene-LOC100275357	LOC100275357	uncharacterized LOC100275357	8.111	3.01989	2.10528e-74	2.06964e-72	yes	up	10.32	11.4	35.68	36.81	10.86	36.245
gene-LOC100285247	LOC100285247	uncharacterized LOC100285247	7.369	2.88139	2.74264e-74	2.68704e-72	yes	up	30.99	23.09	220.38	201.26	27.04	210.82
gene-LOC100279332	LOC100279332	uncharacterized LOC100279332	0.13	-2.94506	4.51196e-74	4.40551e-72	yes	down	105.09	120.52	13.87	17.41	112.805	15.64
gene-LOC100285059	LOC100285059	uncharacterized LOC100285059	4.842	2.27554	6.31274e-74	6.14298e-72	yes	up	36.4	36.28	173.4	201.77	36.34	187.585
gene-LOC103631875	LOC103631875	flavin-containing monooxygenase FMO GS-OX-like 8, transcript variant X1	0.112	-3.15204	8.458e-74	8.20284e-72	yes	down	64.83	56.02	6.02	8.55	60.425	7.285
gene-LOC100283096	LOC100283096	seed maturation protein, transcript variant X1	0.224	-2.15622	1.06598e-73	1.03035e-71	yes	down	318.37	317	70.42	80.45	317.685	75.435
gene-LOC103653500	LOC103653500	-	18.286	4.19269	1.23974e-73	1.1943e-71	yes	up	1.6	1.58	30.69	29.46	1.59	30.075
gene-LOC100273971	LOC100273971	Nuclear pore complex protein NUP50A	4.743	2.24579	1.43136e-73	1.3743e-71	yes	up	43.74	42.79	199.03	238.44	43.265	218.735
gene-LOC114711037	LOC114711037	mTERF-like protein pseudogene	0.204	-2.29224	2.28422e-73	2.18587e-71	yes	down	183.85	179.65	37.75	40.99	181.75	39.37
gene-LOC100383363	LOC100383363	uncharacterized LOC100383363	0.032	-4.9465	2.46813e-73	2.35404e-71	yes	down	44.17	38.15	0.88	2.12	41.16	1.5
gene-LOC100381276	LOC100381276	uncharacterized LOC100381276	0.227	-2.14222	2.9934e-73	2.84561e-71	yes	down	496.96	498.62	109.75	129.71	497.79	119.73
gene-LOC100384805	LOC100384805	uncharacterized LOC100384805	5.266	2.39672	3.00933e-73	2.85134e-71	yes	up	39.91	36.9	166.52	184.36	38.405	175.44
gene-LOC541685	LOC541685	photosystem I H subunit 1	0.254	-1.97454	3.56334e-73	3.3652e-71	yes	down	8376.31	8893.21	2279.13	2337.34	8634.76	2308.24
gene-LOC100192886	LOC100192886	uncharacterized LOC100192886	5.961	2.57553	3.63733e-73	3.42385e-71	yes	up	35.49	31.77	223.66	200	33.63	211.83
gene-LOC100501371	LOC100501371	uncharacterized LOC100501371	0.159	-2.65069	1.13723e-72	1.06699e-70	yes	down	44.74	37.5	6.76	7.21	41.12	6.985
gene-LOC100281931	LOC100281931	ATP-dependent Clp protease adaptor protein ClpS containing protein	0.211	-2.24175	1.19578e-72	1.11828e-70	yes	down	770.89	747.25	175.9	163.87	759.07	169.885
gene-LOC100193451	LOC100193451	uncharacterized LOC100193451	0.165	-2.5954	1.37937e-72	1.28581e-70	yes	down	62.31	61.44	10.82	10.96	61.875	10.89
gene-LOC100282161	LOC100282161	mo-molybdopterin cofactor sulfurase, transcript variant X1	5.002	2.3226	2.09503e-72	1.94662e-70	yes	up	38.54	37.87	192.94	213.73	38.205	203.335
gene-LOC103630810	LOC103630810	RNA polymerase sigma factor sigE, chloroplastic/mitochondrial, transcript variant X1	0.147	-2.76897	3.06644e-72	2.84006e-70	yes	down	106.19	118.4	18.4	16.15	112.295	17.275
gene-LOC100273196	LOC100273196	uncharacterized LOC100273196	0.167	-2.58432	3.11799e-72	2.87855e-70	yes	down	3919.38	5076.34	764.39	834.03	4497.86	799.21
gene-LOC103627584	LOC103627584	pentatricopeptide repeat-containing protein At1g31920, transcript variant X1	0.128	-2.96576	3.20936e-72	2.95343e-70	yes	down	34.92	36.24	4.65	5.1	35.58	4.875
gene-LOC100382554	LOC100382554	Cytochrome P450 71C1	0.15	-2.73641	6.87605e-72	6.30757e-70	yes	down	188.32	229.39	29.69	37.31	208.855	33.5
gene-LOC103636073	LOC103636073	1-phosphatidylinositol-3-phosphate 5-kinase FAB1B, transcript variant X1	0.223	-2.16427	1.00769e-71	9.21446e-70	yes	down	47.37	45.14	11.02	11.08	46.255	11.05
gene-LOC100216931	LOC100216931	uncharacterized LOC100216931	0.136	-2.88046	1.22472e-71	1.11635e-69	yes	down	122.45	110.05	14.83	17.35	116.25	16.09
gene-LOC100281315	LOC100281315	nascent polypeptide-associated complex alpha subunit-like protein	8.436	3.07658	1.2654e-71	1.1498e-69	yes	up	61.58	80.43	533.65	741.02	71.005	637.335
gene-LOC100280327	LOC100280327	uncharacterized LOC100280327	4.449	2.15338	1.37414e-71	1.24468e-69	yes	up	26.81	22.86	104.61	121.76	24.835	113.185
gene-LOC103640889	LOC103640889	thioredoxin M-type, chloroplastic-like	0.231	-2.11405	3.19682e-71	2.88656e-69	yes	down	1951.45	2125.47	459.08	538.09	2038.46	498.585
gene-LOC542222	LOC542222	fatty acid desaturase 7	0.124	-3.0089	3.45631e-71	3.11112e-69	yes	down	105.35	118.83	16.2	13.25	112.09	14.725
gene-LOC100281822	LOC100281822	uncharacterized LOC100281822	0.173	-2.53432	4.03203e-71	3.61803e-69	yes	down	119.27	121	22.06	22.56	120.135	22.31
gene-LOC100281248	LOC100281248	chlorophyll a-b binding protein 2	0.248	-2.01383	4.12284e-71	3.68802e-69	yes	down	15718	16469.2	4289.01	4135.16	16093.6	4212.09
gene-LOC100384339	LOC100384339	uncharacterized LOC100384339	7.38	2.88371	5.2743e-71	4.70344e-69	yes	up	12.59	11.72	101.84	88.19	12.155	95.015
gene-LOC100284274	LOC100284274	mitochondrial 2-oxoglutarate/malate carrier protein	0.13	-2.94632	5.92011e-71	5.26305e-69	yes	down	95.38	114.43	15.16	13.72	104.905	14.44
gene-LOC103641589	LOC103641589	cysteine-rich receptor-like protein kinase 25, transcript variant X1	0.107	-3.22436	8.21291e-71	7.27892e-69	yes	down	29.48	26.64	3.32	2.99	28.06	3.155
gene-LOC100274630	LOC100274630	uncharacterized LOC100274630, transcript variant 2	0.005	-7.74773	9.93914e-71	8.78181e-69	yes	down	63.65	65.11	0.26	0.38	64.38	0.32
gene-LOC100281705	LOC100281705	uncharacterized LOC100281705	4.379	2.13047	1.08681e-70	9.57326e-69	yes	up	61.47	58.38	275.58	277.96	59.925	276.77
gene-LOC100274460	LOC100274460	uncharacterized LOC100274460	0.161	-2.63213	2.10716e-70	1.85045e-68	yes	down	299.35	320.5	58.37	47.59	309.925	52.98
gene-LOC100192978	LOC100192978	CHY-type/CTCHY-type/RING-type Zinc finger protein, transcript variant X1	4.718	2.23826	2.35729e-70	2.06381e-68	yes	up	35.7	37.5	168.3	188.07	36.6	178.185
gene-LOC103629786	LOC103629786	Plant Tudor-like RNA-binding protein, transcript variant X1	0.102	-3.29363	2.37455e-70	2.07262e-68	yes	down	37.2	27.51	3.71	3.69	32.355	3.7
gene-LOC100101533	LOC100101533	uncharacterized LOC100101533	0.074	-3.7564	4.22132e-70	3.67344e-68	yes	down	52.19	50.54	4.55	3.47	51.365	4.01
gene-LOC100282363	LOC100282363	carboxyl-terminal-processing protease	0.201	-2.31378	5.58347e-70	4.84416e-68	yes	down	166.67	153.28	35.13	32.82	159.975	33.975
gene-LOC100284746	LOC100284746	uncharacterized LOC100284746	0.006	-7.50193	7.47181e-70	6.463e-68	yes	down	141.08	145.34	0.65	1.04	143.21	0.845
gene-LOC103632839	LOC103632839	uncharacterized LOC103632839, transcript variant X1	9.597	3.26258	7.76612e-70	6.69747e-68	yes	up	8.36	5.91	80.41	108.71	7.135	94.56
gene-LOC542463	LOC542463	cinnamoyl CoA reductase 1, transcript variant X1	0.072	-3.79643	2.20806e-69	1.89854e-67	yes	down	40.1	36.53	1.89	2.68	38.315	2.285
gene-LOC103645066	LOC103645066	-	7.027	2.81292	2.82122e-69	2.41853e-67	yes	up	18.63	19	127.76	152.45	18.815	140.105
gene-LOC100277147	LOC100277147	uncharacterized LOC100277147	0.167	-2.57779	3.83001e-69	3.27358e-67	yes	down	107.17	96.01	17.61	18.47	101.59	18.04
gene-LOC541974	LOC541974	terpene synthase 1, transcript variant X1	0.03	-5.05572	4.01656e-69	3.42287e-67	yes	down	20.9	23.41	0.62	0.92	22.155	0.77
gene-LOC100275241	LOC100275241	uncharacterized LOC100275241	34.225	5.09697	5.23615e-69	4.44903e-67	yes	up	0.89	1.08	33.25	42.04	0.985	37.645
gene-LOC103626417	LOC103626417	protein PHOSPHATE STARVATION RESPONSE 3, transcript variant X2	0.139	-2.84319	5.60711e-69	4.75022e-67	yes	down	93.02	79.28	10.83	14.73	86.15	12.78
gene-LOC100277783	LOC100277783	pentatricopeptide repeat-containing protein At3g18110, chloroplastic, transcript variant X1	4.891	2.29021	6.88254e-69	5.81363e-67	yes	up	16.42	21.85	87.69	103.85	19.135	95.77
gene-LOC115101004	LOC115101004	uncharacterized LOC115101004	4.373	2.12875	9.29713e-69	7.83025e-67	yes	up	9.34	9.66	62.5	58.76	9.5	60.63
gene-LOC118473504	LOC118473504	-	15.014	3.9082	1.26922e-68	1.06585e-66	yes	up	3.72	3.75	60.2	58.18	3.735	59.19
gene-LOC100383635	LOC100383635	harpin binding protein 1	0.192	-2.37857	1.44364e-68	1.2088e-66	yes	down	218.08	218.55	45.73	42.34	218.315	44.035
gene-LOC103634652	LOC103634652	magnesium-protoporphyrin IX monomethyl ester [oxidative] cyclase, chloroplastic	0.261	-1.93789	1.88714e-68	1.57557e-66	yes	down	1493.24	1598.68	415.3	440.11	1545.96	427.705
gene-LOC118472171	LOC118472171	uncharacterized LOC118472171, transcript variant X1	9.321	3.22047	2.02461e-68	1.68546e-66	yes	up	2.61	3.8	93.17	116.3	3.205	104.735
gene-LOC100501482	LOC100501482	uncharacterized LOC100501482	5.093	2.34856	2.92473e-68	2.42777e-66	yes	up	10.89	10.13	50.09	61.35	10.51	55.72
gene-LOC100276261	LOC100276261	uncharacterized LOC100276261	0.129	-2.95481	3.08275e-68	2.55159e-66	yes	down	43.01	45.11	5.93	6.16	44.06	6.045
gene-LOC100281235	LOC100281235	photosystem II 11 kD protein	0.164	-2.60583	3.82001e-68	3.15277e-66	yes	down	211.82	235.7	37.77	39.73	223.76	38.75
gene-LOC103653189	LOC103653189	type I inositol polyphosphate 5-phosphatase 12, transcript variant X1	0.204	-2.29565	4.36453e-68	3.59188e-66	yes	down	49.18	46.43	9.71	10.85	47.805	10.28
gene-LOC100279242	LOC100279242	uncharacterized LOC100279242	0.132	-2.92456	4.70296e-68	3.85937e-66	yes	down	38.78	38.83	5.18	6	38.805	5.59
gene-LOC100274225	LOC100274225	putative oxidoreductase, aldo/keto reductase family protein	0.182	-2.45856	5.04289e-68	4.12657e-66	yes	down	94.21	96.68	17.15	19.83	95.445	18.49
gene-LOC100384373	LOC100384373	zinc finger protein	0.02	-5.61998	5.21898e-68	4.25857e-66	yes	down	50.51	76.63	1.36	1.37	63.57	1.365
gene-LOC542023	LOC542023	dxr protein	0.207	-2.27348	5.33444e-68	4.34049e-66	yes	down	182.83	197.12	40.81	40.08	189.975	40.445
gene-LOC100278545	LOC100278545	uncharacterized LOC100278545	5.779	2.53088	5.91694e-68	4.80089e-66	yes	up	42.63	38.64	220.98	276.87	40.635	248.925
gene-LOC100275482	LOC100275482	uncharacterized LOC100275482	0.213	-2.23068	6.07883e-68	4.91839e-66	yes	down	201.34	186.23	40.61	44.33	193.785	42.47
gene-LOC542254	LOC542254	thioredoxin M1	0.243	-2.04163	8.41644e-68	6.79067e-66	yes	down	1487.12	1607.23	390.9	398.01	1547.17	394.455
gene-LOC100283197	LOC100283197	lactoylglutathione lyase	12.695	3.66615	9.03485e-68	7.26927e-66	yes	up	15.42	11.03	203.2	145.84	13.225	174.52
gene-LOC100272890	LOC100272890	uncharacterized LOC100272890	0.235	-2.09041	9.43877e-68	7.5731e-66	yes	down	5099.83	5328.18	1341.6	1233.11	5214.01	1287.36
gene-LOC100285266	LOC100285266	dehydrin 13	0.176	-2.51033	1.52508e-67	1.22023e-65	yes	down	324.61	334.41	55.38	66.06	329.51	60.72
gene-LOC103635612	LOC103635612	uncharacterized LOC103635612, transcript variant X1	9.259	3.21085	1.9478e-67	1.55414e-65	yes	up	11.28	7.94	103.11	132.01	9.61	117.56
gene-LOC100280174	LOC100280174	BTB/POZ domain-containing protein NPY2, transcript variant X1	0.185	-2.43471	2.73236e-67	2.17411e-65	yes	down	140.12	114.33	23.48	27.22	127.225	25.35
gene-LOC100191294	LOC100191294	putative peptidase M48 family protein, transcript variant X3	0.224	-2.15954	3.28228e-67	2.60448e-65	yes	down	302.77	306.03	74.16	69.17	304.4	71.665
gene-LOC542358	LOC542358	phosphoglucomutase 2	0.235	-2.0886	3.95567e-67	3.13019e-65	yes	down	152.95	157.58	37.99	39.7	155.265	38.845
gene-LOC100192521	LOC100192521	uncharacterized LOC100192521	8.417	3.07334	4.02559e-67	3.1768e-65	yes	up	7.77	6.51	59.22	62.69	7.14	60.955
gene-LOC100284864	LOC100284864	alpha-L-fucosidase 2	0.008	-6.91043	5.02308e-67	3.95314e-65	yes	down	36.26	34.51	0.39	0.23	35.385	0.31
gene-LOC100192546	LOC100192546	uncharacterized LOC100192546	0.198	-2.33667	6.17443e-67	4.846e-65	yes	down	474.85	547.05	93.03	106.22	510.95	99.625
gene-LOC111590556	LOC111590556	uncharacterized LOC111590556	4.58	2.19534	8.6841e-67	6.79719e-65	yes	up	42.9	38.11	179.54	208.55	40.505	194.045
gene-LOC100278780	LOC100278780	uncharacterized LOC100278780	140.417	7.13357	8.91587e-67	6.9597e-65	yes	up	1.04	0.95	140.93	151.82	0.995	146.375
gene-LOC542734	LOC542734	glutathione transferase 5	5.662	2.50127	1.02615e-66	7.98843e-65	yes	up	44.87	37.69	224.21	270.9	41.28	247.555
gene-LOC100276623	LOC100276623	uncharacterized LOC100276623	0.225	-2.15301	1.06932e-66	8.30205e-65	yes	down	599.82	602.39	147.54	137.29	601.105	142.415
gene-LOC100286223	LOC100286223	uncharacterized LOC100286223	0.145	-2.78416	1.19509e-66	9.25356e-65	yes	down	129.44	133.31	18.98	21.35	131.375	20.165
gene-LOC100191281	LOC100191281	uncharacterized LOC100191281	11.39	3.50968	1.78657e-66	1.37963e-64	yes	up	4.57	4.36	50	58.31	4.465	54.155
gene-LOC100192101	LOC100192101	WAT1-related protein, transcript variant X1	0.029	-5.08791	2.12074e-66	1.63331e-64	yes	down	26.59	31.11	0.77	1.05	28.85	0.91
gene-LOC100192350	LOC100192350	asparagine synthetase 3	290.342	8.18161	2.54773e-66	1.95693e-64	yes	up	15.5	8.15	4097.66	3121.63	11.825	3609.64
gene-LOC100272957	LOC100272957	uncharacterized LOC100272957, transcript variant X1	0.075	-3.74531	3.05504e-66	2.34036e-64	yes	down	18.95	13.88	1.3	1.06	16.415	1.18
gene-LOC103634849	LOC103634849	Ultraviolet-B-repressible protein	0.245	-2.02622	4.61654e-66	3.52033e-64	yes	down	862.86	839.08	189.52	206.74	850.97	198.13
gene-LOC103641863	LOC103641863	uncharacterized LOC103641863, transcript variant X1	20.919	4.38677	4.6198e-66	3.52033e-64	yes	up	3.25	2.03	55.91	55.66	2.64	55.785
gene-LOC100191631	LOC100191631	beta-galactosidase	5.785	2.53236	6.23317e-66	4.73721e-64	yes	up	26.59	33.51	173.53	205.54	30.05	189.535
gene-LOC100382506	LOC100382506	vacuolar proton pump-like protein	8.875	3.14971	1.12721e-65	8.54425e-64	yes	up	4.86	5.78	54.64	45.59	5.32	50.115
gene-LOC100502289	LOC100502289	uncharacterized LOC100502289	11.656	3.543	1.87933e-65	1.42079e-63	yes	up	4.66	4.06	52.07	55.78	4.36	53.925
gene-LOC100192898	LOC100192898	uncharacterized LOC100192898, transcript variant X1	10.214	3.35251	2.11831e-65	1.59727e-63	yes	up	18.35	15.01	187.2	177.84	16.68	182.52
gene-LOC100193075	LOC100193075	uncharacterized LOC100193075	4.547	2.18485	2.40543e-65	1.80904e-63	yes	up	39.19	39.54	232.05	226.33	39.365	229.19
gene-LOC100285033	LOC100285033	zinc finger, C3HC4 type family protein, transcript variant X1	0.131	-2.93428	3.81508e-65	2.86171e-63	yes	down	48.79	47.02	6.4	7.2	47.905	6.8
gene-LOC103646525	LOC103646525	acetyl-coenzyme A synthetase, chloroplastic/glyoxysomal	0.137	-2.86838	4.04568e-65	3.0268e-63	yes	down	41.77	51.55	6.93	6.83	46.66	6.88
gene-LOC103654587	LOC103654587	probable NAD kinase 2, chloroplastic, transcript variant X1	0.203	-2.3018	5.1063e-65	3.81041e-63	yes	down	88.95	101.75	20.66	20.61	95.35	20.635
gene-LOC100381563	LOC100381563	Uncharacterized protein family (UPF0114)	0.161	-2.63306	6.89821e-65	5.13426e-63	yes	down	105.35	104.67	18.28	17.28	105.01	17.78
gene-LOC100216770	LOC100216770	uncharacterized LOC100216770	0.029	-5.096	9.61514e-65	7.138e-63	yes	down	37.48	39.56	1.34	1.21	38.52	1.275
gene-LOC100273263	LOC100273263	uncharacterized LOC100273263	0.195	-2.35942	1.25006e-64	9.25622e-63	yes	down	555.19	560.2	97.94	133.92	557.695	115.93
gene-LOC100281487	LOC100281487	uncharacterized LOC100281487	0.07	-3.82675	2.1419e-64	1.58193e-62	yes	down	41.6	42.56	2.2	4.21	42.08	3.205
gene-LOC542725	LOC542725	uncharacterized LOC542725	3.373	1.75412	2.35402e-64	1.73415e-62	yes	up	6366.94	6415.94	22335.7	23178.9	6391.44	22757.3
gene-LOC103633607	LOC103633607	two-component response regulator-like PRR37, transcript variant X2	0.082	-3.61071	2.63008e-64	1.93257e-62	yes	down	16.37	15.11	1.14	1.63	15.74	1.385
gene-LOC100274266	LOC100274266	uncharacterized LOC100274266	9.09	3.18431	5.3605e-64	3.92885e-62	yes	up	3.33	3.38	29.01	27.95	3.355	28.48
gene-LOC100275340	LOC100275340	Sterile alpha motif (SAM) domain-containing protein	4.271	2.09447	6.34291e-64	4.63709e-62	yes	up	22	20.13	67.81	78.44	21.065	73.125
gene-LOC100281526	LOC100281526	uncharacterized LOC100281526	0.189	-2.40221	6.58646e-64	4.80294e-62	yes	down	112.27	128.74	21.91	26.68	120.505	24.295
gene-LOC100501657	LOC100501657	uncharacterized LOC100501657, transcript variant 1	6.622	2.72721	7.1622e-64	5.2096e-62	yes	up	8.62	9.27	64.53	61.19	8.945	62.86
gene-LOC103644157	LOC103644157	indole-3-acetaldehyde oxidase-like	0.2	-2.32356	8.92177e-64	6.47311e-62	yes	down	44.1	48.84	9.96	9.84	46.47	9.9
gene-LOC100276227	LOC100276227	Protein LNK1, transcript variant X1	0.207	-2.2724	9.59039e-64	6.94075e-62	yes	down	140.01	120.23	26.12	31.63	130.12	28.875
gene-LOC732837	LOC732837	vitamin E synthesis4	0.229	-2.12897	2.65322e-63	1.91537e-61	yes	down	259.4	280.37	64.63	66.23	269.885	65.43
gene-LOC100274070	LOC100274070	uncharacterized LOC100274070	6.775	2.76027	4.62621e-63	3.33133e-61	yes	up	5.65	5.78	35.71	40.57	5.715	38.14
gene-LOC100277991	LOC100277991	uncharacterized LOC100277991	7.072	2.82213	4.75674e-63	3.41678e-61	yes	up	30.41	30.4	220.41	228.46	30.405	224.435
gene-LOC103641644	LOC103641644	histone H3.2	0.022	-5.49929	5.56339e-63	3.98626e-61	yes	down	82.52	78.1	1.46	2.32	80.31	1.89
gene-LOC100502408	LOC100502408	uncharacterized LOC100502408	10.117	3.33867	5.76954e-63	4.12371e-61	yes	up	4.31	4.55	49.96	44.26	4.43	47.11
gene-LOC100101531	LOC100101531	plastid ADP-glucose pyrophosphorylase large subunit	0.192	-2.38034	6.72974e-63	4.79811e-61	yes	down	110.6	131.04	23.42	27.14	120.82	25.28
gene-LOC100273344	LOC100273344	putative cytochrome P450 superfamily protein, transcript variant X1	0.06	-4.06574	7.64733e-63	5.43885e-61	yes	down	29.71	26.26	1.95	1.59	27.985	1.77
gene-LOC100272809	LOC100272809	uncharacterized LOC100272809	0.226	-2.14727	1.07541e-62	7.6296e-61	yes	down	206.71	220.88	48.96	53.88	213.795	51.42
gene-LOC541654	LOC541654	maize insect resistance 2	4.52	2.17626	1.2919e-62	9.14298e-61	yes	up	38.52	39.86	191.72	184.16	39.19	187.94
gene-LOC103639372	LOC103639372	predicted GPI-anchored protein 58	0.072	-3.79504	1.64483e-62	1.16122e-60	yes	down	40.93	33.57	2.37	3.34	37.25	2.855
gene-LOC100284317	LOC100284317	glucose-6-phosphate 1-dehydrogenase, cytoplasmic isoform, transcript variant X2	0.191	-2.38593	2.06222e-62	1.45233e-60	yes	down	80.53	73.53	14.95	17.12	77.03	16.035
gene-LOC100282075	LOC100282075	uncharacterized LOC100282075	4.061	2.02197	2.22993e-62	1.56661e-60	yes	up	102	96.37	385.79	473.76	99.185	429.775
gene-LOC100193926	LOC100193926	uncharacterized LOC100193926	13.631	3.76881	2.64613e-62	1.85448e-60	yes	up	5.55	3.68	57.42	54.81	4.615	56.115
gene-LOC109617032	LOC109617032	Putative metacaspase family protein	0.072	-3.79324	3.21845e-62	2.2501e-60	yes	down	52.66	62.02	3.43	5.46	57.34	4.445
gene-LOC100191423	LOC100191423	uncharacterized LOC100191423, transcript variant X2	0.254	-1.97841	4.53798e-62	3.16494e-60	yes	down	97.23	91.03	21.32	22.94	94.13	22.13
gene-LOC103636555	LOC103636555	trans-cinnamate 4-monooxygenase	6.678	2.73938	5.21398e-62	3.62762e-60	yes	up	15.18	13.55	112.04	91.09	14.365	101.565
gene-LOC100284976	LOC100284976	Chlorophyllide a oxygenase chloroplastic	0.226	-2.14764	1.66101e-61	1.15286e-59	yes	down	116	122.44	26.8	30.3	119.22	28.55
gene-LOCLOC100191774	LOCLOC100191774	uncharacterized LOC100191774	0.169	-2.56548	1.85764e-61	1.28623e-59	yes	down	80.31	84.49	14.96	14.54	82.4	14.75
gene-LOC100273413	LOC100273413	Nitrilase-like protein 2, transcript variant X1	5.388	2.42972	2.06651e-61	1.42743e-59	yes	up	19.72	18.59	107.95	113.73	19.155	110.84
gene-LOC103641836	LOC103641836	uncharacterized LOC103641836, transcript variant X1	0.222	-2.17095	2.08141e-61	1.43428e-59	yes	down	68.61	74.05	15.34	16.89	71.33	16.115
gene-LOC118473435	LOC118473435	-	5.897	2.55995	2.66692e-61	1.83336e-59	yes	up	3.44	3.61	21.95	24.96	3.525	23.455
gene-LOC100282910	LOC100282910	Threonine endopeptidase	0.272	-1.87715	3.22601e-61	2.21243e-59	yes	down	949.54	991.96	266.29	290.9	970.75	278.595
gene-LOC100275805	LOC100275805	uncharacterized LOC100275805	0.114	-3.12741	4.0817e-61	2.79262e-59	yes	down	64.35	60.13	6.05	9.23	62.24	7.64
gene-LOC100274915	LOC100274915	uncharacterized LOC100274915	13.386	3.7426	4.27333e-61	2.9168e-59	yes	up	4.32	5.18	54.91	76.51	4.75	65.71
gene-LOC109940955	LOC109940955	uncharacterized LOC109940955	8.634	3.11007	4.37713e-61	2.98058e-59	yes	up	3.44	3.75	31.87	34.41	3.595	33.14
gene-LOC100275664	LOC100275664	uncharacterized LOC100275664	8.317	3.05603	4.43722e-61	3.01438e-59	yes	up	23.22	19.58	188.36	282.96	21.4	235.66
gene-LOC100501516	LOC100501516	probable sucrose-phosphate synthase 5	0.186	-2.42319	6.6234e-61	4.48895e-59	yes	down	52.28	55.47	9.42	12.1	53.875	10.76
gene-LOC100285680	LOC100285680	ubiquitin-protein ligase, transcript variant X2	0.128	-2.96579	9.67817e-61	6.5439e-59	yes	down	69.14	55.98	7.88	10.09	62.56	8.985
gene-LOC100037778	LOC100037778	heat shock protein18c	169.199	7.40257	1.03867e-60	7.00653e-59	yes	up	0.83	0.26	106.49	87.66	0.545	97.075
gene-LOC100191517	LOC100191517	uncharacterized LOC100191517, transcript variant 2	0.278	-1.84665	1.07779e-60	7.25343e-59	yes	down	322.88	295.91	88.53	94.43	309.395	91.48
gene-LOC100276939	LOC100276939	uncharacterized LOC100276939	5.911	2.56333	1.24225e-60	8.34075e-59	yes	up	41.62	42.81	263.29	258.48	42.215	260.885
gene-LOC103646963	LOC103646963	probable NAD kinase 2, chloroplastic, transcript variant X1	0.224	-2.15563	1.30967e-60	8.77299e-59	yes	down	53.46	48.28	11.59	12.56	50.87	12.075
gene-LOC100216629	LOC100216629	uncharacterized LOC100216629, transcript variant X2	4.386	2.13304	1.35439e-60	9.05147e-59	yes	up	84.84	89.26	361.5	432.95	87.05	397.225
gene-LOC100281867	LOC100281867	uncharacterized LOC100281867, transcript variant X1	12.724	3.66946	1.6657e-60	1.11062e-58	yes	up	15.72	12.78	203.25	162.13	14.25	182.69
gene-LOC100282958	LOC100282958	uncharacterized LOC100282958	5.774	2.52946	1.79843e-60	1.19635e-58	yes	up	13.71	12	97.26	103.19	12.855	100.225
gene-LOC100280442	LOC100280442	uncharacterized LOC100280442	0.1	-3.32361	2.00742e-60	1.33229e-58	yes	down	32.3	28.11	2.98	3.44	30.205	3.21
gene-LOC100277183	LOC100277183	AT5g02160-like protein	5.39	2.43024	2.47991e-60	1.6421e-58	yes	up	37.65	39.83	213.51	226.04	38.74	219.775
gene-LOC109940768	LOC109940768	-	7.283	2.86451	2.91167e-60	1.92357e-58	yes	up	4.54	3.7	35.48	45.77	4.12	40.625
gene-LOC109942311	LOC109942311	proline-rich protein 36-like, transcript variant X1	3.808	1.92911	3.04252e-60	2.00542e-58	yes	up	56.82	61.95	284.14	300.39	59.385	292.265
gene-LOC109942180	LOC109942180	uncharacterized LOC109942180	5.227	2.3861	3.30587e-60	2.17403e-58	yes	up	24.67	27.59	189.65	193.98	26.13	191.815
gene-LOC542532	LOC542532	ferredoxin-thioredoxin 1	0.282	-1.8257	3.41569e-60	2.24113e-58	yes	down	686.73	685.24	195.09	214.3	685.985	204.695
gene-LOC111589526	LOC111589526	uncharacterized LOC111589526	4.162	2.05729	4.49551e-60	2.94293e-58	yes	up	49.67	55.08	92.82	97.08	52.375	94.95
gene-LOC103648791	LOC103648791	uncharacterized LOC103648791	85.547	6.41864	6.46604e-60	4.2233e-58	yes	up	1.07	0.19	61.97	88.28	0.63	75.125
gene-LOC100285938	LOC100285938	uncharacterized LOC100285938	0.153	-2.70709	7.95062e-60	5.18121e-58	yes	down	36.8	38.85	5.97	6.67	37.825	6.32
gene-LOC100283677	LOC100283677	uncharacterized LOC100283677, transcript variant X1	0.172	-2.54165	1.06591e-59	6.93057e-58	yes	down	64.44	66.06	10.93	12.23	65.25	11.58
gene-LOC103629856	LOC103629856	pentatricopeptide repeat-containing protein At3g57430, chloroplastic	5.937	2.56973	1.09758e-59	7.12046e-58	yes	up	7.26	8.72	48.96	52.22	7.99	50.59
gene-LOC100193401	LOC100193401	14-3-3-like protein	0.177	-2.49626	1.24368e-59	8.05012e-58	yes	down	131.15	124.82	21.02	26.68	127.985	23.85
gene-LOC100272301	LOC100272301	uncharacterized LOC100272301, transcript variant X3	5.878	2.55544	1.32811e-59	8.57731e-58	yes	up	5.82	5.87	20.8	26.18	5.845	23.49
gene-LOC100192099	LOC100192099	uncharacterized LOC100192099	4.944	2.30567	1.3409e-59	8.64053e-58	yes	up	18.24	16.15	83.29	91.61	17.195	87.45
gene-LOC100281237	LOC100281237	phosphoglycerate kinase	0.236	-2.0813	1.51832e-59	9.76195e-58	yes	down	484.74	554.35	131.62	129.37	519.545	130.495
gene-LOC541656	LOC541656	starch synthase homolog 1	0.143	-2.80464	1.59642e-59	1.02413e-57	yes	down	36.67	43.5	5.68	6.49	40.085	6.085
gene-LOC100283114	LOC100283114	uncharacterized LOC100283114	8.569	3.09906	1.62868e-59	1.0425e-57	yes	up	10.15	12.26	98.07	104.96	11.205	101.515
gene-LOC100193820	LOC100193820	disheveled-associated activator of morphogenesis 2	13.828	3.7895	2.1859e-59	1.39607e-57	yes	up	5.78	6.81	104.37	79.21	6.295	91.79
gene-LOC100281706	LOC100281706	Heat shock 70 kDa protein 8	23.484	4.55363	2.2742e-59	1.44925e-57	yes	up	0.7	1.18	22.12	24.83	0.94	23.475
gene-LOC100217040	LOC100217040	isovaleryl-CoA dehydrogenase, transcript variant X2	5.467	2.45079	2.90897e-59	1.84967e-57	yes	up	14.8	14.93	86.75	81.28	14.865	84.015
gene-LOC100273403	LOC100273403	Putative ALA-interacting subunit 2	5.822	2.54148	3.96278e-59	2.51418e-57	yes	up	14.28	11.62	74.26	82.99	12.95	78.625
gene-LOC103633146	LOC103633146	protein NLP1	0.119	-3.07457	4.64865e-59	2.94285e-57	yes	down	23.67	19.08	2.51	3.13	21.375	2.82
gene-LOC103643789	LOC103643789	nicotianamine synthase 3	0.121	-3.04257	4.78827e-59	3.02459e-57	yes	down	213.82	243.73	34.57	23.99	228.775	29.28
gene-LOC100217070	LOC100217070	uncharacterized LOC100217070	0.24	-2.05975	9.31489e-59	5.87103e-57	yes	down	186.91	189.37	48.18	47.26	188.14	47.72
gene-sfp3	sfp3	sulfate transporter3	0.121	-3.05137	2.01702e-58	1.26852e-56	yes	down	32.15	35.96	3.67	5.15	34.055	4.41
gene-LOC100281491	LOC100281491	carotenoid isomerase 1, transcript variant X2	0.155	-2.68729	2.21435e-58	1.38959e-56	yes	down	47.04	53.93	8.51	8.12	50.485	8.315
gene-LOC103626125	LOC103626125	non-specific lipid-transfer protein 2P	11.461	3.5187	2.57674e-58	1.61349e-56	yes	up	25.4	31.71	388.82	287.3	28.555	338.06
gene-LOC542672	LOC542672	barley mlo defense gene homolog 1	0.099	-3.34172	3.94393e-58	2.46423e-56	yes	down	38.22	32.46	3.11	4.39	35.34	3.75
gene-LOC103647579	LOC103647579	uncharacterized LOC103647579, transcript variant X1	0.055	-4.18195	4.22894e-58	2.63659e-56	yes	down	4.49	5.28	0.25	0.3	4.885	0.275
gene-LOC103634827	LOC103634827	metallothionein-like protein 2A	0.145	-2.78615	4.73493e-58	2.94568e-56	yes	down	560.5	390.92	69.01	75.03	475.71	72.02
gene-LOC103645946	LOC103645946	uncharacterized LOC103645946, transcript variant X1	0.016	-5.95861	5.23309e-58	3.24858e-56	yes	down	14.6	13.44	0.18	0.31	14.02	0.245
gene-LOC103646459	LOC103646459	HVA22-like protein f	178.416	7.4791	5.33216e-58	3.30296e-56	yes	up	1.34	0.7	145.58	198.54	1.02	172.06
gene-LOC100285579	LOC100285579	uncharacterized LOC100285579, transcript variant X1	0.133	-2.91348	6.34877e-58	3.92425e-56	yes	down	54.41	55.58	9.24	7.51	54.995	8.375
gene-LOC100281022	LOC100281022	uncharacterized LOC100281022	0.082	-3.6075	1.10165e-57	6.79487e-56	yes	down	70.59	72.85	5.64	6.48	71.72	6.06
gene-LOC100192017	LOC100192017	uncharacterized LOC100192017	0.067	-3.90721	1.34807e-57	8.29698e-56	yes	down	28.85	30.25	1.87	1.91	29.55	1.89
gene-LOC100278802	LOC100278802	uncharacterized LOC100278802	0.239	-2.0632	1.65799e-57	1.01827e-55	yes	down	94.37	95.18	10.33	11.48	94.775	10.905
gene-LOC100191875	LOC100191875	Solanesyl diphosphate synthase 2 chloroplastic	0.235	-2.08787	2.05156e-57	1.2573e-55	yes	down	177.61	191.11	46.17	44.18	184.36	45.175
gene-LOC100278305	LOC100278305	uncharacterized LOC100278305	6.649	2.73319	2.47663e-57	1.51458e-55	yes	up	5.34	4.4	35.21	34.63	4.87	34.92
gene-LOC100383328	LOC100383328	uncharacterized LOC100383328	9.496	3.24739	3.12958e-57	1.90984e-55	yes	up	4.21	3.07	38.66	34.61	3.64	36.635
gene-LOC541675	LOC541675	tonoplast intrinsic protein 1	3.993	1.99764	4.66312e-57	2.83967e-55	yes	up	121.03	135.88	513.77	574.26	128.455	544.015
gene-LOC118473611	LOC118473611	uncharacterized LOC118473611	5.563	2.4758	6.63239e-57	4.03037e-55	yes	up	54.73	49.84	253.12	325.32	52.285	289.22
gene-LOC100274363	LOC100274363	uncharacterized LOC100274363	5.719	2.5158	7.2373e-57	4.3887e-55	yes	up	155.91	156	1085.82	818.54	155.955	952.18
gene-LOC100285817	LOC100285817	early light-induced protein	0.068	-3.88613	8.01506e-57	4.85012e-55	yes	down	138.89	90.56	9.34	6.83	114.725	8.085
gene-LOC100191697	LOC100191697	uncharacterized LOC100191697	0.189	-2.40028	9.1368e-57	5.51732e-55	yes	down	234.65	172.65	39.63	43.32	203.65	41.475
gene-LOC100383491	LOC100383491	LOC109942789-like pseudogene	5.944	2.57134	1.00207e-56	6.0384e-55	yes	up	10.9	12.12	64.11	82.04	11.51	73.075
gene-LOC100286241	LOC100286241	heat shock 70 kDa protein	4.374	2.12882	1.20947e-56	7.27296e-55	yes	up	19.39	18.18	88.28	86.34	18.785	87.31
gene-LOC100284383	LOC100284383	3Fe-4S ferredoxin	6.813	2.76823	1.71224e-56	1.02749e-54	yes	up	22.38	18.56	160.72	133.34	20.47	147.03
gene-LOC100280571	LOC100280571	uncharacterized LOC100280571, transcript variant X1	0.236	-2.08042	1.75843e-56	1.05301e-54	yes	down	621.04	637	165.07	147.93	629.02	156.5
gene-LOC100502310	LOC100502310	cysteine synthase	0.193	-2.37325	1.95095e-56	1.16587e-54	yes	down	94.02	88.73	19.57	18.66	91.375	19.115
gene-LOC100279596	LOC100279596	MYB-type transcription factor, transcript variant X1	0.121	-3.04826	2.18391e-56	1.30239e-54	yes	down	63.93	62.82	7.21	9	63.375	8.105
gene-LOC100284092	LOC100284092	uncharacterized LOC100284092, transcript variant X1	0.105	-3.25078	2.63474e-56	1.568e-54	yes	down	36.57	33.75	3.95	3.95	35.16	3.95
gene-LOC100282222	LOC100282222	uncharacterized LOC100282222	0.224	-2.15917	3.16997e-56	1.88264e-54	yes	down	683.69	700.98	173.52	151.63	692.335	162.575
gene-LOC100273700	LOC100273700	uncharacterized LOC100273700	0.258	-1.95185	3.51946e-56	2.08589e-54	yes	down	383.96	425.89	102.74	117.42	404.925	110.08
gene-LOC542154	LOC542154	glossy 1	0.004	-8.10965	8.32843e-56	4.92591e-54	yes	down	33.59	28.48	0.08	0.2	31.035	0.14
gene-LOC541918	LOC541918	early light-inducible protein ELIP	0.019	-5.71787	8.70286e-56	5.13683e-54	yes	down	76.03	47.28	1.24	1.24	61.655	1.24
gene-LOC103635762	LOC103635762	probable mediator of RNA polymerase II transcription subunit 37c	4.431	2.14767	1.07599e-55	6.33803e-54	yes	up	14.7	14.2	65.13	67.78	14.45	66.455
gene-LOC103632409	LOC103632409	uncharacterized LOC103632409	0.025	-5.31064	1.46941e-55	8.63772e-54	yes	down	202.7	163.82	6.33	2.75	183.26	4.54
gene-LOC100501315	LOC100501315	uncharacterized LOC100501315	0.213	-2.22905	1.986e-55	1.16507e-53	yes	down	77.51	77.19	16.52	19.14	77.35	17.83
gene-LOC103643615	LOC103643615	uncharacterized LOC103643615	0.042	-4.55721	2.03644e-55	1.19223e-53	yes	down	15.85	16.92	0.96	0.52	16.385	0.74
gene-LOC103648371	LOC103648371	G-type lectin S-receptor-like serine/threonine-protein kinase B120, transcript variant X1	0.078	-3.6838	2.54893e-55	1.48924e-53	yes	down	21.47	30.09	1.36	2.09	25.78	1.725
gene-LOC100284474	LOC100284474	uncharacterized LOC100284474	0.21	-2.25373	3.75374e-55	2.18872e-53	yes	down	114.6	107.04	24.24	23.32	110.82	23.78
gene-LOC541644	LOC541644	plastidic general dicarboxylate transporter	0.164	-2.6069	4.75949e-55	2.76954e-53	yes	down	84.62	103.69	14.28	18.57	94.155	16.425
gene-LOC100275456	LOC100275456	LOC109940620-like pseudogene	18.2	4.1859	4.99371e-55	2.89997e-53	yes	up	0.88	0.85	24.61	32.86	0.865	28.735
gene-LOC100502160	LOC100502160	uncharacterized LOC100502160	3.938	1.97736	5.90322e-55	3.42125e-53	yes	up	61.25	65.48	271.12	270.48	63.365	270.8
gene-LOC100272335	LOC100272335	60S ribosomal protein L10a-1	3.644	1.86549	6.16685e-55	3.56687e-53	yes	up	191.74	208.97	733.49	813.69	200.355	773.59
gene-LOC100284959	LOC100284959	uvrB/uvrC motif family protein	0.251	-1.99619	1.02776e-54	5.93259e-53	yes	down	242.09	236.85	66.3	60.67	239.47	63.485
gene-LOC100384561	LOC100384561	uncharacterized LOC100384561	6.1	2.6088	1.12345e-54	6.47195e-53	yes	up	4.29	4.29	35.79	37.88	4.29	36.835
gene-LOC103638805	LOC103638805	uncharacterized LOC103638805, transcript variant X1	0.14	-2.83803	1.20936e-54	6.95296e-53	yes	down	20.08	19.5	2.64	3.35	19.79	2.995
gene-LOC100276319	LOC100276319	uncharacterized LOC100276319	63.916	5.9981	1.38012e-54	7.91891e-53	yes	up	3.86	3.18	275.62	182.24	3.52	228.93
gene-LOC100502080	LOC100502080	uncharacterized LOC100502080	0.01	-6.66176	1.42161e-54	8.14074e-53	yes	down	24.27	29.93	0.39	0.16	27.1	0.275
gene-LOC100272644	LOC100272644	Chaperone DnaJ-domain superfamily protein	0.218	-2.19953	1.45308e-54	8.30446e-53	yes	down	93.22	94.62	20.67	22.8	93.92	21.735
gene-LOC100280240	LOC100280240	PseuodARR-B transcription factor	0.251	-1.99561	1.78456e-54	1.01787e-52	yes	down	362.79	335.26	81.24	106	349.025	93.62
gene-LOC100191282	LOC100191282	3-hydroxybutyryl-CoA dehydrogenase	3.914	1.96863	1.82074e-54	1.03645e-52	yes	up	47.46	45.67	184.37	207.76	46.565	196.065
gene-LOC100284521	LOC100284521	CMV 1a interacting protein 1	0.264	-1.92146	2.02244e-54	1.149e-52	yes	down	283.9	300.79	75.9	86.93	292.345	81.415
gene-LOC100281191	LOC100281191	oxidoreductase, 2OG-Fe oxygenase family protein	0.176	-2.50654	2.45288e-54	1.3908e-52	yes	down	69.7	57.5	10.76	13.98	63.6	12.37
gene-LOC103634750	LOC103634750	neurofilament heavy polypeptide	0.26	-1.94386	4.82156e-54	2.72849e-52	yes	down	486.35	546.79	144.72	140.7	516.57	142.71
gene-LOC100501783	LOC100501783	uncharacterized LOC100501783, transcript variant X1	0.187	-2.41778	5.19764e-54	2.93555e-52	yes	down	51.03	54.11	10.76	10.04	52.57	10.4
gene-LOC103633548	LOC103633548	flowering-promoting factor 1-like protein 5	0.007	-7.23131	5.30593e-54	2.99084e-52	yes	down	52.86	44.79	0.52	0.13	48.825	0.325
gene-LOC103629556	LOC103629556	uncharacterized LOC103629556, transcript variant X1	12.58	3.65301	6.13328e-54	3.45045e-52	yes	up	4.65	2.48	43.28	48.28	3.565	45.78
gene-LOC103645724	LOC103645724	uncharacterized LOC103645724, transcript variant X1	0.206	-2.28	6.56533e-54	3.68631e-52	yes	down	57.06	52.77	10.71	13.55	54.915	12.13
gene-LOC100382233	LOC100382233	putative domain of unknown function (DUF827) family	0.259	-1.9509	7.07985e-54	3.96747e-52	yes	down	102.95	100.81	26.02	30.46	101.88	28.24
gene-LOC100381692	LOC100381692	uncharacterized LOC100381692, transcript variant X1	0.261	-1.93694	1.18922e-53	6.6513e-52	yes	down	173.52	188.22	49.8	50.07	180.87	49.935
gene-LOC542212	LOC542212	ribulose bisphosphate carboxylase small subunit 1	0.252	-1.98871	1.6894e-53	9.43053e-52	yes	down	2239.59	2636.1	602.95	695.14	2437.84	649.045
gene-LOC542126	LOC542126	photosystem II subunit PsbS1	0.267	-1.90699	2.01254e-53	1.12126e-51	yes	down	1952.89	2168.67	591.49	559.35	2060.78	575.42
gene-LOC542737	LOC542737	ADP-glucose pyrophosphorylase	0.221	-2.17676	2.3288e-53	1.29496e-51	yes	down	198.37	187.11	49.13	41.22	192.74	45.175
gene-LOC100192030	LOC100192030	uncharacterized LOC100192030	0.206	-2.27845	2.58754e-53	1.43606e-51	yes	down	226.27	244.03	55.66	46.91	235.15	51.285
gene-LOC100216767	LOC100216767	Fructose-1,6-bisphosphatase	0.193	-2.37646	2.779e-53	1.53935e-51	yes	down	199.22	255.12	45.17	47.89	227.17	46.53
gene-LOC103644285	LOC103644285	mannan endo-1,4-beta-mannosidase 3, transcript variant X2	15.101	3.91659	2.8311e-53	1.5652e-51	yes	up	2.69	1.91	44.47	30.98	2.3	37.725
gene-LOC100274082	LOC100274082	HNH endonuclease, transcript variant X1	0.245	-2.0263	2.93983e-53	1.6222e-51	yes	down	183.08	171.37	42.31	48.3	177.225	45.305
gene-LOC100381616	LOC100381616	uncharacterized LOC100381616	5.522	2.46508	3.06336e-53	1.68713e-51	yes	up	7.81	7.94	47.59	44.81	7.875	46.2
gene-LOC100280246	LOC100280246	uncharacterized LOC100280246	7.35	2.87769	3.40793e-53	1.87332e-51	yes	up	6.08	5.84	45.49	46.07	5.96	45.78
gene-LOC100280261	LOC100280261	uncharacterized LOC100280261	0.002	-8.76336	4.02072e-53	2.20596e-51	yes	down	34.78	35.84	0.09	0.08	35.31	0.085
gene-LOC115032955	LOC115032955	MIR169iHG	6.757	2.75638	4.08588e-53	2.23745e-51	yes	up	16.61	14.16	133.69	119.26	15.385	126.475
gene-LOC100382164	LOC100382164	uncharacterized LOC100382164, transcript variant 2	0.157	-2.67156	4.67144e-53	2.55325e-51	yes	down	44.96	42.1	7.04	7.61	43.53	7.325
gene-LOC100275695	LOC100275695	uncharacterized LOC100275695	0.203	-2.30222	4.71939e-53	2.57457e-51	yes	down	80.32	92.97	17.8	18.5	86.645	18.15
gene-LOC100285076	LOC100285076	zeaxanthin epoxidase	0.248	-2.0117	6.05324e-53	3.29599e-51	yes	down	165.7	173.9	45.89	41.21	169.8	43.55
gene-LOC542717	LOC542717	isoflavone reductase-like 1	0.047	-4.40182	8.12007e-53	4.41303e-51	yes	down	31.14	30.01	1.3	1.8	30.575	1.55
gene-LOC100192897	LOC100192897	Actin-depolymerizing factor 4, transcript variant X1	0.108	-3.21236	9.75489e-53	5.29152e-51	yes	down	60.83	62.17	5.75	8.09	61.5	6.92
gene-LOC100282976	LOC100282976	dnaJ-like protein	23.575	4.55918	1.01611e-52	5.50151e-51	yes	up	1.13	2.06	39.47	39.97	1.595	39.72
gene-LOC110485082	LOC110485082	uncharacterized LOC110485082	7.615	2.92886	1.03784e-52	5.60859e-51	yes	up	14.31	10.41	103.36	91.93	12.36	97.645
gene-LOC541915	LOC541915	uncharacterized LOC541915	8.417	3.07332	1.16558e-52	6.28713e-51	yes	up	7.04	4.56	50.28	53.48	5.8	51.88
gene-LOC100502460	LOC100502460	RNA-dependent DNA polymerase	13.456	3.75019	1.5958e-52	8.59166e-51	yes	up	0.88	0.93	11.66	15.24	0.905	13.45
gene-LOC100275491	LOC100275491	uncharacterized LOC100275491	4.033	2.01168	2.27086e-52	1.22033e-50	yes	up	61.23	59.04	241.24	271.04	60.135	256.14
gene-LOC100276005	LOC100276005	uncharacterized LOC100276005, transcript variant X1	0.258	-1.95723	2.42721e-52	1.30192e-50	yes	down	87.05	85.3	22.91	24.78	86.175	23.845
gene-LOC100192779	LOC100192779	Plastocyanin major isoform chloroplastic	0.231	-2.11159	3.26312e-52	1.74704e-50	yes	down	3739.33	3797.62	1003.72	828.36	3768.47	916.04
gene-LOC100279494	LOC100279494	OTU-like cysteine protease family protein	4.561	2.18939	3.83948e-52	2.05181e-50	yes	up	26.32	25.01	120.8	128.67	25.665	124.735
gene-LOC100285439	LOC100285439	phosphatidylinositol 3- and 4-kinase family protein	3.324	1.73282	4.4911e-52	2.39558e-50	yes	up	65.34	65.1	215.05	247.45	65.22	231.25
gene-LOC100285208	LOC100285208	lipopolysaccharide-modifying protein, transcript variant 1	0.22	-2.1812	5.70084e-52	3.03525e-50	yes	down	92.99	96.54	20.19	23.9	94.765	22.045
gene-LOC103630677	LOC103630677	Putative regulator of chromosome condensation (RCC1) family protein, transcript variant X2	0.103	-3.27484	8.163e-52	4.33814e-50	yes	down	13.98	11.8	1.33	1.52	12.89	1.425
gene-LOC100285378	LOC100285378	uncharacterized LOC100285378	0.251	-1.99667	9.82698e-52	5.21283e-50	yes	down	194.07	187.26	48.08	53.2	190.665	50.64
gene-LOC103634267	LOC103634267	serine/threonine-protein phosphatase PP1, transcript variant X1	3.664	1.87324	1.02263e-51	5.4147e-50	yes	up	32.07	29.89	131.07	145.4	30.98	138.235
gene-LOC542350	LOC542350	vacuolar sorting receptor homolog 1	3.56	1.83175	1.03202e-51	5.45435e-50	yes	up	61.02	59.89	235.95	221.55	60.455	228.75
gene-LOC100501538	LOC100501538	uncharacterized LOC100501538	0.032	-4.97153	1.05588e-51	5.57024e-50	yes	down	7.32	6.84	0.17	0.32	7.08	0.245
gene-LOC100383079	LOC100383079	uncharacterized LOC100383079	7.948	2.99064	2.03755e-51	1.07294e-49	yes	up	6.1	5.17	53.66	41.02	5.635	47.34
gene-LOC103650713	LOC103650713	ferredoxin--NADP reductase, leaf isozyme 1 - pseudogene	0.096	-3.38707	2.69498e-51	1.41654e-49	yes	down	151.97	161.37	13.61	17.66	156.67	15.635
gene-LOC100383172	LOC100383172	F-box/kelch-repeat protein SKIP20	4.003	2.00116	2.72676e-51	1.43063e-49	yes	up	28.4	32.34	132.61	136.24	30.37	134.425
gene-LOC103632243	LOC103632243	CASP-like protein 1D1	5.863	2.55172	2.85356e-51	1.49443e-49	yes	up	22.04	22.35	141.06	131.29	22.195	136.175
gene-LOC100501574	LOC100501574	Rhodanese/Cell cycle control phosphatase superfamily protein, transcript variant X1	0.311	-1.68284	3.17084e-51	1.65759e-49	yes	down	450.98	479.13	149.67	156.74	465.055	153.205
gene-LOC103627832	LOC103627832	putative protein kinase superfamily protein, transcript variant X1	0.248	-2.00905	4.49416e-51	2.3451e-49	yes	down	41.53	42.02	10.15	12.06	41.775	11.105
gene-LOC100192351	LOC100192351	asparagine synthetase 4	140.016	7.12945	5.95316e-51	3.10081e-49	yes	up	1.14	0.76	171.93	109.94	0.95	140.935
gene-LOC109945905	LOC109945905	uncharacterized LOC109945905	41.701	5.38202	6.04095e-51	3.14086e-49	yes	up	0.23	0.93	27.92	10.75	0.58	19.335
gene-SMK2	SMK2	Small kernel2, transcript variant X1	0.238	-2.07392	8.51188e-51	4.41759e-49	yes	down	131.55	128.98	31.96	31.99	130.265	31.975
gene-LOC100279074	LOC100279074	uncharacterized LOC100279074	0.068	-3.88508	8.8861e-51	4.60351e-49	yes	down	38.97	37.06	2.69	2.71	38.015	2.7
gene-LOC100191596	LOC100191596	tetracycline transporter protein	0.016	-5.9273	1.66404e-50	8.60522e-49	yes	down	24.66	18.47	0.3	0.47	21.565	0.385
gene-LOC100383955	LOC100383955	Protein phosphatase 2C 57, transcript variant X1	0.276	-1.85774	1.88233e-50	9.71659e-49	yes	down	301.56	332.88	90.76	95.02	317.22	92.89
gene-LOC100285158	LOC100285158	uncharacterized LOC100285158	0.085	-3.55137	2.00747e-50	1.0344e-48	yes	down	28.68	33.23	2.34	3.32	30.955	2.83
gene-LOC100280211	LOC100280211	uncharacterized LOC100280211	0.138	-2.85694	2.07348e-50	1.06651e-48	yes	down	35.25	35.79	5.18	5.31	35.52	5.245
gene-LOC103654911	LOC103654911	translation factor GUF1 homolog, chloroplastic, transcript variant X1	0.289	-1.78989	3.06155e-50	1.57192e-48	yes	down	110.13	109.46	33.05	35.45	109.795	34.25
gene-LOC100274536	LOC100274536	uncharacterized LOC100274536, transcript variant X2	0.17	-2.55296	3.23239e-50	1.65669e-48	yes	down	49.45	52.79	7.73	8.29	51.12	8.01
gene-LOC100277775	LOC100277775	Chaperonin-like RbcX protein	0.174	-2.52253	3.87163e-50	1.98079e-48	yes	down	119.2	131.71	24.63	21.1	125.455	22.865
gene-LOC100502427	LOC100502427	uncharacterized LOC100502427, transcript variant X1	9.108	3.18718	4.20143e-50	2.14571e-48	yes	up	11.84	11.7	118.12	104.76	11.77	111.44
gene-LOC100383210	LOC100383210	uncharacterized LOC100383210	0.215	-2.21712	4.90159e-50	2.49886e-48	yes	down	42.41	38.74	8.47	10.17	40.575	9.32
gene-LOC100284003	LOC100284003	ATP-dependent Clp protease adaptor protein ClpS containing protein	0.224	-2.16037	6.02232e-50	3.06479e-48	yes	down	230.89	244.84	61.23	56.44	237.865	58.835
gene-LOC100382330	LOC100382330	uncharacterized LOC100382330	5.363	2.42311	6.65025e-50	3.37838e-48	yes	up	8.66	7.98	43.19	52.93	8.32	48.06
gene-LOC118472042	LOC118472042	uncharacterized LOC118472042	0.154	-2.69529	9.63043e-50	4.88239e-48	yes	down	38.03	34.16	7.16	7.88	36.095	7.52
gene-LOC100272347l	LOC100272347l	uncharacterized LOC100272347	4.443	2.15145	9.64478e-50	4.88239e-48	yes	up	29.13	31.92	149.03	138.68	30.525	143.855
gene-LOC100286106	LOC100286106	peptide transporter PTR2	0.055	-4.194	9.96672e-50	5.03652e-48	yes	down	14.99	15.63	0.93	0.84	15.31	0.885
gene-LOC542721	LOC542721	phosphoglucomutase 1	0.251	-1.99543	1.11132e-49	5.60603e-48	yes	down	141.59	162.51	39.2	42.06	152.05	40.63
gene-LOC100192785	LOC100192785	5-formyltetrahydrofolate cyclo-ligase1, transcript variant X1	0.176	-2.5098	1.11404e-49	5.60991e-48	yes	down	49.63	46.14	8.87	9.39	47.885	9.13
gene-LOC103629473	LOC103629473	uncharacterized LOC103629473, transcript variant X5	6.619	2.7267	1.38498e-49	6.9621e-48	yes	up	2.98	2.93	20.7	20.87	2.955	20.785
gene-LOC100282724	LOC100282724	uncharacterized LOC100282724	6.889	2.78425	1.51366e-49	7.59571e-48	yes	up	8.27	6.87	54.39	54.75	7.57	54.57
gene-LOC100279907	LOC100279907	uncharacterized LOC100279907	0.02	-5.64143	1.55354e-49	7.78231e-48	yes	down	23.14	19.97	0.41	0.53	21.555	0.47
gene-LOC100191203	LOC100191203	uncharacterized LOC100191203	4.757	2.24991	1.91025e-49	9.55258e-48	yes	up	31.36	28.95	137.16	166.86	30.155	152.01
gene-LOC100283085	LOC100283085	uncharacterized LOC100283085	0.349	-1.51917	1.96334e-49	9.80103e-48	yes	down	4518.5	4392.71	1559.92	1693.65	4455.6	1626.79
gene-LOC100500956	LOC100500956	uncharacterized LOC100500956, transcript variant X1	6.562	2.71415	2.07988e-49	1.03649e-47	yes	up	7.52	4.89	29.13	39.99	6.205	34.56
gene-LOC103636244	LOC103636244	protein SPA1-RELATED 4, transcript variant X1	0.117	-3.09791	2.16107e-49	1.07508e-47	yes	down	12.28	14.01	1.58	1.69	13.145	1.635
gene-LOC100502267	LOC100502267	uncharacterized LOC100502267	3.822	1.93427	2.68898e-49	1.3354e-47	yes	up	41.2	40.64	165.66	165.7	40.92	165.68
gene-LOC100281421	LOC100281421	uncharacterized LOC100281421, transcript variant X1	4.366	2.12643	3.60854e-49	1.78899e-47	yes	up	17.99	16.03	74.08	79.77	17.01	76.925
gene-LOC100278233	LOC100278233	uncharacterized LOC100278233	5.528	2.46664	4.98405e-49	2.46668e-47	yes	up	19.16	20.6	108.91	122.78	19.88	115.845
gene-LOC111591361	LOC111591361	uncharacterized LOC111591361	3.638	1.86297	5.91097e-49	2.92041e-47	yes	up	27.36	21.94	354.98	372.88	24.65	363.93
gene-LOC100283806	LOC100283806	uncharacterized LOC100283806	0.05	-4.33532	6.06907e-49	2.99338e-47	yes	down	30.41	22.39	1.32	1.45	26.4	1.385
gene-LOC100282559	LOC100282559	S-adenosylmethionine decarboxylase proenzyme	0.256	-1.96442	7.20279e-49	3.54648e-47	yes	down	254.96	261.36	74.7	65.6	258.16	70.15
gene-LOC100285964	LOC100285964	50S ribosomal protein L6, chloroplastic-like, transcript variant X1	0.221	-2.17504	1.50977e-48	7.42107e-47	yes	down	127.87	132.56	27.09	30.53	130.215	28.81
gene-LOC100280683	LOC100280683	crcB-like protein, transcript variant X5	0.168	-2.57603	1.5202e-48	7.45958e-47	yes	down	34.03	30.48	6.38	6.1	32.255	6.24
gene-LOC103640852	LOC103640852	amino acid permease 3	0.078	-3.68383	1.86848e-48	9.15299e-47	yes	down	26.33	30.39	2.82	1.82	28.36	2.32
gene-LOC542014	LOC542014	plasma membrane intrinsic protein 1	0.082	-3.60216	2.25246e-48	1.10153e-46	yes	down	37.29	43.86	2.78	4.4	40.575	3.59
gene-LOC100384790	LOC100384790	uncharacterized LOC100384790	11.034	3.46384	2.26761e-48	1.10706e-46	yes	up	2.34	2.59	20.74	33.56	2.465	27.15
gene-LOC103157008	LOC103157008	putative phototropic-responsive NPH3 family protein, transcript variant X3	0.171	-2.55068	2.29794e-48	1.11996e-46	yes	down	38.4	36.52	6.23	6.76	37.46	6.495
gene-LOC100280946	LOC100280946	cleavage and polyadenylation specificity factor 5	0.256	-1.9684	2.43744e-48	1.18595e-46	yes	down	183.73	176.47	48.63	48.58	180.1	48.605
gene-LOC107648855	LOC107648855	Oxygen-evolving enhancer protein 2-1 chloroplastic	0.318	-1.65095	2.95994e-48	1.43774e-46	yes	down	933.96	933.53	275.09	322.75	933.745	298.92
gene-LOC100280013	LOC100280013	uncharacterized LOC100280013	3.768	1.91395	4.10823e-48	1.99214e-46	yes	up	22.8	23.52	87.97	98.01	23.16	92.99
gene-LOC100382501	LOC100382501	Sulfite exporter TauE/SafE family protein	0.321	-1.63943	4.23435e-48	2.04985e-46	yes	down	400.55	360.99	132.52	134.76	380.77	133.64
gene-LOC118472064	LOC118472064	oleosin-B3-like	5.301	2.40639	4.59654e-48	2.22145e-46	yes	up	30.98	36.59	170.24	208.91	33.785	189.575
gene-LOC100501788	LOC100501788	uncharacterized LOC100501788	0.318	-1.65236	5.59365e-48	2.69882e-46	yes	down	658.07	629.5	215.58	216.54	643.785	216.06
gene-LOC100282966	LOC100282966	Chaperone DnaJ-domain superfamily protein	3.707	1.89018	5.83278e-48	2.80949e-46	yes	up	50.96	47.5	182.98	204.66	49.23	193.82
gene-LOC103640963	LOC103640963	glutaredoxin-C15	0.1	-3.31561	5.94771e-48	2.86007e-46	yes	down	51.84	53.11	5.96	5.12	52.475	5.54
gene-LOC100194385	LOC100194385	putative xylose isomerase family protein	4.573	2.19311	6.6539e-48	3.19431e-46	yes	up	71.18	64.53	363.13	293.12	67.855	328.125
gene-LOC103630726	LOC103630726	Putative homeodomain-like transcription factor superfamily protein	0.273	-1.87193	6.69431e-48	3.20837e-46	yes	down	27.81	26.5	7.46	8.4	27.155	7.93
gene-LOC100277847	LOC100277847	uncharacterized LOC100277847	5.075	2.34348	6.99804e-48	3.34836e-46	yes	up	3.63	3.13	18.03	18.44	3.38	18.235
gene-LOC100283417	LOC100283417	uncharacterized LOC100283417, transcript variant X1	3.536	1.82212	7.02344e-48	3.35125e-46	yes	up	53.57	57.53	211.55	206.26	55.55	208.905
gene-LOC103643997	LOC103643997	protein LIFEGUARD 2	38.395	5.26284	7.02735e-48	3.35125e-46	yes	up	0.94	0.55	31.87	28.76	0.745	30.315
gene-LOC100191680	LOC100191680	Protein NRT1/ PTR FAMILY 2.9, transcript variant X1	4.865	2.28252	8.91638e-48	4.24508e-46	yes	up	9.97	10.85	58.45	56.84	10.41	57.645
gene-LOC100279792	LOC100279792	uncharacterized LOC100279792	0.155	-2.69324	1.0961e-47	5.20993e-46	yes	down	49.25	47.8	8.86	7.04	48.525	7.95
gene-LOC100285627	LOC100285627	uncharacterized LOC100285627, transcript variant 2	0.269	-1.89217	1.28953e-47	6.11921e-46	yes	down	195.3	192.83	51.41	58.9	194.065	55.155
gene-LOC100283885	LOC100283885	uncharacterized LOC100283885	0.155	-2.68588	2.63061e-47	1.24625e-45	yes	down	173.76	155.62	26.28	27.01	164.69	26.645
gene-LOC118472078	LOC118472078	uncharacterized LOC118472078	6.294	2.65388	2.70741e-47	1.28053e-45	yes	up	1.97	2.1	27.9	33.33	2.035	30.615
gene-LOC100192104	LOC100192104	putative mitochondrial adenine nucleotide transporter BTL1, transcript variant 3	0.191	-2.39196	3.32146e-47	1.56838e-45	yes	down	41.49	37.09	8.24	8.25	39.29	8.245
gene-LOC542714	LOC542714	thiamine biosynthesis 1	0.301	-1.7316	4.32977e-47	2.04116e-45	yes	down	2685.98	2825.3	912.05	844.4	2755.64	878.225
gene-LOC118472037	LOC118472037	uncharacterized LOC118472037, transcript variant X7	4.034	2.01229	4.42006e-47	2.08032e-45	yes	up	32.82	29.58	134.42	174.48	31.2	154.45
gene-LOC100383435	LOC100383435	Protein NRT1/ PTR FAMILY 5.8, transcript variant X1	0.058	-4.11681	4.48241e-47	2.10622e-45	yes	down	14.58	17.17	0.87	0.99	15.875	0.93
gene-LOC107548101	LOC107548101	uncharacterized LOC107548101	6.731	2.75072	4.49806e-47	2.11013e-45	yes	up	3.19	3.5	25.14	22.48	3.345	23.81
gene-LOC100281995	LOC100281995	uncharacterized LOC100281995	3.987	1.99522	6.24598e-47	2.92535e-45	yes	up	118.87	131.23	557.8	495.83	125.05	526.815
gene-LOC100274005	LOC100274005	uncharacterized LOC100274005, transcript variant X2	0.204	-2.29567	6.40549e-47	2.99519e-45	yes	down	18.09	20.17	3.95	4.52	19.13	4.235
gene-LOC100381665	LOC100381665	uncharacterized LOC100381665	6.396	2.67727	7.216e-47	3.36872e-45	yes	up	6.66	6.94	41.7	50.94	6.8	46.32
gene-LOC100282625	LOC100282625	aspartate aminotransferase	0.316	-1.6641	7.66868e-47	3.57425e-45	yes	down	637.66	685.04	221.63	220.81	661.35	221.22
gene-LOC100273354	LOC100273354	uncharacterized LOC100273354	0.279	-1.83987	7.93378e-47	3.69183e-45	yes	down	4553.42	5139.49	1484.69	1374.32	4846.45	1429.51
gene-LOC103643336	LOC103643336	receptor-like protein kinase HSL1	22.245	4.47542	8.11537e-47	3.77024e-45	yes	up	0.5	0.36	8.92	11.54	0.43	10.23
gene-LOC100281968	LOC100281968	actin-depolymerizing factor 6	0.215	-2.21887	8.95358e-47	4.15296e-45	yes	down	439.26	380.52	99.37	82.06	409.89	90.715
gene-LOC100284847	LOC100284847	photosystem I reaction center subunit V	0.334	-1.58345	9.57683e-47	4.4349e-45	yes	down	1415.19	1442.93	473.41	496.96	1429.06	485.185
gene-LOC100192712	LOC100192712	Pentatricopeptide repeat-containing protein	7.733	2.951	9.91348e-47	4.58343e-45	yes	up	4.37	4.51	34.44	38.63	4.44	36.535
gene-LOC100280934	LOC100280934	uncharacterized LOC100280934	0.115	-3.11415	1.0074e-46	4.65019e-45	yes	down	26.08	26.31	3.22	3.08	26.195	3.15
gene-LOC103643431	LOC103643431	putative ripening-related protein 6	43.665	5.4484	1.01878e-46	4.69519e-45	yes	up	0.84	1.35	57.36	44.52	1.095	50.94
gene-LOC103650657	LOC103650657	vacuolar protein 8-like	0.021	-5.59023	1.04894e-46	4.82648e-45	yes	down	15.4	15.31	0.18	1.57	15.355	0.875
gene-LOC100280384	LOC100280384	uncharacterized LOC100280384	0.296	-1.75497	1.07533e-46	4.94002e-45	yes	down	543.36	596.35	186.97	180.23	569.855	183.6
gene-LOC100279559	LOC100279559	BTB/POZ domain-containing protein POB1	6.258	2.6458	1.16926e-46	5.36294e-45	yes	up	6.78	5.48	38.68	42.89	6.13	40.785
gene-LOC100216710	LOC100216710	uncharacterized LOC100216710	0.22	-2.1838	1.19787e-46	5.48545e-45	yes	down	57.68	70.46	14.68	15.05	64.07	14.865
gene-LOC103633517	LOC103633517	Glycosyltransferase family 61 protein	8.401	3.07059	1.48124e-46	6.77233e-45	yes	up	3.3	3.46	26.54	34.05	3.38	30.295
gene-LOC100281798	LOC100281798	uncharacterized LOC100281798	71.076	6.15129	1.62351e-46	7.41102e-45	yes	up	0.24	0.76	34.53	40.33	0.5	37.43
gene-LOC100194205	LOC100194205	Nudix hydrolase 8	0.291	-1.77851	1.77056e-46	8.06949e-45	yes	down	157.98	150.45	45.84	49.39	154.215	47.615
gene-LOC100192654	LOC100192654	uncharacterized LOC100192654	3.547	1.82654	2.10032e-46	9.55729e-45	yes	up	46.83	41.35	167.36	164.6	44.09	165.98
gene-LOC103637653	LOC103637653	transcription factor UNE10, transcript variant X1	0.208	-2.26483	2.15321e-46	9.78252e-45	yes	down	79.61	77.86	14.41	20.46	78.735	17.435
gene-LOC100384405	LOC100384405	uncharacterized LOC100384405	0.205	-2.28528	2.1925e-46	9.94531e-45	yes	down	71.07	77.31	15.59	16.82	74.19	16.205
gene-LOC732789	LOC732789	homogentisate phytyltransferase VTE2-1	5.713	2.51413	2.23875e-46	1.01392e-44	yes	up	36.29	29.49	228.49	172.13	32.89	200.31
gene-LOC103651577	LOC103651577	chlorophyll a-b binding protein of LHCII type 1	0.001	-10.5633	2.46016e-46	1.11244e-44	yes	down	195.5	153.97	0.11	0.16	174.735	0.135
gene-LOC100279830	LOC100279830	uncharacterized LOC100279830	3.951	1.98204	2.52293e-46	1.13904e-44	yes	up	15.97	12.53	64.9	75.81	14.25	70.355
gene-LOC100282233	LOC100282233	uncharacterized LOC100282233	0.129	-2.95	2.54787e-46	1.1485e-44	yes	down	32.75	34.53	4.08	5.22	33.64	4.65
gene-LOC100277231	LOC100277231	NAD(P)H-quinone oxidoreductase subunit L chloroplastic	0.329	-1.60536	3.49464e-46	1.5728e-44	yes	down	766.49	757.28	261.49	266	761.885	263.745
gene-LOC100273575	LOC100273575	uncharacterized LOC100273575, transcript variant X4	0.334	-1.58298	5.00295e-46	2.24813e-44	yes	down	655.66	687.07	227.63	256.74	671.365	242.185
gene-LOC100281384	LOC100281384	uncharacterized LOC100281384, transcript variant X1	0.309	-1.69398	5.12883e-46	2.3011e-44	yes	down	116.4	114.94	35.52	40.76	115.67	38.14
gene-LOC100273378	LOC100273378	uncharacterized LOC100273378	0.286	-1.80797	5.49437e-46	2.46127e-44	yes	down	505.45	548.71	159.6	157.61	527.08	158.605
gene-LOC100277715	LOC100277715	uncharacterized LOC100277715	4.485	2.165	6.24802e-46	2.79453e-44	yes	up	35.66	38.33	172.48	180.63	36.995	176.555
gene-LOC100191502	LOC100191502	Serine carboxypeptidase-like 19, transcript variant X1	4.436	2.14915	6.53544e-46	2.91855e-44	yes	up	32.37	39.81	173.45	160.42	36.09	166.935
gene-LOC103629270	LOC103629270	WAT1-related protein At5g64700, transcript variant X1	0.035	-4.82527	8.7041e-46	3.881e-44	yes	down	21.1	16.48	0.64	0.85	18.79	0.745
gene-LOC118476146	LOC118476146	uncharacterized LOC118476146	5.7	2.5109	9.55403e-46	4.25339e-44	yes	up	4.06	4.17	28.33	27.8	4.115	28.065
gene-LOC100193855	LOC100193855	uncharacterized LOC100193855, transcript variant X1	5.762	2.5265	9.67734e-46	4.30164e-44	yes	up	14.24	11.02	86.74	72.33	12.63	79.535
gene-LOC100285004	LOC100285004	uncharacterized LOC100285004	3.551	1.82815	1.19029e-45	5.28278e-44	yes	up	395.55	339.3	1318.65	1328.78	367.425	1323.71
gene-LOC103641784	LOC103641784	U-box domain-containing protein 7, transcript variant X2	8.447	3.0784	1.22695e-45	5.4371e-44	yes	up	3.7	2.83	37.35	49.78	3.265	43.565
gene-LOC100275655	LOC100275655	uncharacterized LOC100275655	0.044	-4.50547	1.46196e-45	6.46857e-44	yes	down	43.82	50.42	1.67	2.78	47.12	2.225
gene-LOC100194392	LOC100194392	uncharacterized LOC100194392	7.252	2.85839	2.0889e-45	9.22831e-44	yes	up	6.35	5.43	41.89	48.87	5.89	45.38
gene-LOC100283617	LOC100283617	dihydrolipoyllysine-residue acetyltransferase component of pyruvatedehydrogenase complex	7.221	2.85223	2.15439e-45	9.50305e-44	yes	up	20.8	21.46	194.75	127.05	21.13	160.9
gene-LOC100383155	LOC100383155	Ubiquitin thioesterase otubain-like, transcript variant X1	0.152	-2.71671	2.48453e-45	1.09426e-43	yes	down	11.24	11.02	2.94	2.62	11.13	2.78
gene-LOC103644131	LOC103644131	uncharacterized LOC103644131	21.859	4.45014	2.67759e-45	1.17748e-43	yes	up	2.14	4.67	76.44	107.25	3.405	91.845
gene-LOC111590513	LOC111590513	5.8S ribosomal RNA	7.164	2.84074	4.21896e-45	1.85248e-43	yes	up	1.4	0.92	8.82	9.01	1.16	8.915
gene-LOC100277462	LOC100277462	zinc finger protein	0.024	-5.40544	4.231e-45	1.85494e-43	yes	down	38.02	57.75	1.46	0.88	47.885	1.17
gene-LOC100280665	LOC100280665	methylcrotonoyl-CoA carboxylase subunit alpha	4.084	2.03013	4.85414e-45	2.1249e-43	yes	up	34.06	31.55	155.02	130.87	32.805	142.945
gene-LOC100283816	LOC100283816	uncharacterized LOC100283816	0.306	-1.70831	4.87566e-45	2.13109e-43	yes	down	6670.16	7190.36	2285.41	2135.07	6930.26	2210.24
gene-LOC100281109	LOC100281109	loricrin	0.051	-4.29465	5.18515e-45	2.26292e-43	yes	down	48.16	39.35	2.59	2.06	43.755	2.325
gene-LOC100281679	LOC100281679	photosystem I reaction center subunit XI	0.29	-1.78756	7.99443e-45	3.48368e-43	yes	down	2577.14	2774.15	860.42	775.19	2675.64	817.805
gene-LOC103655506	LOC103655506	MADS-box transcription factor 27, transcript variant X1	0.16	-2.64193	8.11903e-45	3.53264e-43	yes	down	12.99	11.72	2.14	2.18	12.355	2.16
gene-LOC103635087	LOC103635087	S-norcoclaurine synthase 1-like	7.987	2.99765	8.91954e-45	3.87509e-43	yes	up	4.55	3.93	35.44	38.75	4.24	37.095
gene-LOC103637010	LOC103637010	sugar transporter ERD6-like 6, transcript variant X1	0.051	-4.29493	9.21687e-45	3.99823e-43	yes	down	19.92	14.54	1.07	0.81	17.23	0.94
gene-LOC542388	LOC542388	safener induced 1, transcript variant X1	3.933	1.97577	1.16254e-44	5.03545e-43	yes	up	43.04	38.69	161.74	175.97	40.865	168.855
gene-LOC100285726	LOC100285726	oligopeptide transporter 4	0.07	-3.8397	1.18108e-44	5.10808e-43	yes	down	15.61	16.85	1.51	0.88	16.23	1.195
gene-LOC100272963	LOC100272963	uncharacterized LOC100272963	3.273	1.71042	1.50041e-44	6.47941e-43	yes	up	124.94	124.56	434.93	426.46	124.75	430.695
gene-LOC100277639	LOC100277639	uncharacterized LOC100277639	0.147	-2.76787	1.83696e-44	7.92092e-43	yes	down	29.47	29.59	4.69	4.48	29.53	4.585
gene-LOC109943514	LOC109943514	uncharacterized LOC109943514	4.23	2.08063	1.96744e-44	8.47089e-43	yes	up	64.54	86.74	338.16	340.8	75.64	339.48
gene-LOC100272595	LOC100272595	uncharacterized LOC100272595	0.276	-1.85936	1.99912e-44	8.59444e-43	yes	down	178.48	155.33	43.97	53.97	166.905	48.97
gene-LOC103626596	LOC103626596	probable methyltransferase-like protein 15	5.097	2.34967	2.11769e-44	9.0906e-43	yes	up	8.72	8.35	48.64	53.48	8.535	51.06
gene-LOC542072	LOC542072	ADP-glucose pyrophosphorylase small subunit	8.847	3.14517	2.30848e-44	9.89486e-43	yes	up	3.3	3.84	36.99	29.92	3.57	33.455
gene-LOC100276084	LOC100276084	uncharacterized LOC100276084	5.559	2.47473	2.48016e-44	1.06149e-42	yes	up	20.5	17.8	101.74	123.41	19.15	112.575
gene-LOC100273163	LOC100273163	uncharacterized LOC100273163	0.015	-6.0874	2.56059e-44	1.09429e-42	yes	down	24.23	21.12	0.43	0.26	22.675	0.345
gene-LOC103626570	LOC103626570	microtubule-associated protein futsch	0.244	-2.03782	2.77701e-44	1.18502e-42	yes	down	65.89	78.47	20.51	16.86	72.18	18.685
gene-LOC103639183	LOC103639183	17.0 kDa class II heat shock protein-like	13.289	3.73216	3.24477e-44	1.38258e-42	yes	up	4.2	3.83	56.74	54.61	4.015	55.675
gene-LOC109944984	LOC109944984	uncharacterized LOC109944984	6.522	2.70534	3.74835e-44	1.59479e-42	yes	up	1.51	1.28	8.67	10.83	1.395	9.75
gene-LOC100273391	LOC100273391	Suppressor/enhancer of lin-12 protein 9	3.73	1.89903	4.45141e-44	1.89113e-42	yes	up	52.37	46.97	186.05	204.14	49.67	195.095
gene-LOC111590387	LOC111590387	small nucleolar RNA U3	26.661	4.73663	5.41501e-44	2.29711e-42	yes	up	54.51	28.73	996.1	1000.65	41.62	998.375
gene-LOC103633466	LOC103633466	probable glucomannan 4-beta-mannosyltransferase 7, transcript variant X1	0.229	-2.12431	5.87211e-44	2.48736e-42	yes	down	45.51	45.62	10.92	12.38	45.565	11.65
gene-LOC103651599	LOC103651599	pentatricopeptide repeat-containing protein At3g54980, mitochondrial, transcript variant X1	4.225	2.07911	8.84485e-44	3.74107e-42	yes	up	7.96	7.96	34.34	37.26	7.96	35.8
gene-LOC100280692	LOC100280692	uncharacterized LOC100280692, transcript variant X1	0.133	-2.90942	1.04819e-43	4.42701e-42	yes	down	35.97	41.31	4.49	6.54	38.64	5.515
gene-LOC542370	LOC542370	catalase-3 (AA 1-495)	0.362	-1.46675	1.11644e-43	4.70833e-42	yes	down	1556.5	1428.21	541.76	607.25	1492.36	574.505
gene-LOC100191245	LOC100191245	uncharacterized LOC100191245	6.573	2.71665	1.12163e-43	4.72333e-42	yes	up	19.38	17.76	149.81	107.28	18.57	128.545
gene-LOC118473072	LOC118473072	uncharacterized LOC118473072	13.758	3.78215	1.25042e-43	5.25796e-42	yes	up	2.93	2.53	40.07	42.11	2.73	41.09
gene-LOC100193003	LOC100193003	uncharacterized LOC100193003	0.309	-1.69539	1.27685e-43	5.36129e-42	yes	down	132.53	127.72	42.88	45.44	130.125	44.16
gene-LOC100383052	LOC100383052	evolutionarily conserved C-terminal region 2	3.067	1.61676	1.33203e-43	5.58482e-42	yes	up	58.7	63.05	185.78	205.7	60.875	195.74
gene-LOC100280131	LOC100280131	uncharacterized LOC100280131	0.176	-2.50353	1.48948e-43	6.23589e-42	yes	down	42.22	41.11	7.39	8.22	41.665	7.805
gene-LOC100191642	LOC100191642	Polyketide cyclase/dehydrase and lipid transport superfamily protein	0.206	-2.28165	1.77364e-43	7.41478e-42	yes	down	61.5	65.94	12.32	15.75	63.72	14.035
gene-LOC100274526	LOC100274526	uncharacterized LOC100274526	0.356	-1.49196	1.87292e-43	7.81848e-42	yes	down	890.31	852.18	315.25	341.83	871.245	328.54
gene-LOC100501577	LOC100501577	Autophagy-related protein 18c	3.735	1.90092	2.05058e-43	8.54773e-42	yes	up	23.14	20.49	84.29	89.49	21.815	86.89
gene-LOC100381350	LOC100381350	uncharacterized LOC100381350, transcript variant X1	0.242	-2.04466	2.0825e-43	8.66826e-42	yes	down	135.3	130.48	36.38	31.95	132.89	34.165
gene-LOC103626734	LOC103626734	probable sucrose-phosphate synthase 2	0.329	-1.60222	2.5044e-43	1.04093e-41	yes	down	90.88	88.04	30.16	33.28	89.46	31.72
gene-LOC100281477	LOC100281477	uncharacterized LOC100281477	0.008	-7.00534	2.71579e-43	1.12717e-41	yes	down	17.34	16.68	0.13	0.16	17.01	0.145
gene-LOC100384406	LOC100384406	uncharacterized LOC100384406	0.298	-1.74553	2.92222e-43	1.2111e-41	yes	down	63.06	68.71	20.18	21.76	65.885	20.97
gene-LOC100281808	LOC100281808	ATP binding protein	0.281	-1.82971	3.73124e-43	1.54417e-41	yes	down	134.56	126.11	32.35	40.63	130.335	36.49
gene-LOC109940314	LOC109940314	-	6.195	2.63114	4.62146e-43	1.90985e-41	yes	up	6.39	6.04	46.87	44.36	6.215	45.615
gene-LOC100275543	LOC100275543	uncharacterized LOC100275543, transcript variant X1	0.149	-2.74873	4.85352e-43	2.00288e-41	yes	down	27.5	42.41	3.59	3.87	34.955	3.73
gene-LOC100278417	LOC100278417	uncharacterized LOC100278417	0.168	-2.56948	5.52272e-43	2.27577e-41	yes	down	90.91	98.03	16.54	16.98	94.47	16.76
gene-LOC100285045	LOC100285045	lysosomal protective protein, transcript variant 1	0.177	-2.49915	6.03919e-43	2.48504e-41	yes	down	74.95	60.95	13.68	10.77	67.95	12.225
gene-LOC100282656	LOC100282656	amino acid carrier	0.022	-5.49902	8.08907e-43	3.32379e-41	yes	down	11.35	15.81	0.36	0.25	13.58	0.305
gene-LOC100284980	LOC100284980	uncharacterized LOC100284980	0.021	-5.58203	8.61952e-43	3.53671e-41	yes	down	37.82	50.22	0.72	1.26	44.02	0.99
gene-LOC100273459	LOC100273459	electron carrier/ electron transporter/ iron ion binding protein	0.327	-1.61285	1.1781e-42	4.82704e-41	yes	down	653.65	698.62	218.65	246.95	676.135	232.8
gene-LOC100194104	LOC100194104	uncharacterized LOC100194104, transcript variant 2	6.766	2.75829	1.39306e-42	5.69966e-41	yes	up	8.87	8.86	56.91	71.92	8.865	64.415
gene-LOC100283852	LOC100283852	VTC2	0.329	-1.60559	1.44153e-42	5.88963e-41	yes	down	404.83	370.68	137.81	131.78	387.755	134.795
gene-LOC103635678	LOC103635678	pyruvate, phosphate dikinase 2-like	0.161	-2.63766	1.76333e-42	7.19418e-41	yes	down	35.84	45.25	5.86	8.51	40.545	7.185
gene-LOC103636309	LOC103636309	photosystem II reaction center PSB28 protein, chloroplastic-like, transcript variant X4	0.191	-2.38849	2.0567e-42	8.37924e-41	yes	down	103.51	121.36	7.09	6.03	112.435	6.56
gene-LOC118476948	LOC118476948	-	4.637	2.2132	2.16513e-42	8.80854e-41	yes	up	5.42	5.97	37.5	44.55	5.695	41.025
gene-LOC100217229	LOC100217229	uncharacterized LOC100217229	0.065	-3.9435	2.27156e-42	9.22847e-41	yes	down	28.3	29.47	2.15	1.82	28.885	1.985
gene-LOC100501399	LOC100501399	uncharacterized LOC100501399, transcript variant X1	3.407	1.76866	2.66591e-42	1.08153e-40	yes	up	15.31	15.4	54.96	56.04	15.355	55.5
gene-LOC100381416	LOC100381416	Trihelix transcription factor GT-2, transcript variant X1	5.867	2.55266	3.05465e-42	1.2375e-40	yes	up	3.02	2.77	17.83	17.71	2.895	17.77
gene-LOC100274515	LOC100274515	uncharacterized LOC100274515	0.319	-1.64802	3.70146e-42	1.49743e-40	yes	down	556.68	595.18	198.6	191	575.93	194.8
gene-LOC103643560	LOC103643560	protein NETWORKED 1D, transcript variant X3	0.247	-2.02007	3.74751e-42	1.51393e-40	yes	down	13.95	15.25	3.58	4.13	14.6	3.855
gene-LOC103655737	LOC103655737	-	4.829	2.2717	3.75302e-42	1.51403e-40	yes	up	18.73	18.76	86.35	98.05	18.745	92.2
gene-LOC100286168	LOC100286168	stromal 70 kDa heat shock-related protein	4.551	2.18614	6.00301e-42	2.41833e-40	yes	up	10.87	12.64	58.91	54.76	11.755	56.835
gene-LOC103649536	LOC103649536	uncharacterized LOC103649536	0.248	-2.01339	7.42436e-42	2.98675e-40	yes	down	186.77	173.47	45.13	48.75	180.12	46.94
gene-LOC111590314	LOC111590314	uncharacterized LOC111590314	7.306	2.86914	7.81059e-42	3.13459e-40	yes	up	4.32	5.8	40.29	43.25	5.06	41.77
gene-LOC100272917	LOC100272917	uncharacterized LOC100272917	7.7	2.94482	7.81361e-42	3.13459e-40	yes	up	5.29	6.81	55.72	42.88	6.05	49.3
gene-LOC100501416	LOC100501416	uncharacterized LOC100501416, transcript variant 1	0.098	-3.35154	8.03785e-42	3.22006e-40	yes	down	18.24	17.92	2.05	1.71	18.08	1.88
gene-LOC100284824	LOC100284824	RWD domain-containing protein 1	3.52	1.81555	8.0946e-42	3.23829e-40	yes	up	46.32	42.94	161.28	176.25	44.63	168.765
gene-LOC100281184	LOC100281184	uncharacterized LOC100281184	4.321	2.11148	8.12984e-42	3.24788e-40	yes	up	12.31	13.74	60.64	59.17	13.025	59.905
gene-LOC100303864	LOC100303864	Grx_C2.1 - glutaredoxin subgroup I	4.007	2.00258	8.23475e-42	3.28523e-40	yes	up	168.53	158.12	538.83	415.62	163.325	477.225
gene-LOC100272582	LOC100272582	cytochrome P450 97B2, chloroplastic	0.224	-2.1608	1.03285e-41	4.11483e-40	yes	down	40.27	38.73	8.8	9.92	39.5	9.36
gene-LOC100280315	LOC100280315	Poly(ADP-ribose) glycohydrolase 1	6.732	2.75094	1.20061e-41	4.77658e-40	yes	up	4.68	6.06	36.2	41.32	5.37	38.76
gene-LOC541669	LOC541669	starch synthase I	0.199	-2.32618	1.46045e-41	5.80232e-40	yes	down	140.49	156.89	35.29	26.32	148.69	30.805
gene-LOC100275443	LOC100275443	uncharacterized LOC100275443	3.11	1.63694	1.63959e-41	6.50505e-40	yes	up	335.6	330.23	1132.2	1044.52	332.915	1088.36
gene-LOC542540	LOC542540	low phytic acid 1, transcript variant X1	0.117	-3.09033	1.79694e-41	7.11955e-40	yes	down	25.65	34.51	3.45	4.04	30.08	3.745
gene-LOC100216566	LOC100216566	uncharacterized LOC100216566	0.315	-1.66697	2.29933e-41	9.09751e-40	yes	down	91.16	82.32	28.96	29.17	86.74	29.065
gene-LOC103650176	LOC103650176	Acyltransferase-like protein chloroplastic, transcript variant X1	0.244	-2.03225	2.53755e-41	1.00263e-39	yes	down	54.53	60.14	15.25	14.49	57.335	14.87
gene-LOC100282499	LOC100282499	glycogen synthase kinase-3 MsK-3, transcript variant X1	0.265	-1.91621	2.59692e-41	1.02468e-39	yes	down	84.06	86.03	22.31	26.37	85.045	24.34
gene-LOC100191411	LOC100191411	chaperone DNA J2	3.213	1.68394	2.64077e-41	1.04056e-39	yes	up	110.36	111.59	338.78	430.76	110.975	384.77
gene-LOC100285687	LOC100285687	uncharacterized LOC100285687, transcript variant 1	4.484	2.16471	2.70223e-41	1.06332e-39	yes	up	13.53	16.28	58.53	57.93	14.905	58.23
gene-LOC100383283	LOC100383283	RNA-binding KH domain-containing protein, transcript variant X3	3.203	1.67923	2.71629e-41	1.0674e-39	yes	up	24.61	28.03	93.6	108.09	26.32	100.845
gene-LOC100304316	LOC100304316	PHD finger protein, transcript variant X1	9.265	3.2118	4.36799e-41	1.71411e-39	yes	up	1.8	1.7	17.22	15.5	1.75	16.36
gene-LOC109940874	LOC109940874	uncharacterized LOC109940874	3.456	1.78897	4.47815e-41	1.75495e-39	yes	up	7.13	6.16	28.05	29.98	6.645	29.015
gene-LOC100281852	LOC100281852	dnaJ domain containing protein	4.36	2.12428	5.08905e-41	1.99164e-39	yes	up	34.06	42.6	185.77	169.15	38.33	177.46
gene-LOC100272920	LOC100272920	uncharacterized LOC100272920, transcript variant X1	10.368	3.37406	5.12041e-41	2.0012e-39	yes	up	3.04	2.67	33.23	29.76	2.855	31.495
gene-LOC100304441	LOC100304441	uncharacterized LOC100304441	46.056	5.5253	6.14276e-41	2.39751e-39	yes	up	0.5	0.47	24.22	23.35	0.485	23.785
gene-LOC542299	LOC542299	stress-induced protein 1	27.538	4.78336	6.23768e-41	2.43126e-39	yes	up	2.51	2.05	86.45	44.49	2.28	65.47
gene-LOC100283620	LOC100283620	uncharacterized LOC100283620, transcript variant X1	7.44	2.89534	6.68813e-41	2.60331e-39	yes	up	5.62	3.98	40.72	40.33	4.8	40.525
gene-LOC100281671	LOC100281671	homeodomain protein JUBEL1	0.275	-1.86264	8.25329e-41	3.2082e-39	yes	down	54.21	51.16	14	17.08	52.685	15.54
gene-LOC100281695	LOC100281695	uncharacterized LOC100281695	5.379	2.4274	8.48132e-41	3.2924e-39	yes	up	6.85	6.66	42.2	34.89	6.755	38.545
gene-LOC100283878	LOC100283878	uncharacterized LOC100283878	0.286	-1.80394	9.17908e-41	3.55847e-39	yes	down	130.58	142.16	39.06	43.89	136.37	41.475
gene-LOC541692	LOC541692	sigma factor of plastid RNA polymerase, transcript variant X1	0.296	-1.75772	9.30865e-41	3.60385e-39	yes	down	121.9	130.1	40.82	38.39	126	39.605
gene-LOC100280024	LOC100280024	uncharacterized LOC100280024	4.307	2.10676	9.66491e-41	3.73675e-39	yes	up	21.83	20.12	97.57	93.79	20.975	95.68
gene-LOC100281630	LOC100281630	ultraviolet-B-repressible protein	0.293	-1.77183	1.11488e-40	4.30469e-39	yes	down	685.14	752.93	205.2	233.12	719.035	219.16
gene-LOC100857059	LOC100857059	uncharacterized LOC100857059	0.087	-3.51834	1.23014e-40	4.74336e-39	yes	down	35.05	35.72	2.95	3.62	35.385	3.285
gene-LOC542278	LOC542278	nitrate reductase [NADH]-like	0.315	-1.66551	2.35822e-40	9.08102e-39	yes	down	127.16	137.19	45.04	43.7	132.175	44.37
gene-LOC103649549	LOC103649549	cytochrome P450 71A1	4.835	2.27348	2.75247e-40	1.05851e-38	yes	up	10.45	9.2	51.54	49.22	9.825	50.38
gene-LOC100191743	LOC100191743	uncharacterized LOC100191743	0.226	-2.14253	3.14017e-40	1.20599e-38	yes	down	91.17	80.82	17.09	23.26	85.995	20.175
gene-LOC103651575	LOC103651575	chlorophyll a-b binding protein of LHCII type 1	0.001	-9.83113	3.26656e-40	1.25286e-38	yes	down	120.31	100.63	0	0.25	110.47	0.125
gene-LOC100856920	LOC100856920	uncharacterized LOC100856920	6.042	2.59501	3.73623e-40	1.43109e-38	yes	up	21.87	22.14	150.6	127.48	22.005	139.04
gene-LOC100382364	LOC100382364	uncharacterized LOC100382364, transcript variant X1	0.217	-2.20723	3.97228e-40	1.51949e-38	yes	down	69.97	61.78	14.35	15.63	65.875	14.99
gene-LOC103651081	LOC103651081	zinc finger protein VAR3, chloroplastic, transcript variant X1	0.263	-1.92517	4.40402e-40	1.68241e-38	yes	down	37.88	39.54	10.82	10.81	38.71	10.815
gene-LOC100285704	LOC100285704	uncharacterized LOC100285704	0.207	-2.26953	4.60775e-40	1.7579e-38	yes	down	6553.5	6929.85	1717.41	1210.9	6741.68	1464.15
gene-LOC542215	LOC542215	glutamine synthetase 3, transcript variant X1	0.064	-3.95658	4.8527e-40	1.8489e-38	yes	down	31.08	24.99	2.34	1.39	28.035	1.865
gene-LOC101027099	LOC101027099	ferredoxin 1	0.366	-1.45184	4.86067e-40	1.8495e-38	yes	down	2120.74	2210.89	794.02	828.21	2165.82	811.115
gene-LOC100381303	LOC100381303	tubulin alpha-3 chain	0.202	-2.30609	4.9593e-40	1.88454e-38	yes	down	53.98	44.7	10.21	10.97	49.34	10.59
gene-LOC100272863	LOC100272863	uncharacterized LOC100272863	0.368	-1.44401	5.02064e-40	1.90533e-38	yes	down	1648.02	1744.67	655.07	689.73	1696.35	672.4
gene-LOC542365	LOC542365	sucrose synthase, transcript variant X1	3.712	1.89236	5.3207e-40	2.01655e-38	yes	up	18.52	21.45	74.12	84.58	19.985	79.35
gene-LOC100284180	LOC100284180	40S ribosomal protein S24	5.119	2.35587	5.33916e-40	2.02088e-38	yes	up	27.18	28.15	127.92	172.19	27.665	150.055
gene-LOC100273445	LOC100273445	Threonine endopeptidase	0.176	-2.50383	5.82024e-40	2.20008e-38	yes	down	122.53	132.8	20.07	27.64	127.665	23.855
gene-LOC100281575	LOC100281575	uncharacterized LOC100281575, transcript variant X3	7.628	2.93136	8.41752e-40	3.17769e-38	yes	up	2.46	2.65	17.2	21.04	2.555	19.12
gene-LOC100193102	LOC100193102	uncharacterized LOC100193102, transcript variant X1	0.18	-2.47686	8.5482e-40	3.2228e-38	yes	down	33.8	36.5	6.36	7.28	35.15	6.82
gene-LOC100382101	LOC100382101	uncharacterized LOC100382101, transcript variant X1	67.797	6.08316	9.27411e-40	3.49192e-38	yes	up	0.36	0.76	53.24	85.13	0.56	69.185
gene-LOC100192895	LOC100192895	uncharacterized LOC100192895	0.334	-1.58286	9.88475e-40	3.71698e-38	yes	down	235.43	244.56	81.39	88.68	239.995	85.035
gene-LOC100276732	LOC100276732	uncharacterized LOC100276732	11.425	3.51416	9.98657e-40	3.75037e-38	yes	up	9.95	7.27	109.75	94.54	8.61	102.145
gene-LOC100284155	LOC100284155	uncharacterized LOC100284155	100.786	6.65515	1.15108e-39	4.31715e-38	yes	up	8.97	9.61	1286.47	657.31	9.29	971.89
gene-LOC100037820	LOC100037820	uncharacterized LOC100037820, transcript variant X2	3.126	1.64451	1.22316e-39	4.58154e-38	yes	up	40.64	36.42	158.75	167.58	38.53	163.165
gene-LOC103643947	LOC103643947	tubulin alpha-2 chain-like	3.942	1.97889	1.23037e-39	4.60256e-38	yes	up	19.53	16.56	70.74	81.04	18.045	75.89
gene-LOC100502316	LOC100502316	uncharacterized LOC100502316	10.027	3.32575	1.60266e-39	5.98742e-38	yes	up	7.22	4.97	52.94	82.77	6.095	67.855
gene-LOC103645899	LOC103645899	G-type lectin S-receptor-like serine/threonine-protein kinase At4g27290	0.087	-3.51529	1.73102e-39	6.45859e-38	yes	down	11.38	12.43	1.05	1.11	11.905	1.08
gene-LOC103627523	LOC103627523	tripeptidyl-peptidase 2, transcript variant X1	0.339	-1.56128	1.8368e-39	6.8444e-38	yes	down	62.39	61	22.07	23.45	61.695	22.76
gene-LOC103630125	LOC103630125	heat shock 70 kDa protein 14	5.606	2.48689	1.98569e-39	7.38963e-38	yes	up	2.59	2.75	15.44	16.49	2.67	15.965
gene-LOC100125646	LOC100125646	catechol-O-methyltransferase	0.281	-1.8308	2.16162e-39	8.03396e-38	yes	down	305.36	323.31	85.39	93.62	314.335	89.505
gene-LOC111274020	LOC111274020	uncharacterized LOC111274020	0.064	-3.96264	2.21774e-39	8.23195e-38	yes	down	15.76	20.21	0.98	1.51	17.985	1.245
gene-LOC100381900	LOC100381900	glycerol kinase pseudogene	3.535	1.82169	2.76791e-39	1.02609e-37	yes	up	38.44	29.33	119.48	135.23	33.885	127.355
gene-LOC103644086	LOC103644086	cell number regulator 13-like	0.042	-4.58372	2.79904e-39	1.03629e-37	yes	down	52.52	50.28	2.76	2.3	51.4	2.53
gene-LOC100282175	LOC100282175	GATA transcription factor 25	3.624	1.85748	2.93732e-39	1.08609e-37	yes	up	28.43	30.33	103.86	121.75	29.38	112.805
gene-LOC100193476	LOC100193476	uncharacterized LOC100193476, transcript variant X1	5.786	2.53245	3.44324e-39	1.27153e-37	yes	up	8.87	6.5	42.17	50.54	7.685	46.355
gene-LOC103631765	LOC103631765	glycerol-3-phosphate acyltransferase RAM2	74.407	6.21736	4.02749e-39	1.48538e-37	yes	up	0.22	0.19	17.38	14.19	0.205	15.785
gene-LOC100501564	LOC100501564	uncharacterized LOC100501564	0.329	-1.60584	4.13493e-39	1.52305e-37	yes	down	90.78	88.59	29.91	32.47	89.685	31.19
gene-LOC101027224	LOC101027224	aspartic proteinase nepenthesin-1, transcript variant X1	0.077	-3.69263	4.47381e-39	1.64577e-37	yes	down	16.62	13.6	1.45	1.02	15.11	1.235
gene-LOC100273400	LOC100273400	uncharacterized LOC100273400	0.355	-1.49397	5.33339e-39	1.95948e-37	yes	down	609.11	624.77	221.97	240.35	616.94	231.16
gene-LOC100281040	LOC100281040	aconitase 2, transcript variant 1	0.271	-1.88342	5.61272e-39	2.05947e-37	yes	down	44.75	48.22	13.3	19.54	46.485	16.42
gene-LOC100282419	LOC100282419	uncharacterized LOC100282419, transcript variant X1	3.423	1.77534	5.88828e-39	2.15784e-37	yes	up	28.21	27.82	95.23	110.21	28.015	102.72
gene-LOC103650480	LOC103650480	serine/threonine-protein kinase Nek2, transcript variant X1	0.047	-4.42269	6.05386e-39	2.2157e-37	yes	down	12.29	9.92	0.51	0.6	11.105	0.555
gene-LOC100383156	LOC100383156	uncharacterized LOC100383156	2.978	1.57435	8.25876e-39	3.01885e-37	yes	up	61.45	52.31	168.75	188.49	56.88	178.62
gene-LOC100274456	LOC100274456	HIPL1 protein	5.427	2.44021	8.5917e-39	3.13657e-37	yes	up	4.66	4.15	24.39	26.51	4.405	25.45
gene-LOC100279867	LOC100279867	L-aspartate oxidase chloroplastic, transcript variant X1	0.163	-2.61783	8.62196e-39	3.14363e-37	yes	down	21.43	19.12	3.49	3.69	20.275	3.59
gene-LOC100277293	LOC100277293	uncharacterized LOC100277293	6.666	2.73679	1.1632e-38	4.23577e-37	yes	up	6.04	4.88	40.36	36.87	5.46	38.615
gene-LOC100136826	LOC100136826	phosphatidylinositol synthase 2, transcript variant X2	0.188	-2.41	1.23221e-38	4.48138e-37	yes	down	41.2	36.54	8.42	12.08	38.87	10.25
gene-LOC542715	LOC542715	thiamine biosynthesis 2	0.386	-1.37395	1.23771e-38	4.4957e-37	yes	down	846.82	803.78	320.66	355.95	825.3	338.305
gene-LOC100282845	LOC100282845	Phosphoribulokinase	0.291	-1.78175	1.32943e-38	4.82277e-37	yes	down	776.78	960.68	256.13	282.14	868.73	269.135
gene-LOC100280478	LOC100280478	xylanase inhibitor protein 1	7.672	2.93961	1.81424e-38	6.57327e-37	yes	up	4.93	5.38	41.99	41.7	5.155	41.845
gene-LOC100191512	LOC100191512	acyltransferase	7.036	2.81467	1.97347e-38	7.14118e-37	yes	up	3.05	3.42	23.16	25.24	3.235	24.2
gene-LOC541897	LOC541897	tonoplast intrinsic protein 4, transcript variant X1	0.291	-1.78293	2.24683e-38	8.12015e-37	yes	down	146.99	142.43	35.01	31.78	144.71	33.395
gene-LOC100281488	LOC100281488	uncharacterized LOC100281488	0.345	-1.53736	2.50123e-38	9.02825e-37	yes	down	147.32	149.84	51.57	57.52	148.58	54.545
gene-LOC100191538	LOC100191538	uncharacterized LOC100191538, transcript variant X1	3.989	1.99593	2.61349e-38	9.42164e-37	yes	up	18.63	18.75	81.78	91.23	18.69	86.505
gene-LOC100281620	LOC100281620	sialin	0.345	-1.53443	2.79627e-38	1.0068e-36	yes	down	243.81	231.78	88.68	84.57	237.795	86.625
gene-LOC100274385	LOC100274385	uncharacterized LOC100274385, transcript variant X1	7.391	2.88574	2.87113e-38	1.03246e-36	yes	up	3.91	4.89	30.16	40.71	4.4	35.435
gene-LOC100381862	LOC100381862	uncharacterized LOC100381862	0.059	-4.09135	2.95416e-38	1.06099e-36	yes	down	12.36	13.06	0.72	0.86	12.71	0.79
gene-LOC100281938	LOC100281938	calcium binding EF-hand protein	0.002	-8.70506	3.0039e-38	1.07751e-36	yes	down	69.36	59.42	0.14	0.26	64.39	0.2
gene-LOC100278941	LOC100278941	uncharacterized LOC100278941	0.252	-1.98791	3.07163e-38	1.10044e-36	yes	down	86.98	93.16	23.3	24.84	90.07	24.07
gene-LOC100502391	LOC100502391	uncharacterized LOC100502391	4.687	2.22852	3.08437e-38	1.10363e-36	yes	up	12.08	12.4	51.96	45.53	12.24	48.745
gene-LOC118476853	LOC118476853	uncharacterized LOC118476853	5.779	2.53078	3.76488e-38	1.34546e-36	yes	up	6.12	4.58	24.03	29.94	5.35	26.985
gene-LOC100283844	LOC100283844	uncharacterized LOC100283844	4.238	2.08353	3.85126e-38	1.37462e-36	yes	up	18.36	19.86	79.98	92.01	19.11	85.995
gene-LOC103653944	LOC103653944	probable 4-coumarate--CoA ligase 2	0.029	-5.11802	4.20141e-38	1.49774e-36	yes	down	11.25	9.34	0.29	0.35	10.295	0.32
gene-LOC100281837	LOC100281837	uncharacterized LOC100281837	0.356	-1.49153	4.4343e-38	1.57881e-36	yes	down	576.69	627.13	215.4	241.42	601.91	228.41
gene-LOC100279586	LOC100279586	putative IQ calmodulin-binding and BAG domain containing family protein	10.709	3.42075	4.47521e-38	1.59141e-36	yes	up	2.5	4.77	41.2	41.54	3.635	41.37
gene-LOC100273624	LOC100273624	uncharacterized LOC100273624	0.251	-1.99421	5.16759e-38	1.83535e-36	yes	down	112.72	115.02	31.64	28.42	113.87	30.03
gene-LOC100285082	LOC100285082	KOB1	3.627	1.85858	5.78523e-38	2.05219e-36	yes	up	18.49	17.31	64.22	74.03	17.9	69.125
gene-LOC103645542	LOC103645542	inositol hexakisphosphate and diphosphoinositol-pentakisphosphate kinase VIP2, transcript variant X1	0.214	-2.22661	6.56178e-38	2.32479e-36	yes	down	54.38	55.55	9.56	14.64	54.965	12.1
gene-LOC100281701	LOC100281701	RuBisCO large subunit-binding protein subunit alpha	3.711	1.89186	6.74834e-38	2.38795e-36	yes	up	62.47	69.7	281.62	238.88	66.085	260.25
gene-LOC103627890	LOC103627890	carboxyl-terminal-processing peptidase 2, chloroplastic, transcript variant X1	0.033	-4.93667	7.66473e-38	2.70889e-36	yes	down	10.8	10.35	0.43	0.3	10.575	0.365
gene-LOC100273311	LOC100273311	uncharacterized LOC100273311	5.785	2.53244	8.10597e-38	2.86133e-36	yes	up	30.86	28.16	215.82	143.89	29.51	179.855
gene-LOC103626099	LOC103626099	fringe-related protein, transcript variant X1	0.122	-3.04097	8.36011e-38	2.94743e-36	yes	down	10.49	9.22	1.66	1.48	9.855	1.57
gene-LOC100381666	LOC100381666	uncharacterized LOC100381666	17.045	4.09127	8.51066e-38	2.99683e-36	yes	up	1.14	1.11	20.83	19.08	1.125	19.955
gene-LOC100276361	LOC100276361	uncharacterized LOC100276361	0.204	-2.2925	9.77568e-38	3.43808e-36	yes	down	132.58	114.57	27.69	25.16	123.575	26.425
gene-LOC100037760	LOC100037760	multidrug resistance protein associated 1	5.848	2.54791	1.01392e-37	3.56156e-36	yes	up	13.78	11.59	95.65	62.46	12.685	79.055
gene-LOC103643502	LOC103643502	uncharacterized LOC103643502	3.642	1.86457	1.26829e-37	4.44968e-36	yes	up	13.62	15.74	56.37	57.88	14.68	57.125
gene-LOC100284770	LOC100284770	uncharacterized LOC100284770	4.358	2.12364	1.28593e-37	4.50606e-36	yes	up	12.07	11.22	50.71	57.98	11.645	54.345
gene-LOC100501088	LOC100501088	Lipase-like, transcript variant X1	3.381	1.75726	1.3594e-37	4.75772e-36	yes	up	58.18	47.43	198.75	188.85	52.805	193.8
gene-LOC100303903	LOC100303903	uncharacterized LOC100303903	4.183	2.06438	1.38575e-37	4.84408e-36	yes	up	33.68	31.83	154.21	134.51	32.755	144.36
gene-LOC103640727	LOC103640727	uncharacterized LOC103640727	0.111	-3.16661	1.44586e-37	5.04806e-36	yes	down	62.37	53.12	5.69	7.87	57.745	6.78
gene-LOC100281336	LOC100281336	uncharacterized LOC100281336	0.081	-3.63353	1.65733e-37	5.77939e-36	yes	down	26.43	19.32	1.77	2.15	22.875	1.96
gene-LOC103629456	LOC103629456	G-type lectin S-receptor-like serine/threonine-protein kinase RKS1, transcript variant X1	0.167	-2.57836	1.69898e-37	5.91746e-36	yes	down	21.87	19.45	3.55	3.7	20.66	3.625
gene-LOC100273222	LOC100273222	Ras protein ARA-3	3.547	1.82668	2.53028e-37	8.8022e-36	yes	up	44.19	41.46	149.25	172.37	42.825	160.81
gene-LOC100382256	LOC100382256	sugars will eventually be exported transporter4a	6.42	2.68256	2.53705e-37	8.8151e-36	yes	up	11.74	7.87	71.13	63.07	9.805	67.1
gene-LOC100278729	LOC100278729	uncharacterized LOC100278729, transcript variant X1	5.016	2.32661	2.75244e-37	9.55197e-36	yes	up	18.67	19.93	93.81	118.12	19.3	105.965
gene-LOC118476011	LOC118476011	uncharacterized LOC118476011	3.129	1.64573	3.26162e-37	1.13054e-35	yes	up	42.41	40.77	154.66	200.7	41.59	177.68
gene-LOC100194023	LOC100194023	uncharacterized LOC100194023	5.741	2.52132	3.58636e-37	1.24161e-35	yes	up	1.63	1.57	9.54	10.24	1.6	9.89
gene-LOC100193714	LOC100193714	universal stress family protein	3.36	1.74827	3.76225e-37	1.30093e-35	yes	up	57.78	56.55	202.29	202.71	57.165	202.5
gene-LOC100278774	LOC100278774	uncharacterized LOC100278774	0.298	-1.74649	3.79396e-37	1.31033e-35	yes	down	42.24	40.48	12.18	13.68	41.36	12.93
gene-LOC103632727	LOC103632727	putative 1-phosphatidylinositol-3-phosphate 5-kinase FAB1C	0.295	-1.75931	3.87343e-37	1.33617e-35	yes	down	36.44	32.95	11.41	10.39	34.695	10.9
gene-LOC542736	LOC542736	mitochondrial chaperonin-60	5.072	2.34265	5.26003e-37	1.81232e-35	yes	up	8.2	11.3	52.01	53.75	9.75	52.88
gene-LOC103626452	LOC103626452	serine/threonine-protein kinase NLK-like	0.215	-2.21954	5.39697e-37	1.85695e-35	yes	down	238.49	280.77	65.33	51.83	259.63	58.58
gene-LOC118476046	LOC118476046	uncharacterized LOC118476046	2.7	1.43283	5.40245e-37	1.85695e-35	yes	up	15.18	14.07	41.69	46.54	14.625	44.115
gene-LOC100037751	LOC100037751	tubulin alpha-1 chain-like	6.655	2.73446	5.42601e-37	1.86282e-35	yes	up	4.1	5.62	34.48	34.42	4.86	34.45
gene-LOC100191750	LOC100191750	transferase	6.354	2.66761	5.97696e-37	2.04953e-35	yes	up	4.14	3.71	29.3	25.55	3.925	27.425
gene-LOC100275469	LOC100275469	uncharacterized LOC100275469	0.234	-2.09524	6.39555e-37	2.19046e-35	yes	down	60.27	51.55	13.82	13.92	55.91	13.87
gene-LOC103633147	LOC103633147	probable flavin-containing monooxygenase 1	3.412	1.77056	6.48352e-37	2.21795e-35	yes	up	22.1	22.51	84.69	79.86	22.305	82.275
gene-LOC100282820	LOC100282820	uncharacterized LOC100282820	0.312	-1.68077	6.68718e-37	2.2849e-35	yes	down	88.45	94.65	29.41	31.4	91.55	30.405
gene-LOC103637664	LOC103637664	protein NRT1/ PTR FAMILY 6.3	0.157	-2.67461	6.76778e-37	2.30971e-35	yes	down	26.48	23.73	3.36	5.08	25.105	4.22
gene-LOC100281928	LOC100281928	uncharacterized LOC100281928	4.506	2.17169	6.90161e-37	2.35259e-35	yes	up	7.98	8.46	36.52	41.36	8.22	38.94
gene-LOC100279820	LOC100279820	uncharacterized LOC100279820	0.21	-2.24888	7.71784e-37	2.62771e-35	yes	down	63.52	80.81	14.98	17.01	72.165	15.995
gene-LOC100384338	LOC100384338	uncharacterized LOC100384338, transcript variant X1	0.204	-2.29255	7.92889e-37	2.69638e-35	yes	down	55.42	66.35	13.23	13.41	60.885	13.32
gene-LOC111589722	LOC111589722	uncharacterized LOC111589722	27.529	4.78288	8.5835e-37	2.91555e-35	yes	up	0.32	0.26	10.19	15.18	0.29	12.685
gene-LOC103630038	LOC103630038	ring canal kelch homolog, transcript variant X1	0.12	-3.05995	8.64647e-37	2.93349e-35	yes	down	12.28	10.69	1.44	1.43	11.485	1.435
gene-LOC103647892	LOC103647892	10 kDa chaperonin, mitochondrial	11.611	3.53736	9.48816e-37	3.21526e-35	yes	up	3.65	6.4	56.67	66.55	5.025	61.61
gene-LOC103634720	LOC103634720	NAC transcription factor NAM-B2	8.918	3.15664	9.78902e-37	3.31331e-35	yes	up	4.13	5.46	54.25	38.21	4.795	46.23
gene-LOC103655109	LOC103655109	NADP-dependent alkenal double bond reductase P2	0.032	-4.96906	1.00598e-36	3.40096e-35	yes	down	18.77	13.1	0.32	0.79	15.935	0.555
gene-LOC109461481	LOC109461481	LOC100217014-like pseudogene	3.125	1.64401	1.06469e-36	3.59524e-35	yes	up	65.9	56.51	183.07	177.67	61.205	180.37
gene-LOC100281293	LOC100281293	benzoate carboxyl methyltransferase	0.004	-7.96428	1.07034e-36	3.61009e-35	yes	down	28.87	33.18	0.04	0.24	31.025	0.14
gene-LOC100285398	LOC100285398	uncharacterized LOC100285398	0.391	-1.35651	1.07935e-36	3.63622e-35	yes	down	1022.25	971.24	390.2	433.41	996.745	411.805
gene-LOC732807	LOC732807	beta-D-glucosidase precursor	9.6	3.26298	1.08605e-36	3.6545e-35	yes	up	2.01	2.22	17.94	25.47	2.115	21.705
gene-LOC103641497	LOC103641497	probable galactinol--sucrose galactosyltransferase 1	6.454	2.69013	1.10686e-36	3.7173e-35	yes	up	20.13	15.74	148.2	97.55	17.935	122.875
gene-LOC100381783	LOC100381783	Solute carrier family 40 member 3 chloroplastic	0.34	-1.55751	1.10729e-36	3.7173e-35	yes	down	94.86	87.88	31.84	34.15	91.37	32.995
gene-LOC100283330	LOC100283330	uncharacterized LOC100283330	3.313	1.72817	1.13901e-36	3.81932e-35	yes	up	56.48	57.62	205.36	193.65	57.05	199.505
gene-LOC103633111	LOC103633111	uncharacterized LOC103633111, transcript variant X4	0.334	-1.58071	1.21777e-36	4.07867e-35	yes	down	43.48	44.36	15.26	18.95	43.92	17.105
gene-LOC542364	LOC542364	alcohol dehydrogenase 2	0.104	-3.2638	1.23074e-36	4.11733e-35	yes	down	26.04	22.75	3.1	2.23	24.395	2.665
gene-LOC100126364	LOC100126364	zein protein-body ER membrane protein	0.188	-2.40796	1.3064e-36	4.36537e-35	yes	down	38.14	36.2	7.43	7.41	37.17	7.42
gene-LOC103634611	LOC103634611	2,3-bisphosphoglycerate-independent phosphoglycerate mutase, transcript variant X1	23.569	4.55881	1.31014e-36	4.37281e-35	yes	up	0.48	0.44	10.42	11.89	0.46	11.155
gene-LOC100285500	LOC100285500	uncharacterized LOC100285500	0.255	-1.96939	1.39187e-36	4.64022e-35	yes	down	67.49	64.95	17.04	18.83	66.22	17.935
gene-LOC100285301	LOC100285301	rieske domain containing protein	0.33	-1.59738	1.41128e-36	4.69948e-35	yes	down	192.82	188.69	67.24	66.16	190.755	66.7
gene-LOC100283239	LOC100283239	22.0 kDa class IV heat shock protein	73.059	6.191	1.48236e-36	4.93047e-35	yes	up	0.67	0.14	30.94	32.46	0.405	31.7
gene-LOC100275412	LOC100275412	uncharacterized LOC100275412	3.447	1.78543	1.49498e-36	4.9667e-35	yes	up	27.54	29.29	101.02	120.99	28.415	111.005
gene-LOC100282486	LOC100282486	uncharacterized LOC100282486	2.948	1.55964	1.85537e-36	6.15691e-35	yes	up	153.26	159.69	485.36	485.53	156.475	485.445
gene-LOC100281036	LOC100281036	bifunctional 3-phosphoadenosine 5-phosphosulfate synthetase 2	0.196	-2.35196	2.17926e-36	7.22341e-35	yes	down	30.65	31.15	6.19	6.69	30.9	6.44
gene-LOC103635802	LOC103635802	Putative MYB DNA-binding domain superfamily protein, transcript variant X2	0.031	-5.02609	2.20593e-36	7.30341e-35	yes	down	14.53	12.14	0.59	0.29	13.335	0.44
gene-LOC100193070	LOC100193070	Aldolase-type TIM barrel family protein-like	0.262	-1.93456	2.51568e-36	8.31937e-35	yes	down	56.84	53.11	14.74	17.23	54.975	15.985
gene-LOC100283618	LOC100283618	uncharacterized LOC100283618	0.346	-1.53253	2.72841e-36	9.01251e-35	yes	down	371.15	317.71	126.49	123.36	344.43	124.925
gene-LOC103650299	LOC103650299	receptor protein-tyrosine kinase CEPR1	0.19	-2.3987	3.07561e-36	1.01477e-34	yes	down	17.6	21.15	3.95	3.88	19.375	3.915
gene-LOC100281504	LOC100281504	uncharacterized LOC100281504	0.304	-1.71717	3.2791e-36	1.08068e-34	yes	down	282.89	308.99	101.92	89.39	295.94	95.655
gene-LOC542722	LOC542722	superoxide dismutase 4	3.719	1.89477	3.37838e-36	1.11213e-34	yes	up	37.32	44.79	145.19	143.98	41.055	144.585
gene-LOC100193907	LOC100193907	putative protein kinase superfamily protein, transcript variant X1	0.292	-1.77635	3.85592e-36	1.26788e-34	yes	down	65.16	59.78	19.31	21.88	62.47	20.595
gene-LOC100273714	LOC100273714	uncharacterized LOC100273714, transcript variant X2	5.296	2.40482	4.51302e-36	1.48225e-34	yes	up	3.96	3.04	19.63	19.82	3.5	19.725
gene-LOC100273244	LOC100273244	Putative polyol transporter 1, transcript variant X1	7.151	2.83824	4.84725e-36	1.58848e-34	yes	up	5.63	3.81	39.3	31.22	4.72	35.26
gene-LOC100285728	LOC100285728	uncharacterized LOC100285728	0.123	-3.02598	4.84749e-36	1.58848e-34	yes	down	33.85	31.46	4.27	3.71	32.655	3.99
gene-LOC100273552	LOC100273552	uncharacterized LOC100273552, transcript variant X1	0.176	-2.50507	5.05424e-36	1.65434e-34	yes	down	21.31	19.27	3.98	3.6	20.29	3.79
gene-LOC100192502	LOC100192502	uncharacterized LOC100192502	8.22	3.0392	5.91103e-36	1.93259e-34	yes	up	4.08	5.38	45.72	38.12	4.73	41.92
gene-LOC100284442	LOC100284442	uncharacterized LOC100284442	4.462	2.15784	6.09243e-36	1.98964e-34	yes	up	27.33	22.99	104.52	133.49	25.16	119.005
gene-LOC103631786	LOC103631786	Os03g0176600-like protein	0.238	-2.07083	6.61098e-36	2.15654e-34	yes	down	79.03	81.41	19.18	21.29	80.22	20.235
gene-LOC100383476	LOC100383476	uncharacterized LOC100383476	8.551	3.0961	7.11948e-36	2.31979e-34	yes	up	4.28	4.34	45.12	31.76	4.31	38.44
gene-LOC100283045	LOC100283045	glucan endo-1,3-beta-glucosidase 7	5.09	2.34765	7.47572e-36	2.43311e-34	yes	up	16.85	14.31	93.63	74.65	15.58	84.14
gene-LOC100383193	LOC100383193	Protein plastid transcriptionally active 16 chloroplastic	0.308	-1.69715	7.76756e-36	2.52525e-34	yes	down	228.1	228.34	65.01	85.19	228.22	75.1
gene-LOC100304290	LOC100304290	uncharacterized LOC100304290	5.105	2.35195	8.14653e-36	2.64546e-34	yes	up	8.22	7.21	40.12	43.62	7.715	41.87
gene-LOC100191763	LOC100191763	AP-3 complex subunit sigma-2, transcript variant X1	3.497	1.80616	9.00184e-36	2.91992e-34	yes	up	45.79	43.83	175.84	216.8	44.81	196.32
gene-LOC100381630	LOC100381630	uncharacterized LOC100381630, transcript variant X1	5.317	2.41052	1.00259e-35	3.24844e-34	yes	up	2.81	2.74	14.45	17.24	2.775	15.845
gene-LOC100194115	LOC100194115	Essential protein Yae1 N-terminal	0.104	-3.26429	1.01954e-35	3.29966e-34	yes	down	22.28	18.32	2.22	2.31	20.3	2.265
gene-LOC100277551	LOC100277551	uncharacterized LOC100277551	0.047	-4.40715	1.07241e-35	3.46685e-34	yes	down	35.94	47.71	1.66	2.09	41.825	1.875
gene-LOC100284792	LOC100284792	gamma response I protein, transcript variant X3	0.297	-1.75102	1.21189e-35	3.91212e-34	yes	down	174.14	142.29	47.32	57.2	158.215	52.26
gene-LOC103633092	LOC103633092	pantothenate kinase 2, transcript variant X2	0.29	-1.7865	1.21286e-35	3.91212e-34	yes	down	47.72	48.83	15.34	13.93	48.275	14.635
gene-LOC100193292	LOC100193292	uncharacterized LOC100193292, transcript variant X1	0.236	-2.08373	1.29393e-35	4.16893e-34	yes	down	145.05	172.91	32.59	46.45	158.98	39.52
gene-LOC103630378	LOC103630378	putative NAC domain transcription factor superfamily protein	0.336	-1.57192	1.31487e-35	4.23168e-34	yes	down	36.59	36.16	12.68	13.43	36.375	13.055
gene-LOC111589351	LOC111589351	uncharacterized LOC111589351, transcript variant X2	0.033	-4.90411	1.32668e-35	4.26491e-34	yes	down	37.5	33.79	2.32	0.97	35.645	1.645
gene-LOC107305671	LOC107305671	proline-rich family protein, transcript variant X18	0.395	-1.34138	1.33912e-35	4.3001e-34	yes	down	797.6	829.96	315.94	329.96	813.78	322.95
gene-LOC100501486	LOC100501486	Malic enzyme, transcript variant X1	0.203	-2.30325	1.35623e-35	4.35021e-34	yes	down	23.92	24.02	4.88	4.99	23.97	4.935
gene-LOC100193571	LOC100193571	uncharacterized LOC100193571, transcript variant X1	3.266	1.70734	1.48736e-35	4.76552e-34	yes	up	61.94	57.36	212.56	217.37	59.65	214.965
gene-LOC100191635	LOC100191635	uncharacterized LOC100191635	0.27	-1.88689	1.73452e-35	5.55125e-34	yes	down	196.53	202.79	52.15	61.51	199.66	56.83
gene-LOC100272430	LOC100272430	LRR receptor-like serine/threonine-protein kinase pseudogene	0.197	-2.34209	1.79935e-35	5.75232e-34	yes	down	34.84	26.2	6.33	6.94	30.52	6.635
gene-LOC100280098	LOC100280098	uncharacterized LOC100280098, transcript variant X1	0.275	-1.86451	1.92158e-35	6.13628e-34	yes	down	79.17	86.63	22.51	26.03	82.9	24.27
gene-LOC109939752	LOC109939752	-	8.206	3.03672	2.07999e-35	6.63477e-34	yes	up	6.41	3.28	35.39	31.49	4.845	33.44
gene-LOC100381832	LOC100381832	ABC transporter C family member 4, transcript variant X1	8.355	3.06262	2.44363e-35	7.78609e-34	yes	up	1.08	1.28	12.05	8.87	1.18	10.46
gene-LOC100274277	LOC100274277	uncharacterized LOC100274277	0.176	-2.50853	2.52369e-35	8.03229e-34	yes	down	46.75	50.62	9.86	7.87	48.685	8.865
gene-LOC100280935	LOC100280935	glycine-rich cell wall structural protein	0.029	-5.09711	2.56974e-35	8.16984e-34	yes	down	36.68	37.98	1.58	0.64	37.33	1.11
gene-LOC100277436	LOC100277436	YCF37-like protein	0.255	-1.96919	2.93876e-35	9.33275e-34	yes	down	122.53	136.2	35.43	35.06	129.365	35.245
gene-LOC100273029	LOC100273029	Alpha-amylase 1	8.399	3.07025	3.04531e-35	9.66047e-34	yes	up	4.01	2.96	33.61	28.3	3.485	30.955
gene-LOC100282993	LOC100282993	peroxin Pex14, transcript variant X1	2.814	1.49259	3.10717e-35	9.84587e-34	yes	up	78.71	78.17	242.11	234.45	78.44	238.28
gene-LOC100274311	LOC100274311	uncharacterized LOC100274311	4.254	2.0888	3.30984e-35	1.04766e-33	yes	up	37.49	41.46	201.32	154.29	39.475	177.805
gene-LOC100282206	LOC100282206	uncharacterized LOC100282206, transcript variant X1	3.657	1.8705	3.51285e-35	1.11069e-33	yes	up	19.07	17.76	68.91	74.11	18.415	71.51
gene-LOC103625988	LOC103625988	BEL1-like homeodomain protein 7, transcript variant X2	0.27	-1.88945	3.57655e-35	1.12909e-33	yes	down	38.37	32.72	9.6	10.85	35.545	10.225
gene-LOC103645376	LOC103645376	-	33.398	5.06171	3.57886e-35	1.12909e-33	yes	up	0.68	0.31	108.62	112.11	0.495	110.365
gene-LOC100285730	LOC100285730	NADP-dependent oxidoreductase P2	0.175	-2.51494	4.6891e-35	1.47773e-33	yes	down	49.52	59.97	10.15	10.14	54.745	10.145
gene-LOC100191799	LOC100191799	Arabinosyltransferase RRA3	6.258	2.64562	5.97046e-35	1.87949e-33	yes	up	5.5	4.84	36.55	31.9	5.17	34.225
gene-LOC100273460	LOC100273460	uncharacterized LOC100273460, transcript variant X1	0.267	-1.90357	7.2972e-35	2.29464e-33	yes	down	66.57	61.96	18.27	18	64.265	18.135
gene-LOC100280910	LOC100280910	regulatory subunit, transcript variant X3	0.344	-1.54016	7.34454e-35	2.307e-33	yes	down	97.69	89.27	32.07	35.82	93.48	33.945
gene-LOC100384645	LOC100384645	uncharacterized LOC100384645	2.541	1.3454	8.59615e-35	2.69721e-33	yes	up	34.42	30.75	92.11	100.89	32.585	96.5
gene-LOC103633115	LOC103633115	probable plastid-lipid-associated protein 12, chloroplastic, transcript variant X1	0.315	-1.66753	9.91304e-35	3.10702e-33	yes	down	95.31	99.35	32.57	32.75	97.33	32.66
gene-LOC109939832	LOC109939832	uncharacterized LOC109939832	10.968	3.45518	9.99842e-35	3.13038e-33	yes	up	9.91	13.15	127.43	132.82	11.53	130.125
gene-LOC100274532	LOC100274532	uncharacterized LOC100274532, transcript variant 1	3.872	1.95305	1.00695e-34	3.14922e-33	yes	up	23.92	20.68	95.17	85.23	22.3	90.2
gene-LOC606484	LOC606484	deoxy xylulose synthase 1	0.288	-1.79776	1.02165e-34	3.19171e-33	yes	down	63.84	68.58	18.03	22.84	66.21	20.435
gene-LOC100281127	LOC100281127	uncharacterized LOC100281127	0.378	-1.40421	1.0293e-34	3.21213e-33	yes	down	301.54	302.87	113.97	121.18	302.205	117.575
gene-LOC103504713	LOC103504713	peroxisomal 2,4-dienoyl-CoA reductase-like	5.565	2.47642	1.25132e-34	3.90075e-33	yes	up	4.29	3.92	17.76	18.63	4.105	18.195
gene-LOC100280329	LOC100280329	uncharacterized LOC100280329, transcript variant X1	0.247	-2.01548	1.4205e-34	4.42337e-33	yes	down	71.35	59.23	9.97	13.22	65.29	11.595
gene-LOC100282438	LOC100282438	uncharacterized LOC100282438	14.258	3.83368	1.43649e-34	4.46832e-33	yes	up	1.29	0.93	14.57	19.14	1.11	16.855
gene-LOC541940	LOC541940	thioredoxin h-like protein, transcript variant X2	3.085	1.62537	1.64179e-34	5.10141e-33	yes	up	61.27	51.19	182.11	175.34	56.23	178.725
gene-LOC103627748	LOC103627748	ATP synthase delta chain, chloroplastic	0.346	-1.52978	1.67106e-34	5.18677e-33	yes	down	374.77	420.89	146.52	146.93	397.83	146.725
gene-LOC100304335	LOC100304335	uncharacterized LOC100304335, transcript variant X1	4.686	2.22831	1.69661e-34	5.2604e-33	yes	up	6.53	5.15	33.04	38.01	5.84	35.525
gene-LOC100383920	LOC100383920	Soluble inorganic pyrophosphatase 2, transcript variant X1	0.263	-1.92841	1.7047e-34	5.27981e-33	yes	down	151.83	185.11	36.32	41.87	168.47	39.095
gene-LOC100191322	LOC100191322	Electron transfer flavoprotein subunit alpha mitochondrial, transcript variant X1	6.803	2.7661	1.91072e-34	5.91152e-33	yes	up	9.22	8.09	74.75	51.98	8.655	63.365
gene-LOC542340	LOC542340	acidic ribosomal protein P2b (rpp2b)	2.713	1.4401	2.20096e-34	6.80219e-33	yes	up	356.57	345.26	1002.33	969.08	350.915	985.705
gene-LOC100382049	LOC100382049	uncharacterized LOC100382049	0.39	-1.36014	2.21959e-34	6.85241e-33	yes	down	220.56	204.51	87.87	88.39	212.535	88.13
gene-ZeamMp158	orf111-b	hypothetical protein	19.479	4.28388	2.48914e-34	7.67636e-33	yes	up	8.57	16.45	267.47	218.96	12.51	243.215
gene-LOC541613	LOC541613	cytokinin response regulator 1	0.033	-4.9208	2.90948e-34	8.96308e-33	yes	down	31.72	46.6	1.15	1.6	39.16	1.375
gene-LOC100275387	LOC100275387	DUF309 domain protein	0.27	-1.88788	3.23765e-34	9.96337e-33	yes	down	208.26	229.08	61.45	51.9	218.67	56.675
gene-LOC100217121	LOC100217121	uncharacterized LOC100217121, transcript variant X2	8.399	3.07017	3.28507e-34	1.00985e-32	yes	up	0.57	0.37	3.86	4.05	0.47	3.955
gene-LOC100283492	LOC100283492	uncharacterized LOC100283492	4.63	2.21094	3.37559e-34	1.03606e-32	yes	up	37.51	38.57	146.5	229.71	38.04	188.105
gene-LOC100304401	LOC100304401	naked endosperm2	0.19	-2.39589	3.3775e-34	1.03606e-32	yes	down	17.3	17.47	3.41	4.26	17.385	3.835
gene-LOC100193061	LOC100193061	DEAD-box ATP-dependent RNA helicase 7	3.172	1.66532	3.62481e-34	1.11074e-32	yes	up	23.01	24.2	72.71	87.17	23.605	79.94
gene-LOC541633	LOC541633	response regulator 7	0.148	-2.7594	3.97861e-34	1.21785e-32	yes	down	36.27	35.26	4.41	6.33	35.765	5.37
gene-LOC100383835	LOC100383835	uncharacterized LOC100383835, transcript variant X1	0.224	-2.15658	4.06185e-34	1.24201e-32	yes	down	23.11	20.8	5.04	6.86	21.955	5.95
gene-LOC100382339	LOC100382339	callose synthase 7, transcript variant X1	0.206	-2.2809	4.55674e-34	1.39186e-32	yes	down	18.39	14.38	2.98	4.25	16.385	3.615
gene-LOC100281472	LOC100281472	MATE efflux pseudogene, transcript variant 2	0.321	-1.63773	4.69981e-34	1.43404e-32	yes	down	169.86	197.73	63.27	62.55	183.795	62.91
gene-LOC100278301	LOC100278301	uncharacterized LOC100278301	3.026	1.59733	5.30345e-34	1.61651e-32	yes	up	62.86	74.15	228.9	224.84	68.505	226.87
gene-lox6	lox6	linoleate 9S-lipoxygenase6	0.314	-1.67172	5.58099e-34	1.69931e-32	yes	down	328.15	390.47	108.58	132.73	359.31	120.655
gene-LOC542686	LOC542686	phytoene synthase 2	0.025	-5.31648	6.06131e-34	1.84361e-32	yes	down	13.91	16.24	0.43	0.23	15.075	0.33
gene-LOC100282643	LOC100282643	ferredoxin--NADP reductase, leaf isozyme	0.398	-1.3295	6.31038e-34	1.91734e-32	yes	down	1186.87	1232.3	506.89	513.89	1209.59	510.39
gene-LOC100276448	LOC100276448	Cytoplasmic protein of eukaryotic origin (38.3 kD), transcript variant X1	0.231	-2.11168	7.2205e-34	2.19156e-32	yes	down	52.55	56.55	13.03	13.05	54.55	13.04
gene-LOC100284014	LOC100284014	uncharacterized LOC100284014	0.364	-1.45834	7.5466e-34	2.28813e-32	yes	down	424.94	428.45	163.32	162.74	426.695	163.03
gene-LOC100283524	LOC100283524	pleckstrin homology domain containing, family A, transcript variant X1	0.185	-2.43601	9.16301e-34	2.7753e-32	yes	down	47.39	45.23	9.36	8.45	46.31	8.905
gene-LOC103639107	LOC103639107	glucan endo-1,3-beta-glucosidase 1, transcript variant X1	10.154	3.34393	9.88681e-34	2.99138e-32	yes	up	1.36	1.72	16.35	16.12	1.54	16.235
gene-LOC100276749	LOC100276749	uncharacterized LOC100276749, transcript variant X1	0.36	-1.47424	1.06452e-33	3.21748e-32	yes	down	288.74	275.77	109.38	106.16	282.255	107.77
gene-LOC100278373	LOC100278373	uncharacterized LOC100278373, transcript variant X2	0.282	-1.82618	1.18009e-33	3.56304e-32	yes	down	52.19	44.44	13.18	16.36	48.315	14.77
gene-LOC100278793	LOC100278793	uncharacterized LOC100278793	0.351	-1.50868	1.24301e-33	3.74908e-32	yes	down	285.14	269.59	95.75	111.03	277.365	103.39
gene-LOC100281390	LOC100281390	SLT1 protein	0.299	-1.73978	1.32888e-33	4.00389e-32	yes	down	47.92	45.92	14.63	15.24	46.92	14.935
gene-LOC100282063	LOC100282063	jasmonate-induced protein	0.182	-2.45713	1.44363e-33	4.34507e-32	yes	down	54.63	50.09	8.23	12.14	52.36	10.185
gene-LOC103634474	LOC103634474	photosynthetic NDH subunit of lumenal location 1, chloroplastic, transcript variant X1	0.32	-1.64561	1.58608e-33	4.76883e-32	yes	down	273.25	309.57	90.17	107.85	291.41	99.01
gene-LOC100382896	LOC100382896	uncharacterized LOC100382896	4.19	2.06688	1.60319e-33	4.81526e-32	yes	up	7.47	8.7	35.46	36.52	8.085	35.99
gene-LOC100278271	LOC100278271	LOC103631857-like pseudogene	0.214	-2.2262	1.62556e-33	4.87737e-32	yes	down	47.11	44.68	8.76	12.27	45.895	10.515
gene-LOC100285911	LOC100285911	uncharacterized LOC100285911	0.32	-1.64426	1.6551e-33	4.96082e-32	yes	down	132.17	149.44	49.16	47.57	140.805	48.365
gene-LOC100381992	LOC100381992	Hydrolase-like protein family, transcript variant X2	12.282	3.61851	1.66632e-33	4.98926e-32	yes	up	3.54	2.33	48.77	28.07	2.935	38.42
gene-LOC541868	LOC541868	sucrose-phosphatase 1, transcript variant X1	0.335	-1.57624	1.88917e-33	5.65065e-32	yes	down	101.33	99.84	38.08	37.92	100.585	38
gene-LOC100277219	LOC100277219	uncharacterized LOC100277219	0.348	-1.52351	1.98618e-33	5.93465e-32	yes	down	95.21	98.05	34.7	36.86	96.63	35.78
gene-LOC100217079	LOC100217079	uncharacterized LOC100217079	3.75	1.90688	1.98833e-33	5.9349e-32	yes	up	9.18	8.71	35.15	37.91	8.945	36.53
gene-LOC118471894	LOC118471894	uncharacterized LOC118471894	3.715	1.89328	2.12613e-33	6.33965e-32	yes	up	20.67	20.97	73.07	91.82	20.82	82.445
gene-LOC109939203	LOC109939203	protein argonaute 18-like	6.244	2.64251	2.23006e-33	6.64268e-32	yes	up	7.5	9.53	49.26	63.97	8.515	56.615
gene-LOC100280323	LOC100280323	uncharacterized LOC100280323	2.868	1.52025	2.26433e-33	6.73778e-32	yes	up	62.45	58.81	190.65	178.48	60.63	184.565
gene-LOC100381341	LOC100381341	protochlorophyllide reductase B	0.314	-1.67095	2.307e-33	6.85768e-32	yes	down	318.87	390.01	115.01	122.46	354.44	118.735
gene-LOC100274333	LOC100274333	uncharacterized LOC100274333	0.164	-2.61074	2.3704e-33	7.03886e-32	yes	down	33.33	29.27	6.24	4.48	31.3	5.36
gene-LOC109945996	LOC109945996	uncharacterized LOC109945996, transcript variant X1	0.263	-1.92916	2.48967e-33	7.38543e-32	yes	down	27.46	28.38	7.92	7.69	27.92	7.805
gene-LOC103635105	LOC103635105	uncharacterized LOC103635105	7.361	2.87986	2.60684e-33	7.72503e-32	yes	up	1.03	0.8	6.82	9.16	0.915	7.99
gene-LOC606487	LOC606487	uncharacterized LOC606487	3.637	1.86294	2.73922e-33	8.10899e-32	yes	up	206.59	193.66	839.48	684.04	200.125	761.76
gene-LOC100273208	LOC100273208	uncharacterized LOC100273208	2.678	1.42111	2.74569e-33	8.11979e-32	yes	up	231.38	235.97	664.73	653.26	233.675	658.995
gene-LOC103646246	LOC103646246	sialyltransferase-like protein 3	0.181	-2.46456	2.86336e-33	8.45909e-32	yes	down	25.45	26.26	4.84	5.13	25.855	4.985
gene-LOC541913	LOC541913	cytosolic aldehyde dehydrogenase RF2C	0.017	-5.84269	2.9802e-33	8.79526e-32	yes	down	11.62	10.46	0.2	0.21	11.04	0.205
gene-LOC103646523	LOC103646523	uncharacterized LOC103646523	8.666	3.1154	3.17086e-33	9.34836e-32	yes	up	2.88	2.59	38.34	54.7	2.735	46.52
gene-LOC109943310	LOC109943310	uncharacterized LOC109943310	297.887	8.21862	3.19589e-33	9.41252e-32	yes	up	0.37	0	72.34	104.99	0.185	88.665
gene-LOC100285504	LOC100285504	uncharacterized LOC100285504	5.857	2.55025	3.50536e-33	1.03134e-31	yes	up	8.24	10.81	57.28	64.85	9.525	61.065
gene-LOC100281795	LOC100281795	light harvesting complex a/b protein4	0.31	-1.68772	3.57294e-33	1.05015e-31	yes	down	250.27	299.35	90.47	90.9	274.81	90.685
gene-LOC100191189	LOC100191189	uncharacterized LOC100191189	0.319	-1.64848	3.92579e-33	1.15268e-31	yes	down	127.74	116.05	37.93	45.43	121.895	41.68
gene-LOC100283467	LOC100283467	deoxyribodipyrimidine photolyase	0.174	-2.52327	3.99588e-33	1.17207e-31	yes	down	35.22	38.3	6	7.64	36.76	6.82
gene-LOC100194344	LOC100194344	60S ribosomal protein L18-like	3.099	1.63174	4.04658e-33	1.18574e-31	yes	up	125.96	129.33	369.22	468.16	127.645	418.69
gene-LOC100283244	LOC100283244	30S ribosomal protein S13, chloroplastic-like	0.353	-1.50233	4.49815e-33	1.31672e-31	yes	down	376.67	391.21	143.69	141.88	383.94	142.785
gene-LOC100284590	LOC100284590	uncharacterized LOC100284590	4.698	2.23204	5.09216e-33	1.48908e-31	yes	up	7.89	6.73	38.95	33.99	7.31	36.47
gene-LOC100304442	LOC100304442	Exocyst complex component SEC5A, transcript variant X1	0.144	-2.79893	5.10986e-33	1.49274e-31	yes	down	8.9	8.59	1.34	1.3	8.745	1.32
gene-LOC100383598	LOC100383598	uncharacterized LOC100383598, transcript variant X1	2.901	1.53675	5.80897e-33	1.69525e-31	yes	up	97.41	95.44	325.37	288.71	96.425	307.04
gene-LOC100285805	LOC100285805	uncharacterized LOC100285805	3.786	1.92086	7.20359e-33	2.10012e-31	yes	up	13.5	16.02	58.74	60.77	14.76	59.755
gene-LOC111591303	LOC111591303	uncharacterized LOC111591303	12.729	3.67006	8.56318e-33	2.49397e-31	yes	up	6.65	4.64	72.18	73.38	5.645	72.78
gene-LOC100275243	LOC100275243	uncharacterized LOC100275243	0.094	-3.40696	8.85897e-33	2.57751e-31	yes	down	63.85	57.63	4.55	7.6	60.74	6.075
gene-LOC100383452	LOC100383452	uncharacterized LOC100383452, transcript variant X1	0.019	-5.704	9.18789e-33	2.67051e-31	yes	down	6.22	5.12	0.12	0.11	5.67	0.115
gene-LOC118476949	LOC118476949	-	7.024	2.81228	9.7561e-33	2.83281e-31	yes	up	4.47	4.12	28.82	35.04	4.295	31.93
gene-LOC100192687	LOC100192687	uncharacterized LOC100192687	5.026	2.3293	1.01921e-32	2.95643e-31	yes	up	22.41	17.83	123.22	89.37	20.12	106.295
gene-LOC100272609	LOC100272609	uncharacterized LOC100272609	11.9	3.57284	1.11551e-32	3.23252e-31	yes	up	1.03	1.78	18.42	18.48	1.405	18.45
gene-LOC100278421	LOC100278421	uncharacterized LOC100278421	0.217	-2.20332	1.17276e-32	3.39498e-31	yes	down	56.15	57.16	11.45	13.71	56.655	12.58
gene-LOC103654949	LOC103654949	18.9 kDa heat shock protein-like	0.149	-2.74249	1.23365e-32	3.56767e-31	yes	down	105.87	124.58	20.76	15.04	115.225	17.9
gene-LOC100383740	LOC100383740	uncharacterized LOC100383740	2.677	1.42042	1.29707e-32	3.74733e-31	yes	up	99.39	105.41	280.44	301.59	102.4	291.015
gene-LOC100273031	LOC100273031	uncharacterized LOC100273031	0.374	-1.41878	1.31268e-32	3.78863e-31	yes	down	223.55	231.74	88.9	91.9	227.645	90.4
gene-LOC100273426	LOC100273426	uncharacterized LOC100273426	0.291	-1.77864	1.33039e-32	3.8359e-31	yes	down	121.04	136.61	39.51	37.99	128.825	38.75
gene-LOC100283886	LOC100283886	chloroplast small heat shock protein	21.444	4.4225	1.42898e-32	4.11604e-31	yes	up	2.33	0.92	35.76	38.37	1.625	37.065
gene-LOC100279951	LOC100279951	Glutamate receptor 3.3	0.202	-2.31064	1.47484e-32	4.24387e-31	yes	down	20.34	20.76	4.93	3.86	20.55	4.395
gene-LOC100278439	LOC100278439	uncharacterized LOC100278439, transcript variant X1	0.286	-1.80372	1.73681e-32	4.99273e-31	yes	down	111.8	132.63	35.87	38.36	122.215	37.115
gene-LOC100191816	LOC100191816	S-alkyl-thiohydroximate lyase SUR1, transcript variant X1	5.095	2.3492	1.74271e-32	5.00468e-31	yes	up	14.53	15.5	91.17	66.35	15.015	78.76
gene-LOC100193480	LOC100193480	uncharacterized LOC100193480	3.683	1.88077	1.76192e-32	5.05482e-31	yes	up	31.36	32.99	124.42	125.52	32.175	124.97
gene-LOC100382621	LOC100382621	uncharacterized LOC100382621	4.458	2.15639	1.77686e-32	5.09262e-31	yes	up	30.9	26.24	117.23	151.71	28.57	134.47
gene-LOC103650790	LOC103650790	serine/threonine-protein kinase SAPK3	0.028	-5.17614	1.97621e-32	5.65832e-31	yes	down	43.48	39.19	0.66	1.86	41.335	1.26
gene-LOC541691	LOC541691	RNA polymerase sigma factor sigA, transcript variant X1	0.372	-1.42852	2.21576e-32	6.33791e-31	yes	down	145.28	140.74	52.54	60.51	143.01	56.525
gene-LOC100284984	LOC100284984	pectinesterase-1	0.108	-3.20844	2.26982e-32	6.48609e-31	yes	down	21.76	19.64	2.61	2.1	20.7	2.355
gene-LOC100279141	LOC100279141	uncharacterized LOC100279141	10.85	3.43959	2.66553e-32	7.6093e-31	yes	up	14.64	14.59	214.33	113.56	14.615	163.945
gene-LOC100276013	LOC100276013	uncharacterized LOC100276013	0.378	-1.40397	3.21587e-32	9.17129e-31	yes	down	496.1	519.39	200.4	218.58	507.745	209.49
gene-LOC100272791	LOC100272791	Phosphatidylinositol N-acetyglucosaminlytransferase subunit P-related, transcript variant X1	4.672	2.22396	3.29448e-32	9.38617e-31	yes	up	9.21	6.28	40.74	36.11	7.745	38.425
gene-LOC103630825	LOC103630825	uncharacterized LOC103630825	4.041	2.01465	3.88458e-32	1.10565e-30	yes	up	13.83	12.31	49.94	76.13	13.07	63.035
gene-LOC100281286	LOC100281286	peroxidase 45	0.059	-4.08333	3.90723e-32	1.11099e-30	yes	down	20.55	19.84	0.88	1.9	20.195	1.39
gene-LOC541884	LOC541884	NOD26-like membrane intrinsic protein 2	0.27	-1.89047	3.98203e-32	1.13115e-30	yes	down	221.16	232.6	53.11	77.6	226.88	65.355
gene-LOC100193537	LOC100193537	nramp aluminum transporter1, transcript variant X1	0.262	-1.93082	4.09726e-32	1.16273e-30	yes	down	33.44	26.51	8.87	8.63	29.975	8.75
gene-LOC100280476	LOC100280476	ubiquitin-conjugating enzyme E2-17 kDa	2.505	1.32494	4.24979e-32	1.20483e-30	yes	up	323.45	303.92	780.76	875.35	313.685	828.055
gene-LOC100274481	LOC100274481	uncharacterized LOC100274481	7.66	2.93731	4.28184e-32	1.21273e-30	yes	up	6.69	5.19	57.01	38.74	5.94	47.875
gene-LOC100278255	LOC100278255	uncharacterized LOC100278255, transcript variant X1	0.112	-3.16186	4.61601e-32	1.30608e-30	yes	down	51.02	45.17	4.33	5.33	48.095	4.83
gene-LOC100501384	LOC100501384	MA3 domain-containing protein	3.011	1.59011	4.93716e-32	1.39558e-30	yes	up	13.97	14.04	45.4	47.4	14.005	46.4
gene-LOC100277944	LOC100277944	uncharacterized LOC100277944, transcript variant X5	0.15	-2.73632	5.58616e-32	1.57749e-30	yes	down	16.24	14.32	2.28	2.64	15.28	2.46
gene-LOC100501661	LOC100501661	uncharacterized LOC100501661	0.284	-1.81737	5.88526e-32	1.66032e-30	yes	down	101.52	114.18	31.76	33.09	107.85	32.425
gene-LOC100280317	LOC100280317	uncharacterized LOC100280317	3.035	1.60188	6.05401e-32	1.70626e-30	yes	up	73.83	74.77	208.76	272.11	74.3	240.435
gene-LOC100382446	LOC100382446	uncharacterized LOC100382446, transcript variant X1	2.799	1.4851	6.22268e-32	1.75208e-30	yes	up	51.93	50.95	139.93	159.68	51.44	149.805
gene-LOC100384529	LOC100384529	Peroxisomal membrane 22 kDa (Mpv17/PMP22) family protein, transcript variant X1	10.713	3.42135	6.86941e-32	1.93229e-30	yes	up	1.92	2.49	24.21	26.67	2.205	25.44
gene-LOC100192556	LOC100192556	uncharacterized LOC100192556, transcript variant X1	0.391	-1.35521	7.80995e-32	2.19471e-30	yes	down	367.86	350.62	141.27	163.53	359.24	152.4
gene-LOC103642664	LOC103642664	phosphoenolpyruvate carboxylase 1-like	0.233	-2.10327	8.53605e-32	2.39642e-30	yes	down	221	282.37	64.82	57.26	251.685	61.04
gene-LOC100217158	LOC100217158	uncharacterized LOC100217158	2.634	1.39702	9.10045e-32	2.55238e-30	yes	up	125.17	134.48	346.55	387.43	129.825	366.99
gene-LOC103640739	LOC103640739	CAAX amino terminal protease family protein, transcript variant X4	0.161	-2.63724	9.22402e-32	2.58452e-30	yes	down	33.01	31.62	4.76	6.3	32.315	5.53
gene-LOC100273227	LOC100273227	3'-5' exonuclease domain-containing protein / K homology domain-containing protein / KH domain-containing protein	2.961	1.56608	1.00884e-31	2.82398e-30	yes	up	45.78	46.46	136.96	153.37	46.12	145.165
gene-LOC103650063	LOC103650063	uncharacterized LOC103650063, transcript variant X1	2.503	1.32344	1.09131e-31	3.05185e-30	yes	up	71.65	66.72	170.05	176.53	69.185	173.29
gene-LOC103626458	LOC103626458	leucine-rich repeat receptor-like kinase protein THICK TASSEL DWARF1	0.251	-1.99237	1.1364e-31	3.17487e-30	yes	down	20.32	22.26	5.87	5.52	21.29	5.695
gene-LOC100284161	LOC100284161	heavy metal-associated domain containing protein	0.209	-2.25884	1.18696e-31	3.31291e-30	yes	down	58.54	58.76	13	12.87	58.65	12.935
gene-LOC103630119	LOC103630119	UDP-glycosyltransferase 75C1	15.157	3.92195	1.22836e-31	3.42514e-30	yes	up	0.93	0.56	11.63	12.35	0.745	11.99
gene-LOC100286142	LOC100286142	proline synthetase-like protein	0.185	-2.43607	1.22958e-31	3.42522e-30	yes	down	52.38	54.62	9.08	12.91	53.5	10.995
gene-LOC100304281	LOC100304281	putative protein kinase superfamily protein, transcript variant X1	0.14	-2.83929	1.28388e-31	3.57302e-30	yes	down	19.35	15.45	2.83	2.82	17.4	2.825
gene-LOC100275527	LOC100275527	uncharacterized LOC100275527	0.174	-2.5245	1.51312e-31	4.20695e-30	yes	down	52.97	63.94	11.22	10.21	58.455	10.715
gene-LOC542081	LOC542081	sigma factor protein, transcript variant 1	0.272	-1.87989	1.65948e-31	4.60942e-30	yes	down	53.78	49.74	13.27	17.49	51.76	15.38
gene-LOC103648876	LOC103648876	-	0.302	-1.72916	1.95543e-31	5.42622e-30	yes	down	60.32	56.85	17.93	19.18	58.585	18.555
gene-LOC100500741	LOC100500741	uncharacterized LOC100500741, transcript variant X1	0.066	-3.92277	2.24678e-31	6.22871e-30	yes	down	6.3	6.21	0.4	0.49	6.255	0.445
gene-LOC732775	LOC732775	beta-carotene hydroxylase	0.02	-5.63791	2.49332e-31	6.90553e-30	yes	down	14.5	13.87	0.16	0.46	14.185	0.31
gene-LOC100276370	LOC100276370	uncharacterized LOC100276370	3.378	1.75605	2.51492e-31	6.95868e-30	yes	up	23.12	22.66	75.72	85.12	22.89	80.42
gene-LOC100193754	LOC100193754	uncharacterized LOC100193754	5.259	2.39481	2.52375e-31	6.97641e-30	yes	up	2.74	3.28	16.34	16.48	3.01	16.41
gene-LOC100283609	LOC100283609	rhodanese-like family protein	0.287	-1.80226	2.64843e-31	7.31403e-30	yes	down	129.86	148.09	39.13	45.58	138.975	42.355
gene-LOC100304439	LOC100304439	Pentatricopeptide repeat-containing protein mitochondrial	6.419	2.68245	2.70343e-31	7.45877e-30	yes	up	2.75	3.12	18.51	21.68	2.935	20.095
gene-LOC542408	LOC542408	subtilisin-chymotrypsin inhibitor homolog 1, transcript variant 2	80.864	6.33742	2.83145e-31	7.80451e-30	yes	up	351.49	427.41	42566.4	21384.4	389.45	31975.4
gene-LOC100283530	LOC100283530	uncharacterized LOC100283530, transcript variant X1	7.16	2.84	2.9705e-31	8.17994e-30	yes	up	3.79	3.47	30.15	25.11	3.63	27.63
gene-LOC118473365	LOC118473365	calphotin-like	3.122	1.64226	3.06594e-31	8.43472e-30	yes	up	7.33	7.34	20.83	25.35	7.335	23.09
gene-LOC103635714	LOC103635714	aquaporin TIP4-2-like	3.823	1.93488	3.18365e-31	8.75017e-30	yes	up	30.61	28.24	128.88	108.37	29.425	118.625
gene-LOC103647953	LOC103647953	lon protease homolog, mitochondrial-like	8.393	3.06914	3.25475e-31	8.93707e-30	yes	up	6.48	2.34	11.64	12.94	4.41	12.29
gene-LOC103625772	LOC103625772	cinnamoyl-CoA reductase 1-like	5.993	2.58331	3.53119e-31	9.68689e-30	yes	up	6.02	6.68	40.88	39.75	6.35	40.315
gene-LOC100383912	LOC100383912	uncharacterized LOC100383912	0.241	-2.05332	3.67878e-31	1.00822e-29	yes	down	25.01	24.12	6.6	5.95	24.565	6.275
gene-LOC100273898	LOC100273898	male sterile45	3.766	1.91285	4.41653e-31	1.20926e-29	yes	up	16.89	16.08	73.4	75.08	16.485	74.24
gene-LOC100501708	LOC100501708	uncharacterized LOC100501708, transcript variant X1	0.175	-2.51542	4.70347e-31	1.2866e-29	yes	down	25.98	26.6	3.66	6.33	26.29	4.995
gene-LOC100383154	LOC100383154	uncharacterized LOC100383154	3.045	1.6066	4.76305e-31	1.30166e-29	yes	up	13.31	12.96	35.5	40.57	13.135	38.035
gene-LOC100384199	LOC100384199	uncharacterized LOC100384199, transcript variant X3	0.322	-1.63432	4.92098e-31	1.34354e-29	yes	down	43.31	47.05	15.1	15.45	45.18	15.275
gene-LOC100274305	LOC100274305	Photosynthetic NDH subunit of subcomplex B 5 chloroplastic	0.408	-1.29236	5.22371e-31	1.42485e-29	yes	down	1033.29	1087.19	452.37	458.25	1060.24	455.31
gene-LOC103636267	LOC103636267	NAD(P)H-quinone oxidoreductase subunit O, chloroplastic	0.307	-1.70555	5.24259e-31	1.42864e-29	yes	down	143.34	145.39	46.02	47.62	144.365	46.82
gene-LOC100278051	LOC100278051	uncharacterized LOC100278051	0.187	-2.4203	5.70443e-31	1.55303e-29	yes	down	19.99	16.7	3.69	3.53	18.345	3.61
gene-LOC100281592	LOC100281592	glucose-6-phosphate isomerase, transcript variant X1	0.243	-2.04	5.97568e-31	1.62534e-29	yes	down	27.04	28.49	6.89	7.43	27.765	7.16
gene-LOC100275732	LOC100275732	uncharacterized LOC100275732	8.166	3.02965	6.27325e-31	1.70467e-29	yes	up	3.63	4.36	30.35	39	3.995	34.675
gene-LOC100284784	LOC100284784	uncharacterized LOC100284784	0.351	-1.51097	6.49951e-31	1.76449e-29	yes	down	424.75	454.08	146.32	184.66	439.415	165.49
gene-LOC100304007	LOC100304007	remorin	2.605	1.3811	6.63256e-31	1.79891e-29	yes	up	346.73	292.3	837.2	922.64	319.515	879.92
gene-LOC100193535	LOC100193535	Annexin D5, transcript variant X1	0.242	-2.04602	6.66118e-31	1.80497e-29	yes	down	41.34	44.13	9.7	11.33	42.735	10.515
gene-LOC100381520	LOC100381520	uncharacterized LOC100381520	0.106	-3.2443	7.01489e-31	1.89903e-29	yes	down	23.82	22.37	2.82	2.32	23.095	2.57
gene-LOC100273026	LOC100273026	cytochrome b6-f complex iron-sulfur subunit	0.386	-1.37245	7.25224e-31	1.96144e-29	yes	down	1420.49	1561.06	610.96	605.79	1490.78	608.375
gene-LOC100273671	LOC100273671	alternative oxidase	0.21	-2.2545	7.43883e-31	2.01002e-29	yes	down	39.29	39.16	8.45	8.24	39.225	8.345
gene-LOC112694743	LOC112694743	uncharacterized LOC112694743	2.671	1.41746	7.69571e-31	2.07748e-29	yes	up	32.82	28.35	130.88	136.69	30.585	133.785
gene-LOC103653244	LOC103653244	protein PROTON GRADIENT REGULATION 5, chloroplastic	0.344	-1.53817	8.03092e-31	2.16594e-29	yes	down	231.46	245.29	79.54	94.85	238.375	87.195
gene-LOC100194241	LOC100194241	CTP synthase family protein	4.083	2.02958	8.46783e-31	2.28164e-29	yes	up	12.69	13.12	62.47	50.2	12.905	56.335
gene-LOC103652794	LOC103652794	acyl-coenzyme A oxidase 2, peroxisomal	5.312	2.40914	8.53582e-31	2.29781e-29	yes	up	7.85	6.94	47.93	35.02	7.395	41.475
gene-LOC100125656	LOC100125656	PL3K2	0.319	-1.65045	8.8104e-31	2.36951e-29	yes	down	13138.2	15871.7	5115.48	4538.4	14504.9	4826.94
gene-LOC542445	LOC542445	actin depolymerizing factor	0.366	-1.45094	8.95156e-31	2.40523e-29	yes	down	768.97	759.57	307.9	279.95	764.27	293.925
gene-LOC100193013	LOC100193013	uncharacterized LOC100193013	0.364	-1.4596	9.45495e-31	2.53812e-29	yes	down	121.37	121.52	47.35	46.43	121.445	46.89
gene-LOC100284468	LOC100284468	carbohydrate transporter/ sugar porter/ transporter	0.277	-1.85024	1.0123e-30	2.71492e-29	yes	down	37.95	37.31	10.34	11.91	37.63	11.125
gene-LOC100272946	LOC100272946	Purple acid phosphatase 15, transcript variant X1	4.365	2.12595	1.02485e-30	2.74603e-29	yes	up	8.4	10.4	36.94	47.19	9.4	42.065
gene-LOC100283924	LOC100283924	uncharacterized LOC100283924, transcript variant X1	0.177	-2.50054	1.09463e-30	2.92984e-29	yes	down	98.09	102.92	13.19	24.67	100.505	18.93
gene-LOC103635078	LOC103635078	villin-2	0.104	-3.26048	1.09549e-30	2.92984e-29	yes	down	6.78	6.08	0.62	0.79	6.43	0.705
gene-LOC542473	LOC542473	Triose phosphate/phosphate translocator TPT chloroplastic	0.356	-1.49145	1.122e-30	2.99797e-29	yes	down	2163.62	2417.25	905.95	822.47	2290.43	864.21
gene-LOC100274468	LOC100274468	uncharacterized LOC100274468, transcript variant X1	0.212	-2.23725	1.21451e-30	3.24215e-29	yes	down	31	27.17	5.43	7	29.085	6.215
gene-LOC100193626	LOC100193626	uncharacterized LOC100193626	0.068	-3.87639	1.60248e-30	4.27387e-29	yes	down	10.68	8.44	0.74	0.63	9.56	0.685
gene-LOC100280615	LOC100280615	uncharacterized LOC100280615	0.068	-3.88489	1.69101e-30	4.50582e-29	yes	down	42.15	29.14	2.26	2.83	35.645	2.545
gene-LOC100191751	LOC100191751	Cyclic nucleotide-gated ion channel 2	0.274	-1.86695	1.76073e-30	4.68726e-29	yes	down	29.14	27.14	8.17	8.23	28.14	8.2
gene-lox11	lox11	linoleate 13S-lipoxygenase11	0.027	-5.19155	2.03007e-30	5.39926e-29	yes	down	5.91	5.32	0.1	0.24	5.615	0.17
gene-LOC100192604	LOC100192604	uncharacterized LOC100192604	29.627	4.88885	2.15011e-30	5.71327e-29	yes	up	0.2	0.22	7.82	5.2	0.21	6.51
gene-LOC100502301	LOC100502301	uncharacterized LOC100502301	23.552	4.5578	2.20553e-30	5.85512e-29	yes	up	1.01	1.48	36.26	25.51	1.245	30.885
gene-LOC100285376	LOC100285376	RING-H2 finger protein	3.322	1.73191	2.33739e-30	6.19945e-29	yes	up	61.18	58.34	184.8	234.99	59.76	209.895
gene-LOC100274574	LOC100274574	uncharacterized LOC100274574, transcript variant X1	6.839	2.77388	2.44417e-30	6.47672e-29	yes	up	3.33	2.45	23.02	16.56	2.89	19.79
gene-LOC100281276	LOC100281276	ATP-dependent protease Clp ATPase subunit	0.416	-1.26436	2.48562e-30	6.58049e-29	yes	down	663.67	647.88	289.27	288.75	655.775	289.01
gene-LOC103625973	LOC103625973	stromal 70 kDa heat shock-related protein, chloroplastic	4.073	2.026	2.68765e-30	7.10883e-29	yes	up	17.95	25.72	93.11	96.98	21.835	95.045
gene-LOC100193821	LOC100193821	uncharacterized LOC100193821	5.547	2.47162	2.71857e-30	7.184e-29	yes	up	6.34	5.14	39.05	49.7	5.74	44.375
gene-LOC103629935	LOC103629935	amino acid transporter AVT1I	0.09	-3.48055	2.90002e-30	7.65648e-29	yes	down	7.72	6.61	0.54	0.67	7.165	0.605
gene-LOC100191364	LOC100191364	Nudix hydrolase 16 mitochondrial	0.279	-1.84076	2.95558e-30	7.79601e-29	yes	down	61.89	58.99	20.69	23.41	60.44	22.05
gene-LOC100502008	LOC100502008	uncharacterized LOC100502008	4.291	2.10124	3.23595e-30	8.52776e-29	yes	up	7.17	7.59	37.11	39.86	7.38	38.485
gene-LOC100274336	LOC100274336	uncharacterized LOC100274336	0.014	-6.18418	3.26987e-30	8.60927e-29	yes	down	18.02	16.32	0.37	0.11	17.17	0.24
gene-LOC100217031	LOC100217031	uncharacterized LOC100217031	0.327	-1.6122	3.47286e-30	9.13538e-29	yes	down	60.47	59.19	20.71	22.9	59.83	21.805
gene-LOC103633231	LOC103633231	18.8 kDa class V heat shock protein	0.025	-5.31008	3.58516e-30	9.42218e-29	yes	down	25.16	26.36	0.62	0.75	25.76	0.685
gene-LOC103631773	LOC103631773	50S ribosomal protein L18, chloroplastic-like	11.548	3.52957	4.04041e-30	1.06089e-28	yes	up	2.23	2.66	24.59	31.51	2.445	28.05
gene-LOC100502464	LOC100502464	uncharacterized LOC100502464	0.006	-7.44661	4.23901e-30	1.11203e-28	yes	down	395.54	258.95	1.12	2.39	327.245	1.755
gene-LOC100284282	LOC100284282	nucleic acid binding protein	3.79	1.92218	4.27847e-30	1.12136e-28	yes	up	22.54	22.5	76.02	106.2	22.52	91.11
gene-LOC107546781	LOC107546781	KDEL-tailed cysteine endopeptidase CEP1	126.697	6.98524	4.51298e-30	1.18174e-28	yes	up	0.3	0.05	25.75	19.77	0.175	22.76
gene-LOC100275311	LOC100275311	uncharacterized LOC100275311	0.199	-2.32708	4.84962e-30	1.26874e-28	yes	down	29.08	39.97	6.73	6.02	34.525	6.375
gene-LOC103652726	LOC103652726	cytochrome P450 71C3	0.247	-2.0158	4.91506e-30	1.28384e-28	yes	down	87.83	115.55	23.53	30.27	101.69	26.9
gene-LOC109944873	LOC109944873	sialyltransferase-like protein 1	0.301	-1.73058	4.91623e-30	1.28384e-28	yes	down	49.18	42.49	14.14	15.25	45.835	14.695
gene-LOC100284297	LOC100284297	uncharacterized LOC100284297, transcript variant X1	3.687	1.88251	5.12681e-30	1.33761e-28	yes	up	19.14	16.33	69.06	69.21	17.735	69.135
gene-LOC100193894	LOC100193894	uncharacterized LOC100193894	0.077	-3.70653	5.13822e-30	1.33938e-28	yes	down	17.76	14	1.2	1.3	15.88	1.25
gene-LOC100382265	LOC100382265	RUBISCO activase1	4.313	2.10861	5.3943e-30	1.40486e-28	yes	up	45.41	59.88	270.55	210.18	52.645	240.365
gene-LOC118471900	LOC118471900	uncharacterized LOC118471900	3.254	1.7021	5.69869e-30	1.48279e-28	yes	up	28.97	28.62	94.29	104.33	28.795	99.31
gene-LOC100281428	LOC100281428	uncharacterized LOC100281428, transcript variant X2	0.306	-1.7104	5.85341e-30	1.52168e-28	yes	down	29.6	28.32	9.17	9.59	28.96	9.38
gene-LOC103650001	LOC103650001	BSD domain-containing protein	0.236	-2.0814	6.30854e-30	1.63851e-28	yes	down	22.9	24.07	6.22	5.56	23.485	5.89
gene-LOC100381586	LOC100381586	NAD(P)-binding Rossmann-fold superfamily protein	0.334	-1.58358	6.56755e-30	1.70425e-28	yes	down	89.92	91.84	30.77	33.53	90.88	32.15
gene-LOC103638117	LOC103638117	uncharacterized LOC103638117, transcript variant X1	4.025	2.00895	7.74306e-30	2.00748e-28	yes	up	6.89	6.12	30.94	42.96	6.505	36.95
gene-LOC100275225	LOC100275225	uncharacterized LOC100275225	0.375	-1.41557	8.06516e-30	2.08911e-28	yes	down	93.87	89.62	36.54	36.57	91.745	36.555
gene-LOC542233	LOC542233	NADP malic enzyme 3	0.312	-1.6823	8.5482e-30	2.21224e-28	yes	down	1977.44	2618.27	732.32	796.17	2297.86	764.245
gene-LOC100217076	LOC100217076	uncharacterized LOC100217076	3.234	1.69328	9.55146e-30	2.46966e-28	yes	up	11.66	11.88	39.21	41.7	11.77	40.455
gene-LOC100273627	LOC100273627	Lectin-like protein	0.235	-2.08703	9.59384e-30	2.47839e-28	yes	down	255.55	273.48	75.85	53.37	264.515	64.61
gene-LOC107546775	LOC107546775	Beta-16-galactosyltransferase GALT29A	0.264	-1.91873	9.75379e-30	2.51746e-28	yes	down	65.42	70.06	19.36	17.72	67.74	18.54
gene-LOC100283526	LOC100283526	palmitoyltransferase ZDHHC9	0.134	-2.90359	9.83732e-30	2.53674e-28	yes	down	19.11	14.9	2.09	2.69	17.005	2.39
gene-LOC103641905	LOC103641905	wall-associated receptor kinase 5, transcript variant X1	0.028	-5.1502	9.94344e-30	2.56182e-28	yes	down	6.3	4.29	0.17	0.14	5.295	0.155
gene-LOC100273422	LOC100273422	putative protein kinase superfamily protein	0.261	-1.93612	1.11292e-29	2.86475e-28	yes	down	53.15	56.95	15.43	13.43	55.05	14.43
gene-LOC100272732	LOC100272732	uncharacterized LOC100272732	0.362	-1.46765	1.13702e-29	2.92418e-28	yes	down	398.25	465.56	159.2	173	431.905	166.1
gene-LOC100284692	LOC100284692	HD domain containing protein	0.215	-2.21589	1.15813e-29	2.97581e-28	yes	down	41.3	41.22	8.92	10.99	41.26	9.955
gene-LOC100382416	LOC100382416	uncharacterized LOC100382416	5.965	2.57658	1.18866e-29	3.05154e-28	yes	up	4.93	3.89	26.17	30.22	4.41	28.195
gene-LOC100501833	LOC100501833	Protein TOC75-3 chloroplastic	3.909	1.96674	1.25199e-29	3.21125e-28	yes	up	10.85	14.55	51.02	54.86	12.7	52.94
gene-LOC100285374	LOC100285374	heat shock 70 kDa protein, transcript variant X1	3.304	1.72423	1.25654e-29	3.22005e-28	yes	up	11.22	11.9	39.49	41.57	11.56	40.53
gene-LOC100275177	LOC100275177	embryo sac development arrest 6	11.839	3.56547	1.30741e-29	3.34743e-28	yes	up	1.16	1.48	14.24	13.19	1.32	13.715
gene-LOC113664109	LOC113664109	uncharacterized LOC113664109	35.101	5.13343	1.41603e-29	3.62233e-28	yes	up	0.32	0.64	17.32	17.97	0.48	17.645
gene-LOC100273526	LOC100273526	uncharacterized LOC100273526	2.989	1.57943	1.51238e-29	3.86536e-28	yes	up	8.83	9.12	16.34	20.53	8.975	18.435
gene-LOC100127531	LOC100127531	DELLA protein DWARF8-like	0.275	-1.86077	1.52701e-29	3.8993e-28	yes	down	28.62	26.29	7.25	8.9	27.455	8.075
gene-LOC103643415	LOC103643415	WAT1-related protein, chloroplastic-like	0.327	-1.61147	1.59646e-29	4.07303e-28	yes	down	66.85	69.19	24.68	23.55	68.02	24.115
gene-LOC100279726	LOC100279726	Adagio protein 3	3.124	1.64334	1.70362e-29	4.34257e-28	yes	up	17.22	16.7	57.43	55.14	16.96	56.285
gene-LOC100500950	LOC100500950	retinol dehydrogenase 11, transcript variant X1	3.455	1.78887	1.72763e-29	4.39989e-28	yes	up	17.79	16.39	57.61	67.3	17.09	62.455
gene-LOC100282516	LOC100282516	uncharacterized LOC100282516	0.251	-1.99472	1.74785e-29	4.44745e-28	yes	down	60.37	55.79	14.15	17.21	58.08	15.68
gene-LOC100285912	LOC100285912	ICE-like protease p20 domain containing protein	5.218	2.38359	1.75351e-29	4.4579e-28	yes	up	3.97	3.62	23.61	21.95	3.795	22.78
gene-LOC100281490	LOC100281490	carbohydrate transporter/ sugar porter	40.231	5.33025	1.8325e-29	4.6546e-28	yes	up	0.15	0.4	14.12	9.27	0.275	11.695
gene-LOC100278991	LOC100278991	uncharacterized LOC100278991, transcript variant X1	0.378	-1.40369	1.88906e-29	4.79405e-28	yes	down	55.22	51.16	20.59	21.27	53.19	20.93
gene-LOC100277623	LOC100277623	uncharacterized LOC100277623	4.339	2.11722	1.96271e-29	4.97658e-28	yes	up	19.01	19.53	98.22	78.16	19.27	88.19
gene-LOC542118	LOC542118	CRS2-associated factor 1	3.025	1.5969	2.02158e-29	5.12134e-28	yes	up	21.85	23.45	65.13	78.37	22.65	71.75
gene-LOC103640687	LOC103640687	protein FEZ	0.031	-5.00068	2.16066e-29	5.46887e-28	yes	down	13.22	12.7	0.42	0.45	12.96	0.435
gene-LOC100283648	LOC100283648	triose phosphate/phosphate translocator, non-green plastid,chloroplast	0.403	-1.31021	2.40278e-29	6.07634e-28	yes	down	1291.8	1345.07	576.02	545.78	1318.43	560.9
gene-LOC103629435	LOC103629435	uncharacterized LOC103629435, transcript variant X2	0.334	-1.58165	2.67703e-29	6.76396e-28	yes	down	571.8	554.19	145.91	198.32	562.995	172.115
gene-LOC100281617	LOC100281617	uncharacterized LOC100281617	3.142	1.65157	3.03746e-29	7.66792e-28	yes	up	31.37	31.88	110.28	94.91	31.625	102.595
gene-LOC103636117	LOC103636117	fructose-bisphosphate aldolase-lysine N-methyltransferase, chloroplastic, transcript variant X1	0.343	-1.54411	3.05909e-29	7.71576e-28	yes	down	60.92	63	21.51	23.69	61.96	22.6
gene-LOC103639037	LOC103639037	WAT1-related protein At5g64700, transcript variant X1	0.088	-3.5001	3.06987e-29	7.73619e-28	yes	down	15.6	13.67	1.4	1.39	14.635	1.395
gene-LOC100281160	LOC100281160	uncharacterized LOC100281160	4.583	2.19636	3.25475e-29	8.19491e-28	yes	up	9.94	11.31	58.03	45.07	10.625	51.55
gene-LOC100282281	LOC100282281	uncharacterized LOC100282281	0.224	-2.15864	3.32299e-29	8.35943e-28	yes	down	102.84	128.87	29.33	25.31	115.855	27.32
gene-IDP755	IDP755	uncharacterized LOC100282803	3.848	1.94416	3.59416e-29	9.03371e-28	yes	up	11.86	12.36	44.91	54.95	12.11	49.93
gene-LOC100381337	LOC100381337	MPK14 - putative MAPK, transcript variant 1	2.935	1.55357	3.78792e-29	9.51239e-28	yes	up	44	40.6	136.94	125.93	42.3	131.435
gene-LOC542342	LOC542342	starch branching enzyme 3	0.342	-1.54592	3.81299e-29	9.56702e-28	yes	down	60.83	69.69	22.62	25.13	65.26	23.875
gene-LOC100272938	LOC100272938	uncharacterized LOC100272938	6.878	2.78193	4.00285e-29	1.00347e-27	yes	up	1.63	1.2	10.54	12.1	1.415	11.32
gene-LOC118472985	LOC118472985	uncharacterized LOC118472985	5.814	2.53944	4.14529e-29	1.03827e-27	yes	up	6.2	5.07	34.47	35.09	5.635	34.78
gene-LOC100502482	LOC100502482	uncharacterized LOC100502482	0.291	-1.77948	4.18901e-29	1.04831e-27	yes	down	31.83	29.99	9.13	9.97	30.91	9.55
gene-LOC100194314	LOC100194314	putative RING zinc finger domain superfamily protein, transcript variant X1	0.362	-1.46534	4.37756e-29	1.09454e-27	yes	down	238.8	246.82	99.21	88.53	242.81	93.87
gene-LOC100283753	LOC100283753	uncharacterized LOC100283753	0.381	-1.39356	4.90437e-29	1.2252e-27	yes	down	1058.45	984.64	412.5	375.27	1021.54	393.885
gene-LOC100274294	LOC100274294	uncharacterized LOC100274294	16.161	4.01445	5.14695e-29	1.28469e-27	yes	up	0.89	1.2	17.58	18.07	1.045	17.825
gene-LOC100275971	LOC100275971	uncharacterized LOC100275971	2.549	1.34991	5.15276e-29	1.28502e-27	yes	up	510.81	537.75	1411.33	1370.71	524.28	1391.02
gene-LOC100383105	LOC100383105	17.6 kDa class II heat shock protein	48.951	5.61326	5.79033e-29	1.44277e-27	yes	up	0.92	0.29	35.24	30.04	0.605	32.64
gene-LOC100127527	LOC100127527	ZCN18 protein	0.005	-7.69917	5.98012e-29	1.48877e-27	yes	down	24.97	25.56	0.1	0.19	25.265	0.145
gene-LOC542562	LOC542562	glycine-rich RNA binding protein	2.33	1.22012	6.80447e-29	1.69254e-27	yes	up	752.5	774.58	1744.08	1970.71	763.54	1857.39
gene-LOC103646387	LOC103646387	serine carboxypeptidase-like 7	0.031	-5.02226	7.17631e-29	1.78349e-27	yes	down	7.01	8.76	0.26	0.27	7.885	0.265
gene-LOC103641594	LOC103641594	enolase 1-like	0.146	-2.77694	7.26833e-29	1.8048e-27	yes	down	196.07	206.62	32.67	26.42	201.345	29.545
gene-LOC542373	LOC542373	dehydrin 1	17.807	4.15434	7.9083e-29	1.96202e-27	yes	up	54.43	32.51	700.56	932.4	43.47	816.48
gene-LOC100384324	LOC100384324	uncharacterized LOC100384324	2.53	1.33887	8.40131e-29	2.08254e-27	yes	up	37.17	34.36	90.24	103.78	35.765	97.01
gene-LOC100384473	LOC100384473	uncharacterized LOC100384473	2.849	1.51038	8.76409e-29	2.1706e-27	yes	up	101.54	111.84	342.63	303.31	106.69	322.97
gene-LOC100192700	LOC100192700	peroxisomal membrane protein PEX11-1, transcript variant X3	3.507	1.81007	8.99192e-29	2.22511e-27	yes	up	52.71	54.67	222.76	178.54	53.69	200.65
gene-LOC100281302	LOC100281302	uncharacterized LOC100281302	0.111	-3.1662	9.23223e-29	2.28262e-27	yes	down	18.58	18.37	2.03	2.35	18.475	2.19
gene-LOC100276828	LOC100276828	uncharacterized LOC100276828	0.185	-2.43798	9.42257e-29	2.32768e-27	yes	down	25.57	28.48	5.67	4.88	27.025	5.275
gene-LOC103629907	LOC103629907	60S ribosomal protein L18a-like, transcript variant X1	0.201	-2.31251	9.47407e-29	2.3384e-27	yes	down	36.95	33.08	5.84	7.86	35.015	6.85
gene-LOC100383765	LOC100383765	glucose-6-phosphate 1-dehydrogenase	0.364	-1.45862	9.91476e-29	2.44508e-27	yes	down	89.42	93.07	32.79	37.07	91.245	34.93
gene-LOC100285607	LOC100285607	calcium-dependent protein kinase	0.162	-2.62729	1.10982e-28	2.73459e-27	yes	down	16.56	16.99	2.6	3.2	16.775	2.9
gene-LOC100281005	LOC100281005	PAP fibrillin family protein	0.272	-1.88048	1.19842e-28	2.95036e-27	yes	down	111.21	119.37	30.55	35.25	115.29	32.9
gene-LOC100282837	LOC100282837	ATP synthase subunit O mitochondrial	0.333	-1.58661	1.2385e-28	3.04642e-27	yes	down	109.45	106.13	37.27	39.19	107.79	38.23
gene-LOC103645956	LOC103645956	uncharacterized LOC103645956	0.146	-2.77989	1.25162e-28	3.07608e-27	yes	down	24.36	24.8	2.92	4.77	24.58	3.845
gene-LOC100281020	LOC100281020	plastoquinol-plastocyanin reductase	0.429	-1.2198	1.31258e-28	3.22314e-27	yes	down	1016.46	1022.44	437.01	487.6	1019.45	462.305
gene-LOC100274295	LOC100274295	nucleolin, transcript variant X5	0.34	-1.55657	1.49945e-28	3.6789e-27	yes	down	92.17	92.68	27.38	27.54	92.425	27.46
gene-LOC100193585	LOC100193585	uncharacterized LOC100193585	4.092	2.03285	1.56629e-28	3.83961e-27	yes	up	7.43	6.89	26.14	30.98	7.16	28.56
gene-LOC100383658	LOC100383658	uncharacterized LOC100383658	5.046	2.3352	1.58257e-28	3.87623e-27	yes	up	3.83	3.88	16.86	19.7	3.855	18.28
gene-LOC113839550	LOC113839550	uncharacterized LOC113839550	3.755	1.90878	1.63099e-28	3.99143e-27	yes	up	11.26	12.36	50.3	43.79	11.81	47.045
gene-LOC100277313	LOC100277313	uncharacterized LOC100277313	0.087	-3.51688	1.65959e-28	4.05796e-27	yes	down	15.88	22.29	1.51	2.02	19.085	1.765
gene-LOC100502182	LOC100502182	ATP-dependent zinc metalloprotease FTSH 7 chloroplastic	0.418	-1.25736	1.71139e-28	4.18108e-27	yes	down	147.19	144.04	60.51	69.23	145.615	64.87
gene-LOC118476453	LOC118476453	potassium transporter 22-like	0.312	-1.6788	1.80586e-28	4.40814e-27	yes	down	26.26	25.81	8.44	8.9	26.035	8.67
gene-LOC103652847	LOC103652847	Protein kinase superfamily protein	0.342	-1.54656	2.19328e-28	5.3493e-27	yes	down	129.18	156.45	51.36	52.31	142.815	51.835
gene-LOC100283174	LOC100283174	uncharacterized LOC100283174	0.381	-1.39237	2.30711e-28	5.62218e-27	yes	down	227.62	244.3	87.68	103.82	235.96	95.75
gene-LOC100272602	LOC100272602	uncharacterized LOC100272602, transcript variant X1	3.534	1.8215	2.34703e-28	5.71462e-27	yes	up	72.98	83.92	332.46	258.63	78.45	295.545
gene-LOC100279961	LOC100279961	uncharacterized LOC100279961	0.12	-3.05382	2.52049e-28	6.13178e-27	yes	down	16.65	15.94	1.91	2.41	16.295	2.16
gene-LOC100276169	LOC100276169	uncharacterized LOC100276169	0.077	-3.70168	3.32207e-28	8.07501e-27	yes	down	15.33	16.28	1.43	1.12	15.805	1.275
gene-LOC103643192	LOC103643192	Thioredoxin family protein	0.377	-1.40657	3.73688e-28	9.07564e-27	yes	down	172.95	183.98	70.71	72.23	178.465	71.47
gene-LOC100383189	LOC100383189	uncharacterized LOC100383189	0.319	-1.64768	3.84086e-28	9.32032e-27	yes	down	40.08	38.98	13.58	12.77	39.53	13.175
gene-LOC103641954	LOC103641954	probable methyltransferase PMT15	3.83	1.93735	3.89195e-28	9.43635e-27	yes	up	6.14	6.02	23.5	26.01	6.08	24.755
gene-LOC100384229	LOC100384229	transcription factor PHYTOCHROME INTERACTING FACTOR-LIKE 13, transcript variant X3	0.328	-1.60997	4.29665e-28	1.04088e-26	yes	down	111.17	108.91	32.92	44.66	110.04	38.79
gene-LOC100278059	LOC100278059	uncharacterized LOC100278059	8.205	3.03652	4.85229e-28	1.1745e-26	yes	up	14.45	8.72	110.81	86.08	11.585	98.445
gene-LOC103641303	LOC103641303	chaperone protein dnaJ A7A, chloroplastic	2.662	1.41252	5.2804e-28	1.27705e-26	yes	up	44.79	48.82	127.47	138.66	46.805	133.065
gene-LOC541763	LOC541763	myosin 1	0.355	-1.49295	5.8197e-28	1.4063e-26	yes	down	31.7	33.09	12.59	11.94	32.395	12.265
gene-LOC100217151	LOC100217151	uncharacterized LOC100217151	2.623	1.39134	6.27734e-28	1.51561e-26	yes	up	34.8	33.1	96.99	100.24	33.95	98.615
gene-LOC100273906	LOC100273906	fiber protein Fb34	7.365	2.8807	6.68392e-28	1.61243e-26	yes	up	3.9	3.49	27.35	30.31	3.695	28.83
gene-LOC103644182	LOC103644182	indole-3-glycerol phosphate lyase, chloroplastic-like	0.03	-5.03848	6.71228e-28	1.61791e-26	yes	down	11.12	13.06	0.33	0.46	12.09	0.395
gene-LOC103650849	LOC103650849	sucrose-phosphate synthase-like	0.351	-1.511	6.91034e-28	1.66426e-26	yes	down	34.11	35.31	13.11	12.85	34.71	12.98
gene-LOC103653173	LOC103653173	uncharacterized LOC103653173	4.348	2.12032	6.98467e-28	1.68076e-26	yes	up	7.6	7.03	32.93	34.43	7.315	33.68
gene-LOC100216779	LOC100216779	uncharacterized LOC100216779	5.027	2.32984	7.04762e-28	1.69449e-26	yes	up	23.3	17.12	95.41	116.95	20.21	106.18
gene-LOC100282201	LOC100282201	ribulose-phosphate 3-epimerase, transcript variant X1	3.286	1.71642	7.9082e-28	1.89982e-26	yes	up	21.77	20.91	73.47	74.93	21.34	74.2
gene-LOC100191741	LOC100191741	uncharacterized LOC100191741, transcript variant X1	0.135	-2.88616	8.49142e-28	2.03822e-26	yes	down	39.2	32.29	6.42	3.7	35.745	5.06
gene-LOC541612	LOC541612	Ferredoxin-6, chloroplastic	0.126	-2.98729	9.24362e-28	2.21589e-26	yes	down	32.71	24.64	4.02	3.59	28.675	3.805
gene-LOC100284464	LOC100284464	nucleotide-binding protein-like	5.312	2.40928	9.25066e-28	2.21589e-26	yes	up	5.09	5.1	24.95	33.02	5.095	28.985
gene-LOC100278220	LOC100278220	uncharacterized LOC100278220, transcript variant X1	0.212	-2.23748	9.25469e-28	2.21589e-26	yes	down	29.41	25.38	3.87	6.03	27.395	4.95
gene-LOC100037797	LOC100037797	inositol-3-phosphate synthase-like	0.307	-1.70324	9.47577e-28	2.26694e-26	yes	down	46.26	45.66	15.25	14.72	45.96	14.985
gene-LOC100273138	LOC100273138	putative oxidoreductase, aldo/keto reductase family protein	4.279	2.09726	9.48981e-28	2.26842e-26	yes	up	22.36	15	78.39	91.05	18.68	84.72
gene-LOC103631855	LOC103631855	probable proline transporter 2, transcript variant X1	0.389	-1.36285	9.72672e-28	2.32312e-26	yes	down	90.68	90.62	35.55	39.3	90.65	37.425
gene-LOC100273427	LOC100273427	Photosystem I chlorophyll a/b-binding protein 6 chloroplastic	0.368	-1.44226	1.1593e-27	2.76657e-26	yes	down	200.33	203.49	71.2	86.69	201.91	78.945
gene-LOC100501175	LOC100501175	uncharacterized LOC100501175, transcript variant X9	4.705	2.23422	1.27377e-27	3.03722e-26	yes	up	6.87	6.06	31.9	34.89	6.465	33.395
gene-LOC103625917	LOC103625917	CSC1-like protein RXW8, transcript variant X2	0.043	-4.53916	1.31711e-27	3.13796e-26	yes	down	5.19	5.31	0.25	0.23	5.25	0.24
gene-LOC103653773	LOC103653773	receptor kinase-like protein Xa21	0.021	-5.54149	1.37185e-27	3.26568e-26	yes	down	4.87	5.74	0.11	0.11	5.305	0.11
gene-LOC100127539	LOC100127539	uncharacterized LOC100127539	0.008	-7.05288	1.45608e-27	3.46332e-26	yes	down	21.55	21.81	0.09	0.28	21.68	0.185
gene-LOC103652459	LOC103652459	uncharacterized LOC103652459, transcript variant X2	0.396	-1.33511	1.57656e-27	3.7468e-26	yes	down	50.8	45.94	19.92	21.5	48.37	20.71
gene-LOC542099	LOC542099	Cold-regulated 413 plasma membrane protein 2	3.167	1.66319	1.58353e-27	3.76027e-26	yes	up	26.57	25.1	89.93	92.45	25.835	91.19
gene-LOC100273044	LOC100273044	uncharacterized LOC100273044	3.7	1.88762	1.591e-27	3.7749e-26	yes	up	16.43	12.92	59.56	57.1	14.675	58.33
gene-LOC100283734	LOC100283734	uncharacterized LOC100283734, transcript variant X1	0.238	-2.07336	1.60477e-27	3.80442e-26	yes	down	26.72	26.44	6.46	6.97	26.58	6.715
gene-LOC100191439	LOC100191439	uncharacterized LOC100191439, transcript variant 1	7.38	2.88361	1.66997e-27	3.95574e-26	yes	up	2.01	1.8	37.1	23.38	1.905	30.24
gene-LOC103636623	LOC103636623	uncharacterized LOC103636623	0.3	-1.73827	1.67164e-27	3.95645e-26	yes	down	168.29	180.3	57.75	57.42	174.295	57.585
gene-LOC100283163	LOC100283163	uncharacterized LOC100283163, transcript variant X1	2.968	1.5696	1.68384e-27	3.98205e-26	yes	up	21.15	18.33	50.85	59.81	19.74	55.33
gene-LOC100272990	LOC100272990	uncharacterized LOC100272990, transcript variant X1	0.337	-1.56775	1.81506e-27	4.28885e-26	yes	down	67.57	70.24	25.06	24.32	68.905	24.69
gene-LOC100280213	LOC100280213	uncharacterized LOC100280213	3.169	1.66425	1.82493e-27	4.30863e-26	yes	up	24.07	20.12	73.38	75.06	22.095	74.22
gene-LOC541934	LOC541934	nucleosome/chromatin assembly factor C	3.462	1.79161	1.9133e-27	4.51358e-26	yes	up	17.34	16.69	54.27	71.53	17.015	62.9
gene-LOC100273952	LOC100273952	xylem bark cysteine peptidase 3	2.559	1.35578	1.94671e-27	4.58862e-26	yes	up	46.43	44.33	121.85	124.88	45.38	123.365
gene-LOC103642074	LOC103642074	protein kinase pseudogene	5.486	2.45575	1.99992e-27	4.7102e-26	yes	up	16.26	11.75	101.02	118.14	14.005	109.58
gene-LOC100192913	LOC100192913	uncharacterized LOC100192913, transcript variant X1	0.311	-1.68299	2.19653e-27	5.16902e-26	yes	down	35.17	31.09	10.4	11.5	33.13	10.95
gene-LOC100193526	LOC100193526	RNA helicase3	2.776	1.47277	2.4093e-27	5.6651e-26	yes	up	92.29	111.89	281.68	319.93	102.09	300.805
gene-LOC542475	LOC542475	metallothionein 2	26.181	4.71044	2.48018e-27	5.82701e-26	yes	up	1.17	1.34	36.39	32.12	1.255	34.255
gene-LOC103629163	LOC103629163	acetylornithine aminotransferase, mitochondrial	2.614	1.38637	2.66946e-27	6.2666e-26	yes	up	150.16	150.04	440.28	396.98	150.1	418.63
gene-LOC103647701	LOC103647701	WD repeat-containing protein 74	3.49	1.80329	2.74771e-27	6.44503e-26	yes	up	12.87	14.32	46.73	54.61	13.595	50.67
gene-LOC103641901	LOC103641901	C2 domain pseudogene	7.386	2.88475	2.95696e-27	6.93021e-26	yes	up	5.1	5.74	42.82	41.67	5.42	42.245
gene-LOC100383181	LOC100383181	uncharacterized LOC100383181	0.345	-1.53627	3.00785e-27	7.04375e-26	yes	down	97.74	117.56	38.39	38.95	107.65	38.67
gene-LOC100277779	LOC100277779	uncharacterized LOC100277779	0.033	-4.90546	3.07587e-27	7.19718e-26	yes	down	42	55.23	1.87	1.51	48.615	1.69
gene-LOC100192599	LOC100192599	Rhodanese-like domain-containing protein 4 chloroplastic	0.392	-1.35123	3.10773e-27	7.26582e-26	yes	down	117.26	110.55	44.93	50.52	113.905	47.725
gene-LOC100285732	LOC100285732	uncharacterized LOC100285732	0.262	-1.9307	3.22911e-27	7.54349e-26	yes	down	26.92	24.34	7.02	7.42	25.63	7.22
gene-LOC100283826	LOC100283826	cysteine protease 1	7.797	2.96285	3.33198e-27	7.7775e-26	yes	up	2.38	2.44	16.36	23.79	2.41	20.075
gene-LOC103631680	LOC103631680	uncharacterized LOC103631680	3.438	1.78143	3.50933e-27	8.18483e-26	yes	up	21.94	23.47	76.08	83.67	22.705	79.875
gene-LOC103646012	LOC103646012	putative ABC transporter C family member 15, transcript variant X1	0.31	-1.69168	3.63799e-27	8.47805e-26	yes	down	17.65	20.66	5.97	6.71	19.155	6.34
gene-LOC100277995	LOC100277995	uncharacterized LOC100277995	5.184	2.37395	3.79393e-27	8.8343e-26	yes	up	6.92	6.68	27.45	31.35	6.8	29.4
gene-LOC100383869	LOC100383869	uncharacterized LOC100383869	0.358	-1.48011	4.04635e-27	9.41447e-26	yes	down	40.8	35.69	14.35	14.88	38.245	14.615
gene-LOC100191222	LOC100191222	Triosephosphate isomerase	0.395	-1.34022	4.08509e-27	9.49692e-26	yes	down	346.2	364.45	152.31	144.94	355.325	148.625
gene-LOC109944935	LOC109944935	uncharacterized LOC109944935	4.332	2.1152	4.31798e-27	1.00302e-25	yes	up	6.28	5.67	23.25	28.11	5.975	25.68
gene-LOC118471965	LOC118471965	-	5.714	2.51452	4.50134e-27	1.04477e-25	yes	up	0.91	0.9	9.71	8.54	0.905	9.125
gene-LOC103631917	LOC103631917	DAZ-associated protein 1	4.853	2.27892	4.51398e-27	1.04687e-25	yes	up	4.95	5.34	25.93	28.72	5.145	27.325
gene-LOC606444	LOC606444	4-hydroxyphenylpyruvate dioxygenase 1	3.323	1.73245	5.2268e-27	1.2112e-25	yes	up	39.4	40.47	155.59	125.1	39.935	140.345
gene-LOC100193923	LOC100193923	uncharacterized LOC100193923, transcript variant X3	0.102	-3.29812	5.33729e-27	1.23581e-25	yes	down	15.67	17.18	1.29	2.44	16.425	1.865
gene-LOC100279475	LOC100279475	Iron-sulfur cluster biosynthesis family protein, transcript variant X1	0.337	-1.57119	5.92163e-27	1.37001e-25	yes	down	47.2	47.36	15.19	17.41	47.28	16.3
gene-LOC103637774	LOC103637774	potassium channel KOR1, transcript variant X1	0.264	-1.92393	6.32072e-27	1.46117e-25	yes	down	22.25	20.56	6.55	5.45	21.405	6
gene-LOC103641209	LOC103641209	uncharacterized LOC103641209	6.881	2.78266	6.66448e-27	1.5394e-25	yes	up	6.01	7.76	55.08	38.32	6.885	46.7
gene-LOC100192029	LOC100192029	putative O-Glycosyl hydrolase superfamily protein	0.204	-2.29075	6.67356e-27	1.54027e-25	yes	down	20.26	21.37	4.63	4.4	20.815	4.515
gene-LOC103641723	LOC103641723	glyceraldehyde-3-phosphate dehydrogenase A, chloroplastic	0.178	-2.48741	7.46604e-27	1.72179e-25	yes	down	24.89	24.83	4.74	4.65	24.86	4.695
gene-LOC111347719	LOC111347719	uncharacterized LOC111347719	3.686	1.88198	9.00895e-27	2.07595e-25	yes	up	17.21	19.56	75.43	68.06	18.385	71.745
gene-LOC100272720	LOC100272720	Monothiol glutaredoxin-S17	5.103	2.35144	9.70013e-27	2.23343e-25	yes	up	3.59	3.99	20.54	20.52	3.79	20.53
gene-LOC100502421	LOC100502421	uncharacterized LOC100502421, transcript variant X1	3.404	1.76729	9.88663e-27	2.27456e-25	yes	up	30.17	25.05	97.19	107.82	27.61	102.505
gene-LOC100383850	LOC100383850	LOC103646606-like pseudogene	8.072	3.01292	9.99549e-27	2.29777e-25	yes	up	5.2	5.17	47.54	40.13	5.185	43.835
gene-LOC100281066	LOC100281066	anther-specific proline-rich protein APG	0.255	-1.97315	1.00608e-26	2.31093e-25	yes	down	42.61	37.93	10.25	11.53	40.27	10.89
gene-LOC100275312	LOC100275312	uncharacterized LOC100275312	2.298	1.20025	1.05611e-26	2.42392e-25	yes	up	181.29	175.25	471.51	541.38	178.27	506.445
gene-LOC100275194	LOC100275194	uncharacterized LOC100275194	3.559	1.83132	1.12481e-26	2.57955e-25	yes	up	36.8	27.72	119.99	114.07	32.26	117.03
gene-LOC100194249	LOC100194249	uncharacterized LOC100194249, transcript variant X1	4.675	2.22486	1.14779e-26	2.63015e-25	yes	up	6.41	6.44	30.33	33.35	6.425	31.84
gene-LOC118476966	LOC118476966	uncharacterized LOC118476966, transcript variant X1	3.523	1.81696	1.15206e-26	2.63784e-25	yes	up	4.1	4.72	16.54	16.07	4.41	16.305
gene-LOC103627315	LOC103627315	RING/U-box superfamily protein	0.038	-4.71497	1.1714e-26	2.67999e-25	yes	down	8.24	6.12	0.27	0.32	7.18	0.295
gene-LOC100282823	LOC100282823	riboflavin biosynthesis protein ribAB, transcript variant X1	2.873	1.52242	1.18296e-26	2.70428e-25	yes	up	45.66	53.96	155.48	152.66	49.81	154.07
gene-LOC100272974	LOC100272974	Thylakoid lumenal 29 kDa protein chloroplastic	0.434	-1.20396	1.24612e-26	2.84641e-25	yes	down	260.95	257.1	102.48	108.72	259.025	105.6
gene-LOC103654927	LOC103654927	ubiquitin-conjugating enzyme E2 28-like	0.165	-2.60115	1.32667e-26	3.028e-25	yes	down	41.22	40.87	5.73	7.46	41.045	6.595
gene-LOC100273451	LOC100273451	uncharacterized LOC100273451	0.353	-1.50119	1.35494e-26	3.09008e-25	yes	down	128.19	144.17	52.63	49.07	136.18	50.85
gene-LOC100217014	LOC100217014	uncharacterized LOC100217014	4.736	2.24358	1.37664e-26	3.13708e-25	yes	up	14.04	11.42	80.92	56.21	12.73	68.565
gene-LOC100382939	LOC100382939	uncharacterized LOC100382939	3.415	1.77191	1.5539e-26	3.53823e-25	yes	up	12.23	11.7	35.45	37.29	11.965	36.37
gene-LOC100284772	LOC100284772	22.0 kDa class IV heat shock protein	64.129	6.0029	1.65601e-26	3.76776e-25	yes	up	0.24	0.49	24.08	25.06	0.365	24.57
gene-LOC103640508	LOC103640508	transcription factor HHO6	0.396	-1.33646	1.88755e-26	4.29116e-25	yes	down	98.68	93.81	39.15	42.21	96.245	40.68
gene-LOC100274553	LOC100274553	uncharacterized LOC100274553	3.487	1.80199	1.93508e-26	4.39574e-25	yes	up	10.23	9.94	37.73	41.59	10.085	39.66
gene-LOC100281178	LOC100281178	uncharacterized LOC100281178	0.077	-3.70713	1.96305e-26	4.45576e-25	yes	down	18.46	12.51	0.97	1.56	15.485	1.265
gene-LOC100384857	LOC100384857	LOC111590286-like pseudogene	6.804	2.76638	2.11916e-26	4.80632e-25	yes	up	2.8	2.19	14.13	22.97	2.495	18.55
gene-LOC100274067	LOC100274067	uncharacterized LOC100274067, transcript variant X1	0.41	-1.28539	2.12817e-26	4.82297e-25	yes	down	62.8	65.52	27.38	29.35	64.16	28.365
gene-LOC109940869	LOC109940869	uncharacterized LOC109940869	25.089	4.64899	2.17165e-26	4.91762e-25	yes	up	1.09	0.62	27.08	22.93	0.855	25.005
gene-LOC100275594	LOC100275594	uncharacterized LOC100275594	4.104	2.03719	2.17864e-26	4.92957e-25	yes	up	8.95	12.23	40.78	50.87	10.59	45.825
gene-LOC100304438	LOC100304438	uncharacterized LOC100304438, transcript variant X2	0.325	-1.62162	2.19091e-26	4.95346e-25	yes	down	37.6	33.2	11.36	13.29	35.4	12.325
gene-LOC100278800	LOC100278800	uncharacterized LOC100278800, transcript variant X2	3.278	1.71301	2.54702e-26	5.75406e-25	yes	up	30.92	31.27	102.83	113.56	31.095	108.195
gene-LOC542670	LOC542670	somatic embryogenesis receptor-like kinase 3	0.31	-1.68784	2.58712e-26	5.84007e-25	yes	down	66.31	56.23	21.58	18.7	61.27	20.14
gene-LOC100282194	LOC100282194	Cysteine desulfurase mitochondrial	2.908	1.5398	2.71662e-26	6.1276e-25	yes	up	24.89	28.27	81.25	83.18	26.58	82.215
gene-LOC103650196	LOC103650196	uncharacterized LOC103650196, transcript variant X1	3.001	1.58544	2.83895e-26	6.39853e-25	yes	up	7.27	6.88	22.3	23.74	7.075	23.02
gene-LOC100280305	LOC100280305	uncharacterized LOC100280305, transcript variant X1	0.338	-1.56628	2.9234e-26	6.58372e-25	yes	down	66.93	70.61	22.84	27.1	68.77	24.97
gene-LOC109945367	LOC109945367	uncharacterized LOC109945367	2.609	1.38336	2.94181e-26	6.62e-25	yes	up	179.34	193.8	461.31	572.32	186.57	516.815
gene-LOC103640879	LOC103640879	NAC domain-containing protein 83	5.86	2.55085	3.03732e-26	6.82959e-25	yes	up	8.48	7.73	61.01	38.7	8.105	49.855
gene-LOC103653636	LOC103653636	-	9.71	3.27943	3.24392e-26	7.28844e-25	yes	up	0.89	0.94	10.38	10.6	0.915	10.49
gene-LOC542143	LOC542143	MAP kinase6	0.283	-1.8229	3.76196e-26	8.44579e-25	yes	down	32.97	30.67	8.17	11.1	31.82	9.635
gene-LOC103639536	LOC103639536	sucrose transport protein SUT1-like	9.731	3.28256	3.9989e-26	8.97075e-25	yes	up	1.06	1.13	11.6	10.19	1.095	10.895
gene-LOC100191309	LOC100191309	FHY1	3.511	1.8118	4.13207e-26	9.26227e-25	yes	up	25.82	21.62	91.16	88.68	23.72	89.92
gene-LOC100147735	LOC100147735	filamentation temperature-sensitive H 2B	0.372	-1.42505	4.40921e-26	9.87581e-25	yes	down	887.19	984.23	395.49	345.85	935.71	370.67
gene-LOC100384438	LOC100384438	uncharacterized LOC100384438	5.166	2.36902	4.43793e-26	9.93241e-25	yes	up	6.72	8.53	35.38	38.37	7.625	36.875
gene-LOC103649620	LOC103649620	RAP	2.556	1.35396	4.52198e-26	1.01127e-24	yes	up	30.9	31.25	85.2	83.79	31.075	84.495
gene-LOC100191958	LOC100191958	30S ribosomal protein S21-like	4.672	2.22393	4.68425e-26	1.04674e-24	yes	up	18.53	17.87	89.07	88.78	18.2	88.925
gene-LOC100193256	LOC100193256	putative subtilase family protein	0.176	-2.50495	5.05661e-26	1.12907e-24	yes	down	18.33	26.38	3.64	4.82	22.355	4.23
gene-LOC100192469	LOC100192469	uncharacterized LOC100192469, transcript variant X2	3.19	1.67349	5.40522e-26	1.20598e-24	yes	up	17.06	14.9	56.19	52.51	15.98	54.35
gene-LOC103632344	LOC103632344	kinesin-like protein KIN-4A, transcript variant X1	0.341	-1.55215	5.41687e-26	1.20764e-24	yes	down	29.26	27.25	8.6	10.71	28.255	9.655
gene-LOC100383254	LOC100383254	U2 small nuclear ribonucleoprotein B''	3.978	1.99218	5.69271e-26	1.26816e-24	yes	up	17.67	15.46	61.54	78.39	16.565	69.965
gene-LOC100276184	LOC100276184	uncharacterized LOC100276184	0.131	-2.936	5.69832e-26	1.26843e-24	yes	down	69.07	63.79	6.49	11.95	66.43	9.22
gene-LOC100278323	LOC100278323	Pentatricopeptide repeat (PPR) superfamily protein	0.312	-1.67999	5.93598e-26	1.32031e-24	yes	down	29.24	29.66	10.09	12.2	29.45	11.145
gene-LOC100280970	LOC100280970	uncharacterized LOC100280970	2.902	1.53714	6.2484e-26	1.38873e-24	yes	up	25.82	26.82	78.46	78.89	26.32	78.675
gene-LOC100279483	LOC100279483	uncharacterized LOC100279483	8.226	3.04013	6.5002e-26	1.44357e-24	yes	up	0.93	1.09	8.6	9.09	1.01	8.845
gene-LOC100282748	LOC100282748	aldehyde dehydrogenase family 7 member A1	2.858	1.51506	6.67089e-26	1.48034e-24	yes	up	134.55	125.25	408.83	333.61	129.9	371.22
gene-LOC100274025	LOC100274025	uncharacterized LOC100274025	0.146	-2.77529	6.93206e-26	1.53711e-24	yes	down	8.34	8.9	1.19	1.52	8.62	1.355
gene-LOC100284608	LOC100284608	calcium sensing receptor	0.412	-1.27768	7.03627e-26	1.55902e-24	yes	down	271.07	293.72	117.82	129.81	282.395	123.815
gene-LOC100192936	LOC100192936	delta3,5-delta2,4-dienoyl-CoA isomerase	4.65	2.21714	7.4871e-26	1.65764e-24	yes	up	18.15	17.85	105.41	70.87	18	88.14
gene-LOC100282634	LOC100282634	rhodanese-like domain containing protein	0.458	-1.12802	8.12289e-26	1.79702e-24	yes	down	876.09	836.14	402.98	426.88	856.115	414.93
gene-LOC542117	LOC542117	benzoxazinless 1	0.034	-4.89585	8.12982e-26	1.79717e-24	yes	down	12.36	11.29	0.45	0.36	11.825	0.405
gene-LOC115032953	LOC115032953	MIR169cHG	0.015	-6.09928	8.24933e-26	1.82219e-24	yes	down	36.4	48.83	0.79	0.4	42.615	0.595
gene-LOC100274152	LOC100274152	WAT1-related protein	0.159	-2.65488	8.63238e-26	1.90534e-24	yes	down	39.77	32.17	7.31	4.65	35.97	5.98
gene-LOC100304327	LOC100304327	argonaute1c	0.421	-1.2491	9.33909e-26	2.05975e-24	yes	down	61.78	60.67	26.59	28.39	61.225	27.49
gene-LOC100277294	LOC100277294	uncharacterized LOC100277294	3.478	1.79839	9.69854e-26	2.13739e-24	yes	up	10.77	10.66	35.92	43.59	10.715	39.755
gene-LOC100193727	LOC100193727	uncharacterized LOC100193727	3.134	1.6482	1.05633e-25	2.32619e-24	yes	up	15.46	14.78	48.48	52.3	15.12	50.39
gene-LOC100278875	LOC100278875	uncharacterized LOC100278875	0.325	-1.62339	1.13184e-25	2.49058e-24	yes	down	37.74	33.7	12.91	14.53	35.72	13.72
gene-LOC103638034	LOC103638034	uncharacterized LOC103638034	4.447	2.15296	1.14655e-25	2.521e-24	yes	up	20.8	15.04	60.74	63.68	17.92	62.21
gene-LOC100281924	LOC100281924	ATP synthase delta chain	0.369	-1.43888	1.14831e-25	2.52296e-24	yes	down	301.86	338.4	125.1	116.93	320.13	121.015
gene-LOC100282489	LOC100282489	uncharacterized LOC100282489, transcript variant X1	0.268	-1.90136	1.15547e-25	2.53675e-24	yes	down	22.71	26.74	6.12	6.94	24.725	6.53
gene-LOC103634152	LOC103634152	serine/threonine-protein kinase	13.22	3.7247	1.17908e-25	2.58662e-24	yes	up	0.98	0.83	15.06	10.13	0.905	12.595
gene-LOC100282523	LOC100282523	uncharacterized LOC100282523	2.878	1.52507	1.28154e-25	2.80924e-24	yes	up	43.06	40.35	120.91	132.91	41.705	126.91
gene-LOC541689	LOC541689	probable tyrosine-protein phosphatase	6.036	2.59349	1.31739e-25	2.88564e-24	yes	up	8	6.59	50.71	41.64	7.295	46.175
gene-LOC100217092	LOC100217092	nuclear ribonuclease Z, transcript variant X1	5.423	2.43909	1.32172e-25	2.89293e-24	yes	up	3	4.32	20.69	22.77	3.66	21.73
gene-LOC118474710	LOC118474710	NAC domain-containing protein 2-like	3.014	1.59177	1.3438e-25	2.93901e-24	yes	up	22.8	24.81	71.25	81.34	23.805	76.295
gene-LOC100284797	LOC100284797	glycoside hydrolase, family 28	8.091	3.01635	1.40605e-25	3.07284e-24	yes	up	2.82	2.06	23.81	17.71	2.44	20.76
gene-LOC100193998	LOC100193998	uncharacterized LOC100193998, transcript variant X1	3.292	1.7189	1.47243e-25	3.21546e-24	yes	up	10.81	9.84	34.53	37.87	10.325	36.2
gene-LOC100273479	LOC100273479	uncharacterized LOC100273479	0.306	-1.70923	1.50655e-25	3.28748e-24	yes	down	106.21	81.69	30.4	31.72	93.95	31.06
gene-LOC103627863	LOC103627863	RING/U-box superfamily protein	0.193	-2.37282	1.50839e-25	3.28899e-24	yes	down	18	18.48	3.72	3.76	18.24	3.74
gene-LOC103627089	LOC103627089	probable protein phosphatase 2C 12	0.226	-2.14711	1.5297e-25	3.33294e-24	yes	down	24.04	27.61	6.02	6.61	25.825	6.315
gene-LOC103626926	LOC103626926	proteinaceous RNase P 1, chloroplastic/mitochondrial, transcript variant X1	0.195	-2.36062	1.58312e-25	3.44674e-24	yes	down	12.76	15.71	3.02	3.01	14.235	3.015
gene-LOC100283587	LOC100283587	3-hydroxyisobutyrate dehydrogenase	3.289	1.71753	1.65395e-25	3.59823e-24	yes	up	16.07	13.96	55.31	50.74	15.015	53.025
gene-LOC100384734	LOC100384734	proline-rich family protein	15.875	3.9887	1.69467e-25	3.68403e-24	yes	up	1	1.61	26.81	16.19	1.305	21.5
gene-LOC100272399	LOC100272399	uncharacterized LOC100272399	0.243	-2.04045	1.70882e-25	3.71197e-24	yes	down	34.97	33.23	8.9	8.65	34.1	8.775
gene-LOC103653760	LOC103653760	probable LRR receptor-like serine/threonine-protein kinase At3g47570	0.105	-3.25152	1.75782e-25	3.81555e-24	yes	down	13.45	12.77	1.63	1.35	13.11	1.49
gene-LOC100273277	LOC100273277	Thylakoidal processing peptidase 1 chloroplastic	5.378	2.42718	1.76271e-25	3.82329e-24	yes	up	6.44	6.26	31.52	36.1	6.35	33.81
gene-LOC103638114	LOC103638114	uncharacterized LOC103638114	0.257	-1.96201	1.90923e-25	4.13795e-24	yes	down	15.4	13.36	3.99	3.86	14.38	3.925
gene-LOC100383982	LOC100383982	uncharacterized LOC100383982	20.468	4.35533	1.91581e-25	4.1491e-24	yes	up	0.26	0.25	5.84	5.45	0.255	5.645
gene-LOC111591186	LOC111591186	uncharacterized LOC111591186	7.96	2.99274	1.95285e-25	4.22615e-24	yes	up	2.41	1.88	18.99	18.27	2.145	18.63
gene-LOC100194301	LOC100194301	uncharacterized LOC100194301	3.737	1.90187	2.02806e-25	4.38561e-24	yes	up	47.08	43.82	205.27	163.6	45.45	184.435
gene-LOC100274134	LOC100274134	uncharacterized LOC100274134	0.399	-1.32585	2.05025e-25	4.43027e-24	yes	down	222.54	211.6	94.59	88.69	217.07	91.64
gene-LOC100191990	LOC100191990	Protein NRT1/ PTR FAMILY 3.1	0.394	-1.34401	2.07885e-25	4.4887e-24	yes	down	81.67	90.02	34.21	37.59	85.845	35.9
gene-LOC100273352	LOC100273352	uncharacterized LOC100273352	0.24	-2.05684	2.13696e-25	4.61071e-24	yes	down	59.46	62.2	13.46	17.55	60.83	15.505
gene-LOC100191406	LOC100191406	uncharacterized LOC100191406	3.114	1.63891	2.14201e-25	4.61815e-24	yes	up	15.34	14.84	49.8	49.84	15.09	49.82
gene-LOC100272612	LOC100272612	uncharacterized LOC100272612, transcript variant 1	7.653	2.93603	2.16931e-25	4.6735e-24	yes	up	1.28	1.25	9.49	12.23	1.265	10.86
gene-LOC100384247	LOC100384247	uncharacterized LOC100384247, transcript variant X1	5.237	2.38865	2.20845e-25	4.75428e-24	yes	up	3.18	3.23	15.41	21.07	3.205	18.24
gene-LOC103646601	LOC103646601	uncharacterized LOC103646601	3.512	1.81241	2.2602e-25	4.86204e-24	yes	up	20.18	16.63	64.95	87.79	18.405	76.37
gene-LOC100170236	LOC100170236	starch synthase IV	0.344	-1.53987	2.26687e-25	4.87277e-24	yes	down	32.64	34.48	12.42	11.86	33.56	12.14
gene-LOC100191717	LOC100191717	uncharacterized LOC100191717, transcript variant X1	0.255	-1.97135	2.60996e-25	5.60605e-24	yes	down	50.65	45.95	13.52	13.09	48.3	13.305
gene-LOC100285797	LOC100285797	chaperonin	11.156	3.47971	2.66393e-25	5.71772e-24	yes	up	4.06	5.93	57.26	59.5	4.995	58.38
gene-LOC732821	LOC732821	protein phosphatase 2A regulatory subunit B'	3.086	1.62563	2.71755e-25	5.82846e-24	yes	up	10.2	9.56	30.85	34.15	9.88	32.5
gene-LOC100275298	LOC100275298	uncharacterized LOC100275298	2.922	1.54672	2.91313e-25	6.24329e-24	yes	up	83.05	71.97	249.96	226.08	77.51	238.02
gene-LOC103640988	LOC103640988	uncharacterized LOC103640988, transcript variant X2	13.009	3.7014	2.96975e-25	6.3599e-24	yes	up	0.87	1.15	12.29	15.58	1.01	13.935
gene-LOC100274017	LOC100274017	acetyl-CoA acetyltransferase, cytosolic 2, transcript variant X1	4.217	2.07606	3.0134e-25	6.44858e-24	yes	up	18.02	19.48	100.41	68.39	18.75	84.4
gene-LOC100282986	LOC100282986	DAG protein	2.666	1.41452	3.14194e-25	6.71866e-24	yes	up	75.47	86.58	230.18	231.8	81.025	230.99
gene-LOC541820	LOC541820	hypersensitive induced response 2, transcript variant 2	21.973	4.45763	3.23738e-25	6.91761e-24	yes	up	0.88	0.73	17.51	22.6	0.805	20.055
gene-LOC118475796	LOC118475796	uncharacterized LOC118475796	9.848	3.29985	3.26627e-25	6.97418e-24	yes	up	0.08	0.06	0.7	0.71	0.07	0.705
gene-LOC100285700	LOC100285700	uncharacterized LOC100285700	5.321	2.41158	3.57088e-25	7.61894e-24	yes	up	4.46	5.31	29.28	25.6	4.885	27.44
gene-LOC100282422	LOC100282422	nucleic acid binding protein	3.041	1.60458	3.7706e-25	8.03912e-24	yes	up	44.8	49.14	163.74	138.77	46.97	151.255
gene-LOC103651303	LOC103651303	phosphoethanolamine N-methyltransferase 1-like	0.1	-3.32226	3.82779e-25	8.155e-24	yes	down	18	18.68	1.16	2.85	18.34	2.005
gene-LOC100191363	LOC100191363	Sec14p-like phosphatidylinositol transfer family protein	0.261	-1.93895	3.9771e-25	8.46684e-24	yes	down	29.83	28.06	10.54	9.51	28.945	10.025
gene-LOC100502197	LOC100502197	uncharacterized LOC100502197	2.591	1.37377	4.17115e-25	8.8734e-24	yes	up	10.62	11.63	29.82	31.77	11.125	30.795
gene-LOC100272554	LOC100272554	Protease Do-like 8 chloroplastic	0.37	-1.43624	4.20772e-25	8.94459e-24	yes	down	66.08	67.94	27.52	29.24	67.01	28.38
gene-LOC103644215	LOC103644215	Rubredoxin-like superfamily protein	0.409	-1.28811	4.60965e-25	9.79176e-24	yes	down	246.23	254.22	101.85	115.33	250.225	108.59
gene-LOC100193730	LOC100193730	alpha/beta-Hydrolases superfamily protein	0.382	-1.38702	4.63677e-25	9.84211e-24	yes	down	140.53	151.11	63.41	58.79	145.82	61.1
gene-LOC103632278	LOC103632278	COP1-interacting protein-related	0.287	-1.79939	5.16982e-25	1.09655e-23	yes	down	20.68	16.95	5.52	6	18.815	5.76
gene-LOC100277749	LOC100277749	uncharacterized LOC100277749, transcript variant X1	6.446	2.68833	5.33479e-25	1.13071e-23	yes	up	3.31	3.47	39.48	54.46	3.39	46.97
gene-LOC100282679	LOC100282679	uncharacterized LOC100282679	2.637	1.39882	5.82239e-25	1.23315e-23	yes	up	37.45	39.72	103.64	112.59	38.585	108.115
gene-LOC103639052	LOC103639052	uncharacterized LOC103639052	5.679	2.50553	6.01259e-25	1.2725e-23	yes	up	5.03	3.94	39.09	35.03	4.485	37.06
gene-LOC100285628	LOC100285628	uncharacterized LOC100285628, transcript variant X5	3.351	1.74479	6.35135e-25	1.3432e-23	yes	up	15.27	14.61	51.39	56.74	14.94	54.065
gene-LOC606405	LOC606405	galactinol synthase 2	0.34	-1.55808	6.72897e-25	1.42202e-23	yes	down	129.23	147.09	43.88	56.23	138.16	50.055
gene-LOC103639571	LOC103639571	uncharacterized LOC103639571, transcript variant X1	0.345	-1.53593	7.66019e-25	1.61762e-23	yes	down	129.37	123.95	49.65	43.85	126.66	46.75
gene-LOC103626304	LOC103626304	protein ACTIVITY OF BC1 COMPLEX KINASE 7, chloroplastic, transcript variant X3	0.347	-1.52785	7.9431e-25	1.67614e-23	yes	down	180.46	191.35	73.5	60.66	185.905	67.08
gene-LOC100193975	LOC100193975	uncharacterized LOC100193975, transcript variant X1	0.323	-1.6325	8.5163e-25	1.79578e-23	yes	down	60.6	64.52	19.82	19.79	62.56	19.805
gene-LOC100280740	LOC100280740	ubiquitin-like protein 5	3.309	1.72622	8.6497e-25	1.82257e-23	yes	up	1288.5	1244.16	5104.89	3654.28	1266.33	4379.59
gene-LOC100281869	LOC100281869	GDU1	0.216	-2.20954	9.27933e-25	1.95382e-23	yes	down	37.91	41.05	8.59	9.51	39.48	9.05
gene-LOC103646958	LOC103646958	serine/threonine-protein kinase-like protein CCR4	9.47	3.2434	9.33802e-25	1.96474e-23	yes	up	0.78	0.72	8.98	6.09	0.75	7.535
gene-LOC100383286	LOC100383286	uncharacterized LOC100383286	9.105	3.1867	9.92527e-25	2.08677e-23	yes	up	1.52	1.14	12.49	13.28	1.33	12.885
gene-LOC100284970	LOC100284970	uncharacterized LOC100284970	0.044	-4.5184	1.02334e-24	2.14999e-23	yes	down	19.45	30.26	1.32	0.94	24.855	1.13
gene-LOC100192754	LOC100192754	7-hydroxymethyl chlorophyll a reductase chloroplastic, transcript variant X1	0.339	-1.56217	1.0968e-24	2.30263e-23	yes	down	64.1	68.11	24.29	23.22	66.105	23.755
gene-LOC101202728	LOC101202728	uncharacterized LOC101202728	0.379	-1.39834	1.10352e-24	2.31506e-23	yes	down	21.53	22.04	8.09	9.66	21.785	8.875
gene-LOC100282476	LOC100282476	uncharacterized LOC100282476	0.382	-1.38934	1.13431e-24	2.37792e-23	yes	down	281.54	313.29	122.83	116.79	297.415	119.81
gene-LOC103646635	LOC103646635	two-component response regulator ORR29, transcript variant X1	0.126	-2.98412	1.15136e-24	2.4119e-23	yes	down	17.29	16.3	2.6	2.1	16.795	2.35
gene-LOC100281349	LOC100281349	photosystem II core complex proteins psbY	0.379	-1.4001	1.17171e-24	2.45276e-23	yes	down	237.58	226.27	93.75	90.93	231.925	92.34
gene-LOC100381865	LOC100381865	uncharacterized LOC100381865	3.924	1.9723	1.19012e-24	2.48949e-23	yes	up	6.13	6.97	27.42	31.51	6.55	29.465
gene-LOC100273142	LOC100273142	uncharacterized LOC100273142	0.234	-2.09351	1.21788e-24	2.5457e-23	yes	down	21.68	21.55	5.22	5.02	21.615	5.12
gene-LOC100240688	LOC100240688	uncharacterized LOC100240688	0.425	-1.23562	1.29057e-24	2.69568e-23	yes	down	118.38	114.88	53.65	55.77	116.63	54.71
gene-LOC103648290	LOC103648290	uncharacterized LOC103648290, transcript variant X3	0.218	-2.19824	1.34908e-24	2.81587e-23	yes	down	9.78	8.9	1.78	2.64	9.34	2.21
gene-LOC103654219	LOC103654219	nitrate reductase [NAD(P)H]	0.018	-5.78905	1.51448e-24	3.1588e-23	yes	down	5.92	4.16	0.11	0.09	5.04	0.1
gene-LOC103636217	LOC103636217	uncharacterized protein, chloroplastic-like, transcript variant X1	0.404	-1.30815	1.57752e-24	3.28791e-23	yes	down	134.14	121.89	52.88	59.25	128.015	56.065
gene-LOC100502086	LOC100502086	uncharacterized LOC100502086	0.054	-4.19954	1.58163e-24	3.2941e-23	yes	down	12.77	9.63	0.35	0.98	11.2	0.665
gene-LOC100274270	LOC100274270	50S ribosomal protein L19, chloroplastic-like	0.429	-1.22238	1.74049e-24	3.62234e-23	yes	down	388.83	416.58	174.09	191.74	402.705	182.915
gene-LOC100281746	LOC100281746	glycerol 3-phosphate permease, transcript variant X1	0.106	-3.2441	1.76292e-24	3.66637e-23	yes	down	9.54	10.55	0.9	1.37	10.045	1.135
gene-LOC100382200	LOC100382200	uncharacterized LOC100382200	6.696	2.74326	1.81975e-24	3.78183e-23	yes	up	1.43	1.56	11.67	9.62	1.495	10.645
gene-LOC103651155	LOC103651155	uncharacterized LOC103651155	0.168	-2.57458	1.95606e-24	4.06217e-23	yes	down	21.51	21.88	3.45	4.32	21.695	3.885
gene-LOC542295	LOC542295	ADP glucose pyrophosphorylase small subunit leaf 1, transcript variant X2	0.376	-1.41006	2.11746e-24	4.39419e-23	yes	down	115.93	134.53	49.7	50.62	125.23	50.16
gene-LOC109943509	LOC109943509	trihelix transcription factor GTL1, transcript variant X1	6.361	2.66928	2.1265e-24	4.40977e-23	yes	up	1.2	1.29	9.46	7.33	1.245	8.395
gene-LOC100285383	LOC100285383	uncharacterized LOC100285383	4.737	2.24394	2.18349e-24	4.5247e-23	yes	up	6.06	5.9	30.18	29.77	5.98	29.975
gene-LOC100279578	LOC100279578	uncharacterized LOC100279578	10.304	3.36518	2.21304e-24	4.58263e-23	yes	up	1.55	1.53	19.77	13.64	1.54	16.705
gene-LOC100277233	LOC100277233	uncharacterized LOC100277233	0.31	-1.69068	2.256e-24	4.66823e-23	yes	down	72.69	69.84	21.47	25.37	71.265	23.42
gene-LOC100304406	LOC100304406	Protein NUCLEAR FUSION DEFECTIVE 4	0.212	-2.23914	2.27166e-24	4.69727e-23	yes	down	16.95	16.73	3.42	4.2	16.84	3.81
gene-LOC542314	LOC542314	cell wall invertase 1	0.429	-1.22024	2.32267e-24	4.79929e-23	yes	down	134.87	125.93	58.73	58.85	130.4	58.79
gene-LOC100194083	LOC100194083	uncharacterized LOC100194083	7.067	2.82107	2.34483e-24	4.84161e-23	yes	up	1.81	1.05	11.7	9.8	1.43	10.75
gene-LOC100280362	LOC100280362	uncharacterized LOC100280362	0.344	-1.54113	2.36712e-24	4.88413e-23	yes	down	119.48	111.28	36.04	49.48	115.38	42.76
gene-LOC542467	LOC542467	proline rich cell wall protein 1	3.193	1.67487	2.4966e-24	5.14761e-23	yes	up	39.08	31.02	102.42	135.89	35.05	119.155
gene-LOC100283931	LOC100283931	uncharacterized LOC100283931	2.615	1.38696	2.68788e-24	5.53804e-23	yes	up	42.48	36	122.35	114.43	39.24	118.39
gene-LOC118473313	LOC118473313	uncharacterized LOC118473313	4.201	2.07064	2.69954e-24	5.55808e-23	yes	up	5.81	4.9	26.37	22.58	5.355	24.475
gene-LOC100191447	LOC100191447	uncharacterized LOC100191447	2.81	1.49041	2.71994e-24	5.59608e-23	yes	up	39.07	27.96	66.38	63.21	33.515	64.795
gene-LOC100282913	LOC100282913	carbohydrate transporter/ sugar porter/ transporter, transcript variant 1	0.268	-1.90096	2.82182e-24	5.80155e-23	yes	down	25.55	26.83	6.92	7.85	26.19	7.385
gene-LOC100283318	LOC100283318	xyloglucan endotransglucosylase/hydrolase protein 15	0.048	-4.39237	2.88562e-24	5.9285e-23	yes	down	13.99	12.39	0.48	0.87	13.19	0.675
gene-LOC103635300	LOC103635300	uncharacterized LOC103635300	0.303	-1.72184	2.90559e-24	5.96525e-23	yes	down	30.32	31.06	8.3	11.96	30.69	10.13
gene-LOC542663	LOC542663	cinnamyl alcohol dehydrogenase	0.308	-1.69779	3.12638e-24	6.41398e-23	yes	down	51.68	55.21	15.79	19.69	53.445	17.74
gene-LOC103646156	LOC103646156	sphingolipid delta(4)-desaturase DES1-like	0.112	-3.15602	3.14555e-24	6.44871e-23	yes	down	26.67	23.56	1.95	4.1	25.115	3.025
gene-LOC100272299	LOC100272299	uncharacterized LOC100272299	3.128	1.64502	3.24883e-24	6.65571e-23	yes	up	18.42	18.03	24.66	26.55	18.225	25.605
gene-LOC103652791	LOC103652791	uncharacterized LOC103652791, transcript variant X1	0.372	-1.42745	3.29925e-24	6.75419e-23	yes	down	46.97	39.14	14.06	15.7	43.055	14.88
gene-LOC103646418	LOC103646418	auxin response factor 9	0.344	-1.53891	3.35215e-24	6.85763e-23	yes	down	28.41	29.85	9.86	11.56	29.13	10.71
gene-LOC100384376	LOC100384376	uncharacterized LOC100384376	3.071	1.61875	3.44975e-24	7.05229e-23	yes	up	11.26	11	37.69	38.41	11.13	38.05
gene-LOC100283584	LOC100283584	polyadenylate-binding protein 2, transcript variant X1	3.015	1.59226	3.79863e-24	7.75998e-23	yes	up	28.16	31.78	109.27	115.84	29.97	112.555
gene-LOC103643873	LOC103643873	protein FAF-like, chloroplastic	0.044	-4.51396	4.01282e-24	8.19172e-23	yes	down	6.8	9.73	0.28	0.51	8.265	0.395
gene-LOC100194286	LOC100194286	uncharacterized LOC100194286	3.233	1.69276	4.02158e-24	8.2038e-23	yes	up	52.5	73.09	210.46	227.39	62.795	218.925
gene-LOC100285714	LOC100285714	uncharacterized LOC100285714	0.294	-1.76495	4.23434e-24	8.63171e-23	yes	down	117.6	125.93	34.75	40.74	121.765	37.745
gene-LOC100192889	LOC100192889	uncharacterized LOC100192889	0.066	-3.92142	4.30423e-24	8.76796e-23	yes	down	9.94	7.28	0.6	0.63	8.61	0.615
gene-LOC100216953	LOC100216953	uncharacterized LOC100216953	4.658	2.2198	4.3235e-24	8.80101e-23	yes	up	2.7	1.71	11.96	15.31	2.205	13.635
gene-LOC100275367	LOC100275367	uncharacterized LOC100275367	0.34	-1.55783	4.43883e-24	9.02939e-23	yes	down	124.45	137.43	45.19	48.81	130.94	47
gene-LOC103629215	LOC103629215	uncharacterized LOC103629215, transcript variant X1	3.203	1.67932	4.81465e-24	9.78696e-23	yes	up	6.41	6.11	17.57	25	6.26	21.285
gene-LOC118476009	LOC118476009	uncharacterized LOC118476009, transcript variant X1	0.226	-2.14293	5.11523e-24	1.03852e-22	yes	down	15.8	11.57	2.2	2.02	13.685	2.11
gene-LOC100279804	LOC100279804	putative signal peptide peptidase family protein	0.354	-1.49902	5.11615e-24	1.03852e-22	yes	down	76.64	92.07	30.54	33.02	84.355	31.78
gene-LOC100191891	LOC100191891	uncharacterized LOC100191891, transcript variant X1	0.418	-1.25764	5.48737e-24	1.11309e-22	yes	down	92.07	82	43.56	49.64	87.035	46.6
gene-LOC100282104	LOC100282104	50S ribosomal protein L9-like	3.846	1.94336	5.77853e-24	1.17132e-22	yes	up	19.39	21.28	74.98	90.65	20.335	82.815
gene-LOC100192094	LOC100192094	lipase	2.824	1.49755	5.98985e-24	1.2133e-22	yes	up	26.44	26.61	80.52	79.99	26.525	80.255
gene-LOC100384553	LOC100384553	uncharacterized LOC100384553, transcript variant X1	0.176	-2.50567	6.022e-24	1.21896e-22	yes	down	9.45	10.53	1.53	2.19	9.99	1.86
gene-LOC100283649	LOC100283649	heat shock factor protein HSF30	99.657	6.6389	6.22244e-24	1.25865e-22	yes	up	0.08	0.17	11.85	14.61	0.125	13.23
gene-LOC100282498	LOC100282498	uncharacterized LOC100282498	5.861	2.55109	6.2645e-24	1.26626e-22	yes	up	2.16	1.87	14.97	18.06	2.015	16.515
gene-LOC100283634	LOC100283634	AT hook motif family protein	0.248	-2.01171	6.58852e-24	1.33083e-22	yes	down	32.29	26.38	7.27	8.34	29.335	7.805
gene-LOC118476943	LOC118476943	-	4.05	2.01809	6.93908e-24	1.40065e-22	yes	up	6.55	5.27	26.46	27.38	5.91	26.92
gene-LOC100282246	LOC100282246	copper ion binding	3.571	1.83625	7.05399e-24	1.42285e-22	yes	up	17.63	18.47	63.78	72.68	18.05	68.23
gene-LOC109939404	LOC109939404	-	5.369	2.42474	7.59323e-24	1.53055e-22	yes	up	7.26	6.67	47.76	43.65	6.965	45.705
gene-mbd111	mbd111	methyl binding domain 111, transcript variant X1	2.728	1.44765	7.68602e-24	1.54817e-22	yes	up	32.51	27.17	89.86	96.69	29.84	93.275
gene-LOC100273392	LOC100273392	alpha/beta-Hydrolases superfamily protein, transcript variant X1	0.377	-1.40737	7.77547e-24	1.56509e-22	yes	down	155.88	143.11	50.98	62.81	149.495	56.895
gene-LOC100279495	LOC100279495	uncharacterized LOC100279495	4.556	2.18768	8.32906e-24	1.67535e-22	yes	up	4.7	5.44	26.41	22.6	5.07	24.505
gene-LOC100284953	LOC100284953	uncharacterized LOC100284953	2.376	1.24871	8.34064e-24	1.67651e-22	yes	up	61.64	58.35	153.11	149.15	59.995	151.13
gene-LOC100191825	LOC100191825	uncharacterized LOC100191825	0.395	-1.34051	8.44381e-24	1.69606e-22	yes	down	76.56	74.57	31.12	32.29	75.565	31.705
gene-LOC109940956	LOC109940956	uncharacterized LOC109940956	4.277	2.09669	8.66855e-24	1.73999e-22	yes	up	4.45	2.77	15.52	15.29	3.61	15.405
gene-LOC100276026	LOC100276026	putative plastid-lipid-associated protein 13 chloroplastic	0.401	-1.31851	8.82941e-24	1.77105e-22	yes	down	205.47	226.6	90.86	92.73	216.035	91.795
gene-LOC100191551	LOC100191551	PIF/Ping-Pong transposase family protein	5.187	2.37486	9.63009e-24	1.92967e-22	yes	up	3.16	2.97	17.23	16.52	3.065	16.875
gene-LOC100278126	LOC100278126	uncharacterized LOC100278126	76.646	6.26015	9.6336e-24	1.92967e-22	yes	up	10.08	4.22	657.49	468.86	7.15	563.175
gene-LOC100216827	LOC100216827	uncharacterized LOC100216827	0.279	-1.83983	9.82368e-24	1.96637e-22	yes	down	84.73	71.43	25.37	20.49	78.08	22.93
gene-LOC103647442	LOC103647442	gamma-glutamyl peptidase 3	0.046	-4.42783	9.84272e-24	1.96882e-22	yes	down	14.67	20.13	1.21	0.45	17.4	0.83
gene-LOC100274365	LOC100274365	Ribulose-phosphate 3-epimerase	0.453	-1.14224	1.10255e-23	2.20388e-22	yes	down	389.89	409.24	184.94	194.46	399.565	189.7
gene-LOC103632743	LOC103632743	uncharacterized LOC103632743	2.879	1.52542	1.14398e-23	2.28511e-22	yes	up	14.23	15.07	38.29	38.93	14.65	38.61
gene-LOC103643861	LOC103643861	elongation of fatty acids protein 3-like	4.762	2.25148	1.15375e-23	2.30303e-22	yes	up	5.37	5.55	29.1	28.12	5.46	28.61
gene-LOC100304336	LOC100304336	uncharacterized LOC100304336, transcript variant X1	0.226	-2.14407	1.15653e-23	2.30698e-22	yes	down	25.74	19.69	5.02	5.5	22.715	5.26
gene-LOC100278550	LOC100278550	uncharacterized LOC100278550	2.519	1.33292	1.1642e-23	2.32066e-22	yes	up	83.96	92.53	243.39	244.44	88.245	243.915
gene-LOC100382028	LOC100382028	uncharacterized LOC100382028	3.719	1.89479	1.16827e-23	2.32717e-22	yes	up	5.65	7.49	24.91	27.31	6.57	26.11
gene-LOC100135421	LOC100135421	uncharacterized LOC100135421, transcript variant X1	0.436	-1.19738	1.32322e-23	2.634e-22	yes	down	233.64	222.4	98.15	113.25	228.02	105.7
gene-LOC100285487	LOC100285487	peptidyl-prolyl cis-trans isomerase	0.434	-1.20556	1.4469e-23	2.87821e-22	yes	down	143.45	139.85	62.43	66.37	141.65	64.4
gene-LOC100278006	LOC100278006	uncharacterized LOC100278006	15.695	3.97221	1.48499e-23	2.95194e-22	yes	up	2.56	1.8	33.18	39.65	2.18	36.415
gene-LOC100272368	LOC100272368	uncharacterized LOC100272368	2.658	1.41051	1.5067e-23	2.99303e-22	yes	up	19.52	19.97	56.19	55.43	19.745	55.81
gene-LOC100280568	LOC100280568	actin-depolymerizing factor 3	0.435	-1.20088	1.53685e-23	3.05081e-22	yes	down	358.98	356.32	159.69	168.19	357.65	163.94
gene-LOC103637751	LOC103637751	protein NRT1/ PTR FAMILY 8.3	2.451	1.2935	1.54792e-23	3.07067e-22	yes	up	57.23	53.18	128.62	160.22	55.205	144.42
gene-LOC100278579	LOC100278579	uncharacterized LOC100278579	2.582	1.36848	1.59265e-23	3.15725e-22	yes	up	43.51	42.79	124.01	112.37	43.15	118.19
gene-LOC100382312	LOC100382312	Protein PLASTID TRANSCRIPTIONALLY ACTIVE 10, transcript variant X1	2.536	1.34241	1.60386e-23	3.17727e-22	yes	up	53.03	62.06	143.34	166.02	57.545	154.68
gene-LOC100191593	LOC100191593	uncharacterized LOC100191593	0.225	-2.14923	1.62092e-23	3.20886e-22	yes	down	78.55	98.22	21.49	20.5	88.385	20.995
gene-LOC100281927	LOC100281927	uncharacterized LOC100281927	2.234	1.15983	1.91822e-23	3.79481e-22	yes	up	74.27	80.61	179.69	183.52	77.44	181.605
gene-LOC606464	LOC606464	alkaline alpha galactosidase 2, transcript variant X1	3.263	1.70636	2.10509e-23	4.16164e-22	yes	up	56.91	55.79	224.63	161.54	56.35	193.085
gene-LOC100193052	LOC100193052	uncharacterized LOC100193052	3.163	1.66126	2.24792e-23	4.44096e-22	yes	up	25.44	23.14	83.13	79.12	24.29	81.125
gene-LOC100194337	LOC100194337	uncharacterized LOC100194337	6.292	2.6535	2.30115e-23	4.543e-22	yes	up	7.19	7.51	45.17	52.16	7.35	48.665
gene-LOC103647148	LOC103647148	root phototropism protein 2	0.416	-1.26502	2.38842e-23	4.71138e-22	yes	down	112.29	109.56	44.88	52.74	110.925	48.81
gene-LOC542185	LOC542185	ruBisCO large subunit-binding protein subunit beta, chloroplastic	2.831	1.50109	2.38971e-23	4.71138e-22	yes	up	88.24	112.45	312.94	292.11	100.345	302.525
gene-LOC100191857	LOC100191857	uncharacterized LOC100191857	3.267	1.70817	2.46198e-23	4.85053e-22	yes	up	19.6	19.87	78.68	64.35	19.735	71.515
gene-LOC100383346	LOC100383346	uncharacterized LOC100383346	0.357	-1.48724	2.64954e-23	5.21649e-22	yes	down	77.78	89.52	31.2	32.5	83.65	31.85
gene-LOC100281731	LOC100281731	uncharacterized LOC100281731	0.143	-2.8099	3.03433e-23	5.97e-22	yes	down	11.03	9.58	1.23	1.95	10.305	1.59
gene-LOC100273546	LOC100273546	Pentatricopeptide repeat-containing protein mitochondrial	17.641	4.14087	3.1164e-23	6.12728e-22	yes	up	0.25	0.63	6.75	9.96	0.44	8.355
gene-LOC100274052	LOC100274052	uncharacterized LOC100274052	0.444	-1.17269	3.32581e-23	6.53456e-22	yes	down	195.16	202.35	92.46	94.93	198.755	93.695
gene-LOC100191938	LOC100191938	Plasma membrane-associated cation-binding protein 1	2.709	1.43758	3.41713e-23	6.7094e-22	yes	up	118.9	101.19	334.49	293.01	110.045	313.75
gene-LOC100191579	LOC100191579	uncharacterized LOC100191579	3.3	1.72243	3.42963e-23	6.72937e-22	yes	up	21.26	21.21	79.39	68.68	21.235	74.035
gene-LOC100273730	LOC100273730	uncharacterized LOC100273730	4.524	2.17764	3.44013e-23	6.74536e-22	yes	up	10.93	9.73	49.48	48.97	10.33	49.225
gene-LOC118473495	LOC118473495	uncharacterized LOC118473495	4.881	2.28706	3.48304e-23	6.82486e-22	yes	up	7.75	7.23	41.37	48.93	7.49	45.15
gene-LOC100501171	LOC100501171	uncharacterized LOC100501171	0.354	-1.49817	3.52185e-23	6.89623e-22	yes	down	80	73.7	23.43	34.92	76.85	29.175
gene-LOC100273735	LOC100273735	uncharacterized LOC100273735	0.335	-1.57923	3.57766e-23	7.00074e-22	yes	down	73.14	75.06	23.29	29.71	74.1	26.5
gene-LOC100281154	LOC100281154	peptidoglycan binding domain containing protein	3.107	1.63563	3.60898e-23	7.0551e-22	yes	up	18.31	21.72	63.23	69.42	20.015	66.325
gene-LOC103633320	LOC103633320	uncharacterized LOC103633320	0.01	-6.62323	3.61034e-23	7.0551e-22	yes	down	7.86	7.49	0.13	0.03	7.675	0.08
gene-LOC100281846	LOC100281846	uncharacterized LOC100281846, transcript variant X1	0.2	-2.32351	3.65616e-23	7.13979e-22	yes	down	32.11	34.31	7.56	6.57	33.21	7.065
gene-sfp5	sfp5	sulfate transporter5	6.422	2.68308	3.81724e-23	7.44931e-22	yes	up	3.45	3.63	30.48	17.92	3.54	24.2
gene-LOC100277083	LOC100277083	uncharacterized LOC100277083, transcript variant X1	9.531	3.25268	4.85845e-23	9.4748e-22	yes	up	5.82	6.7	62.33	59.31	6.26	60.82
gene-LOC103626300	LOC103626300	uncharacterized LOC103626300	0.159	-2.65229	4.90381e-23	9.55679e-22	yes	down	12.8	12.4	1.99	2.21	12.6	2.1
gene-LOC100384100	LOC100384100	uncharacterized LOC100384100, transcript variant 1	3.027	1.59792	5.02145e-23	9.77944e-22	yes	up	24.73	23.74	95.12	70.5	24.235	82.81
gene-LOC100281408	LOC100281408	boron transporter-like protein 2, transcript variant 1	0.337	-1.56743	5.0321e-23	9.79355e-22	yes	down	65.02	57.51	24.51	20.34	61.265	22.425
gene-LOC103638578	LOC103638578	uncharacterized LOC103638578	0.163	-2.61552	5.20485e-23	1.01229e-21	yes	down	3.28	2.75	0.48	0.58	3.015	0.53
gene-LOC100191537	LOC100191537	uncharacterized LOC100191537	0.287	-1.79978	5.49152e-23	1.06733e-21	yes	down	22.34	23.54	6.25	7.84	22.94	7.045
gene-LOC100282225	LOC100282225	ubiquitin-conjugating enzyme E2 E3	3.517	1.81436	5.60112e-23	1.08789e-21	yes	up	9.04	9.3	39.24	37.96	9.17	38.6
gene-LOC100282500	LOC100282500	leucoanthocyanidin reductase	0.172	-2.53827	5.67464e-23	1.10143e-21	yes	down	15.8	16.25	2.43	3.5	16.025	2.965
gene-LOC103649096	LOC103649096	-	0.289	-1.78915	5.89318e-23	1.14308e-21	yes	down	60.96	52.18	16.13	18.16	56.57	17.145
gene-LOC100285193	LOC100285193	uncharacterized LOC100285193	3.885	1.95786	6.10062e-23	1.18252e-21	yes	up	5.07	4.11	18.1	19.3	4.59	18.7
gene-LOC100191354	LOC100191354	uncharacterized LOC100191354	4.466	2.15886	6.59369e-23	1.27723e-21	yes	up	28.78	26.48	49.02	52.88	27.63	50.95
gene-LOC100502532	LOC100502532	chloride channel protein, transcript variant X1	3.6	1.84817	6.72899e-23	1.30257e-21	yes	up	6.21	7.69	23.44	30.35	6.95	26.895
gene-pho1	pho1	starch phosphorylase1	5.957	2.57469	6.78462e-23	1.31245e-21	yes	up	1.3	1.55	9.91	8.12	1.425	9.015
gene-LOC100282871	LOC100282871	serine carboxypeptidase 1	2.632	1.39602	6.85223e-23	1.32464e-21	yes	up	65.86	64.25	198.76	170.04	65.055	184.4
gene-LOC100279975	LOC100279975	uncharacterized LOC100279975, transcript variant X1	0.346	-1.53261	7.05094e-23	1.36214e-21	yes	down	92.29	89.43	27.02	36.48	90.86	31.75
gene-LOC103643661	LOC103643661	ent-cassadiene C2-hydroxylase-like	8.574	3.0999	7.06285e-23	1.36353e-21	yes	up	1.34	1.63	10.85	16.4	1.485	13.625
gene-LOC100194139	LOC100194139	uncharacterized LOC100194139	2.463	1.30053	7.06864e-23	1.36373e-21	yes	up	461.47	469.82	1264.01	1124.2	465.645	1194.11
gene-LOC103643513	LOC103643513	glycine-rich cell wall structural protein 2-like	4.294	2.10241	7.15087e-23	1.37867e-21	yes	up	21.99	19.42	103.98	82.15	20.705	93.065
gene-LOC103643842	LOC103643842	uncharacterized LOC103643842	0.44	-1.18484	7.5983e-23	1.46396e-21	yes	down	221.29	227.27	105.14	104.01	224.28	104.575
gene-LOC100216900	LOC100216900	haloacid dehalogenase (HAD) superfamily protein	2.911	1.54174	8.08418e-23	1.55653e-21	yes	up	36.96	33.23	113.74	101.7	35.095	107.72
gene-LOC103645940	LOC103645940	-	0.374	-1.42033	8.23722e-23	1.58494e-21	yes	down	39.29	33.69	13.16	15.97	36.49	14.565
gene-LOC100273295	LOC100273295	Plasma membrane-associated cation-binding protein 1, transcript variant X2	4.99	2.31915	8.52406e-23	1.63903e-21	yes	up	14.98	12.13	137.12	90.76	13.555	113.94
gene-LOC109944279	LOC109944279	uncharacterized LOC109944279	4.78	2.25713	8.94305e-23	1.71845e-21	yes	up	2.57	2.75	12.5	13.88	2.66	13.19
gene-LOC103651578	LOC103651578	chlorophyll a-b binding protein of LHCII type 1	0	-14.2387	9.10518e-23	1.74844e-21	yes	down	209.17	183.42	0	0	196.295	0
gene-LOC100274288	LOC100274288	uncharacterized LOC100274288	4.754	2.24926	9.11376e-23	1.74892e-21	yes	up	4.23	4.06	18.11	23.97	4.145	21.04
gene-LOC100192824	LOC100192824	uncharacterized LOC100192824	0.271	-1.88355	9.23222e-23	1.77047e-21	yes	down	96.74	86.87	25.36	30.08	91.805	27.72
gene-LOC100272729	LOC100272729	uncharacterized LOC100272729	3.416	1.77226	9.24791e-23	1.7723e-21	yes	up	11.74	13.96	43.87	46.31	12.85	45.09
gene-LOC103641195	LOC103641195	pentatricopeptide repeat-containing protein At4g30825, chloroplastic	3.285	1.71584	9.49183e-23	1.81784e-21	yes	up	5.48	6.26	21.35	19.73	5.87	20.54
gene-LOC100384428	LOC100384428	uncharacterized LOC100384428	0.137	-2.86402	9.53826e-23	1.82551e-21	yes	down	13.95	14.34	2.12	2.23	14.145	2.175
gene-LOC100283862	LOC100283862	amidase	3.858	1.94772	9.56843e-23	1.83007e-21	yes	up	6.56	6.02	26.73	24.77	6.29	25.75
gene-LOC732778	LOC732778	beta-glycosidase-like, transcript variant X1	0.353	-1.50211	9.67584e-23	1.84939e-21	yes	down	39.07	42.2	14.97	15.55	40.635	15.26
gene-LOC118472263	LOC118472263	uncharacterized LOC118472263	7.236	2.85525	9.98884e-23	1.90795e-21	yes	up	1.06	0.6	7.84	6.48	0.83	7.16
gene-LOC100191328	LOC100191328	delta-12 fatty acid desaturaseFAD2, transcript variant X1	2.143	1.09932	1.08789e-22	2.07658e-21	yes	up	637.01	693.29	1456.74	1578.06	665.15	1517.4
gene-LOC100281142	LOC100281142	uncharacterized LOC100281142	4.645	2.21576	1.0993e-22	2.09697e-21	yes	up	5.66	4.04	23.98	23.83	4.85	23.905
gene-LOC103639086	LOC103639086	peroxidase 5	0.019	-5.74513	1.11626e-22	2.12791e-21	yes	down	12.34	10.61	0.18	0.28	11.475	0.23
gene-LOC100281378	LOC100281378	uncharacterized LOC100281378	4.003	2.00114	1.16606e-22	2.22138e-21	yes	up	18.42	15.32	91.53	68.78	16.87	80.155
gene-LOC100276704	LOC100276704	uncharacterized LOC100276704	0.091	-3.46128	1.2901e-22	2.45604e-21	yes	down	47.47	50.83	3.02	7.08	49.15	5.05
gene-LOC100283961	LOC100283961	uncharacterized LOC100283961	4.949	2.30727	1.29101e-22	2.45615e-21	yes	up	9.47	12.21	67.14	46.09	10.84	56.615
gene-LOC103634999	LOC103634999	P-loop containing nucleoside triphosphate hydrolase superfamily protein, transcript variant X1	7.846	2.97192	1.33928e-22	2.54632e-21	yes	up	0.91	0.68	5.89	7.38	0.795	6.635
gene-LOC100272393	LOC100272393	uncharacterized LOC100272393, transcript variant X1	3.142	1.6519	1.43984e-22	2.73569e-21	yes	up	12.56	11.19	36.27	40.01	11.875	38.14
gene-LOC100191739	LOC100191739	uncharacterized LOC100191739	0.468	-1.09595	1.46588e-22	2.78334e-21	yes	down	1197.72	1181.7	547.72	634.26	1189.71	590.99
gene-LOC100193445	LOC100193445	uncharacterized LOC100193445	0.242	-2.04849	1.48619e-22	2.82005e-21	yes	down	42.26	42.69	10.89	11.87	42.475	11.38
gene-LOC103648421	LOC103648421	E3 ubiquitin-protein ligase RNF14	3.425	1.77608	1.54705e-22	2.93359e-21	yes	up	5.52	6.15	20.93	21.65	5.835	21.29
gene-LOC100273094	LOC100273094	uncharacterized LOC100273094	0.347	-1.52664	1.63812e-22	3.10423e-21	yes	down	63.51	74.67	25.55	25.44	69.09	25.495
gene-LOC100274105	LOC100274105	uncharacterized LOC100274105	3.392	1.76199	1.85115e-22	3.50563e-21	yes	up	11.73	14.54	42.36	52.76	13.135	47.56
gene-LOC103636627	LOC103636627	protein CURVATURE THYLAKOID 1C, chloroplastic	0.362	-1.46763	1.86659e-22	3.53254e-21	yes	down	103.6	90.96	34.65	39.92	97.28	37.285
gene-LOC100216600	LOC100216600	uncharacterized LOC100216600, transcript variant X1	0.359	-1.47953	1.87849e-22	3.55272e-21	yes	down	35.47	36.84	12.56	15.08	36.155	13.82
gene-LOC100282647	LOC100282647	protease Do-like 5	0.281	-1.8337	1.89453e-22	3.5807e-21	yes	down	53.31	54.48	13.45	16.52	53.895	14.985
gene-LOC100216884	LOC100216884	Putative glycerol-3-phosphate transporter 1, transcript variant X1	0.245	-2.02838	1.97285e-22	3.72629e-21	yes	down	19.38	21.92	5.74	5.22	20.65	5.48
gene-LOC100193968	LOC100193968	uncharacterized LOC100193968	5.099	2.35024	2.01056e-22	3.79504e-21	yes	up	8.79	6.59	41.88	40.83	7.69	41.355
gene-LOC100282830	LOC100282830	peptidyl-prolyl cis-trans isomerase H	4.121	2.04292	2.02604e-22	3.82174e-21	yes	up	12.32	10.95	48.57	52.74	11.635	50.655
gene-LOC100281571	LOC100281571	uncharacterized LOC100281571	2.888	1.53025	2.06024e-22	3.88372e-21	yes	up	12.69	13.82	40.38	41.11	13.255	40.745
gene-LOC100284611	LOC100284611	uncharacterized LOC100284611	2.738	1.45314	2.14034e-22	4.03207e-21	yes	up	21.65	19.09	57.98	60.46	20.37	59.22
gene-LOC100276821	LOC100276821	chalcone flavanone isomerase 1	0.248	-2.00967	2.15196e-22	4.0513e-21	yes	down	53.74	43.75	12.17	13.42	48.745	12.795
gene-LOC100217122	LOC100217122	uncharacterized LOC100217122	3.541	1.82404	2.70308e-22	5.08553e-21	yes	up	13.45	10.45	46.44	43.46	11.95	44.95
gene-LOC100272457	LOC100272457	uncharacterized LOC100272457	0.393	-1.34617	2.71314e-22	5.10114e-21	yes	down	87.91	86.63	33.97	34.96	87.27	34.465
gene-LOC542374	LOC542374	malate dehydrogenase 6	0.434	-1.20407	2.72168e-22	5.11384e-21	yes	down	1351.02	1527.31	674.44	652.89	1439.16	663.665
gene-LOC103627333	LOC103627333	photosynthetic NDH subunit of lumenal location 2, chloroplastic	0.277	-1.85097	2.72613e-22	5.11888e-21	yes	down	61.85	73.14	18.39	21.26	67.495	19.825
gene-LOC118473166	LOC118473166	glycine-rich RNA-binding protein 4, mitochondrial-like, transcript variant X3	4.329	2.11417	2.75064e-22	5.16153e-21	yes	up	7.26	9.29	37.26	44.55	8.275	40.905
gene-LOC100193948	LOC100193948	uncharacterized LOC100193948, transcript variant 2	2.797	1.484	2.7591e-22	5.17404e-21	yes	up	30.13	30.52	87.64	93.34	30.325	90.49
gene-LOC100274129	LOC100274129	uncharacterized LOC100274129	0.443	-1.17429	2.8517e-22	5.34419e-21	yes	down	195.99	206.1	99.55	96.54	201.045	98.045
gene-LOC109945291	LOC109945291	transcription factor PCL1	13.35	3.73876	2.85779e-22	5.35214e-21	yes	up	1.12	2.3	27.87	20.15	1.71	24.01
gene-LOC100191996	LOC100191996	uncharacterized LOC100191996	0.432	-1.21253	3.06871e-22	5.74342e-21	yes	down	117.4	115.14	51.99	55.14	116.27	53.565
gene-LOC100283781	LOC100283781	uncharacterized LOC100283781	2.623	1.39149	3.07263e-22	5.74702e-21	yes	up	307.72	273.49	887.19	729.53	290.605	808.36
gene-LOC542493	LOC542493	golden plant 2	0.309	-1.69205	3.09257e-22	5.78055e-21	yes	down	24.56	24.13	7.68	8.47	24.345	8.075
gene-LOC542074	LOC542074	alternative oxidase 1	6.881	2.78269	3.14779e-22	5.87996e-21	yes	up	3.55	3.6	30.69	21.12	3.575	25.905
gene-LOC100502318	LOC100502318	putative protease-associated RING zinc finger domain family protein, transcript variant X3	0.279	-1.8394	3.15542e-22	5.89038e-21	yes	down	19.04	19.59	5.11	6.06	19.315	5.585
gene-LOC100276012	LOC100276012	uncharacterized LOC100276012	0.424	-1.23657	3.42429e-22	6.38817e-21	yes	down	152.83	170.45	72.59	73.42	161.64	73.005
gene-LOC100281727	LOC100281727	uncharacterized LOC100281727, transcript variant X1	4.304	2.10563	3.47834e-22	6.48479e-21	yes	up	13.29	9.76	55.99	39.62	11.525	47.805
gene-LOC103650226	LOC103650226	uncharacterized LOC103650226	3.275	1.71139	3.49602e-22	6.51355e-21	yes	up	8.57	9.67	36.06	38.1	9.12	37.08
gene-LOC103629364	LOC103629364	Membrane protein of ER body-like protein, transcript variant X1	3.357	1.74713	3.52931e-22	6.57131e-21	yes	up	6.62	8.39	26.83	26.61	7.505	26.72
gene-LOC100193447	LOC100193447	uncharacterized LOC100193447	0.201	-2.31605	3.71831e-22	6.91875e-21	yes	down	22.91	21.49	4.96	4.47	22.2	4.715
gene-LOC100191157	LOC100191157	RING/U-box superfamily protein, transcript variant X1	0.11	-3.18704	3.79919e-22	7.06467e-21	yes	down	14.92	12.04	1.29	1.84	13.48	1.565
gene-LOC109942973	LOC109942973	ethanolamine-phosphate cytidylyltransferase, transcript variant X1	2.398	1.26203	3.95751e-22	7.35432e-21	yes	up	27.66	28.34	70.27	74.79	28	72.53
gene-LOC100277649	LOC100277649	uncharacterized LOC100277649	3.516	1.81402	3.97188e-22	7.37627e-21	yes	up	2.11	2.53	8.67	8.92	2.32	8.795
gene-LOC103647366	LOC103647366	uncharacterized LOC103647366	2.116	1.08162	3.98955e-22	7.40432e-21	yes	up	11.89	11.06	25.79	28.07	11.475	26.93
gene-LOC109941647	LOC109941647	-	13.962	3.80348	4.1032e-22	7.61034e-21	yes	up	0.81	0.69	10.22	12.28	0.75	11.25
gene-LOC109939922	LOC109939922	peptidase M1 - thioredoxin pseudogene, transcript variant X1	0.227	-2.13686	4.22374e-22	7.82888e-21	yes	down	24.27	20.51	4.04	6.93	22.39	5.485
gene-LOC103649602	LOC103649602	RNA binding (RRM/RBD/RNP motifs) family protein	0.171	-2.55211	4.3543e-22	8.06567e-21	yes	down	9.22	8.36	1.26	1.96	8.79	1.61
gene-LOC542027	LOC542027	putative disease resistance protein RGA1	2.734	1.45094	4.43911e-22	8.21749e-21	yes	up	11.28	11.13	28.25	36.43	11.205	32.34
gene-LOC100282458	LOC100282458	gibberellin receptor GID1L2	0.329	-1.60443	4.47669e-22	8.28174e-21	yes	down	52.59	49.26	17.01	18.51	50.925	17.76
gene-LOC100274249	LOC100274249	uncharacterized LOC100274249	9.85	3.30009	4.54778e-22	8.40785e-21	yes	up	1	0.73	8.5	9.27	0.865	8.885
gene-LOC103651743	LOC103651743	MAR-binding filament-like protein 1, transcript variant X1	3.784	1.92008	4.66669e-22	8.62215e-21	yes	up	3.78	4.4	15.92	16.74	4.09	16.33
gene-LOC100283680	LOC100283680	uncharacterized LOC100283680	4.832	2.27269	5.14184e-22	9.49395e-21	yes	up	10.8	10.3	64.23	43.01	10.55	53.62
gene-LOC100276602	LOC100276602	uncharacterized LOC100276602, transcript variant X1	0.255	-1.969	5.16003e-22	9.52142e-21	yes	down	32.07	31.9	8.04	7.69	31.985	7.865
gene-LOC100280003	LOC100280003	uncharacterized LOC100280003	6.313	2.65842	5.72986e-22	1.05661e-20	yes	up	8.07	7.51	66.82	36.16	7.79	51.49
gene-LOC100280883	LOC100280883	uncharacterized LOC100280883	0.414	-1.27262	5.7937e-22	1.0677e-20	yes	down	176.01	183.16	68.89	80.48	179.585	74.685
gene-LOC100192075	LOC100192075	hexokinase1, transcript variant X1	2.852	1.51211	5.817e-22	1.07131e-20	yes	up	13.04	12.55	40.45	39.94	12.795	40.195
gene-LOC100192917	LOC100192917	uncharacterized LOC100192917	2.394	1.25966	5.85048e-22	1.07679e-20	yes	up	51.36	57.91	132.77	146.01	54.635	139.39
gene-LOC103648368	LOC103648368	G-type lectin S-receptor-like serine/threonine-protein kinase B120, transcript variant X1	0.169	-2.56208	5.93335e-22	1.09134e-20	yes	down	15.37	8.95	4.78	4.27	12.16	4.525
gene-LOC100277040	LOC100277040	uncharacterized LOC100277040	6.905	2.78755	5.99796e-22	1.10252e-20	yes	up	5.35	4.79	38.48	34.97	5.07	36.725
gene-LOC100384203	LOC100384203	uncharacterized LOC100384203, transcript variant X3	0.29	-1.78419	6.1174e-22	1.12376e-20	yes	down	12.89	13.99	3.76	5.2	13.44	4.48
gene-LOC100273797	LOC100273797	putative transcriptional regulatory protein, transcript variant 1	3.238	1.69493	6.20256e-22	1.13868e-20	yes	up	11.61	12.96	43.92	51.24	12.285	47.58
gene-LOC100282081	LOC100282081	uncharacterized LOC100282081	0.383	-1.38461	6.23203e-22	1.14336e-20	yes	down	113.11	124.07	46.57	49.82	118.59	48.195
gene-lox4	lox4	linoleate 9S-lipoxygenase4	0.229	-2.1297	6.76194e-22	1.23979e-20	yes	down	9.68	9.07	2.58	2.59	9.375	2.585
gene-LOC100282964	LOC100282964	serine carboxypeptidase 1	0.291	-1.7787	6.95815e-22	1.27495e-20	yes	down	24.58	23.15	7.42	7.35	23.865	7.385
gene-LOC103630129	LOC103630129	putative domain of unknown function (DUF641) containing family protein	0.054	-4.22301	7.01729e-22	1.28497e-20	yes	down	4.86	6.07	0.34	0.3	5.465	0.32
gene-LOC100192616	LOC100192616	uncharacterized LOC100192616	0.352	-1.50549	7.16426e-22	1.31105e-20	yes	down	141.89	139.09	55.56	48.53	140.49	52.045
gene-LOC100285815	LOC100285815	uncharacterized LOC100285815	7.979	2.99614	7.20366e-22	1.31742e-20	yes	up	2.52	2.01	16.69	21.77	2.265	19.23
gene-LOC103633391	LOC103633391	formin-like protein 5	0.349	-1.51787	7.48157e-22	1.36738e-20	yes	down	16.84	17.48	6.34	6.45	17.16	6.395
gene-LOC541978	LOC541978	transporter of mugineic acid2	2.619	1.38927	7.6025e-22	1.3886e-20	yes	up	20.6	19.57	59	57.25	20.085	58.125
gene-LOC100383127	LOC100383127	uncharacterized LOC100383127	0.246	-2.02277	7.6766e-22	1.40125e-20	yes	down	57.31	57.4	15.52	14.12	57.355	14.82
gene-LOC100192049	LOC100192049	MACPF domain-containing protein	0.236	-2.08342	8.17825e-22	1.49187e-20	yes	down	22.37	23.64	6.65	4.86	23.005	5.755
gene-LOC103649790	LOC103649790	uncharacterized LOC103649790, transcript variant X1	6.471	2.69389	8.80647e-22	1.60545e-20	yes	up	1.49	1.03	6.31	7.24	1.26	6.775
gene-LOC100276619	LOC100276619	uncharacterized LOC100276619, transcript variant X1	0.452	-1.14483	9.06818e-22	1.65212e-20	yes	down	1866.33	1966.73	935.31	877.95	1916.53	906.63
gene-LOC100282599	LOC100282599	pterin-4-alpha-carbinolamine dehydratase, transcript variant X1	0.223	-2.16269	9.25831e-22	1.68569e-20	yes	down	47.4	41.35	11.65	10.57	44.375	11.11
gene-LOC103652724	LOC103652724	indolin-2-one monooxygenase-like	0.254	-1.97591	9.76386e-22	1.77662e-20	yes	down	67.64	85.89	16.13	25.88	76.765	21.005
gene-LOC118471883	LOC118471883	protein SUPPRESSOR OF QUENCHING 1, chloroplastic-like, transcript variant X2	0.43	-1.21787	9.87514e-22	1.79573e-20	yes	down	47.03	48.77	21.24	22.5	47.9	21.87
gene-LOC103630763	LOC103630763	pentatricopeptide repeat-containing protein At1g15510, chloroplastic	2.894	1.53312	1.01111e-21	1.83748e-20	yes	up	5.99	6.83	19.59	20.03	6.41	19.81
gene-LOC109939173	LOC109939173	triose phosphate/phosphate translocator, chloroplastic-like	0.327	-1.61075	1.01263e-21	1.83908e-20	yes	down	253.24	186.27	77.34	73.69	219.755	75.515
gene-LOC100383681	LOC100383681	uncharacterized LOC100383681	0.277	-1.85083	1.04301e-21	1.89306e-20	yes	down	31.4	32.19	8.11	10.72	31.795	9.415
gene-aos1	aos1	allene-oxide synthase1	3.005	1.58724	1.15385e-21	2.09292e-20	yes	up	17.51	14.62	53.24	49.09	16.065	51.165
gene-LOC100281621	LOC100281621	uncharacterized LOC100281621	0.198	-2.33388	1.17587e-21	2.13151e-20	yes	down	13.6	12.19	2.43	3.22	12.895	2.825
gene-LOC103640935	LOC103640935	-	3.189	1.67332	1.20062e-21	2.175e-20	yes	up	7.29	4.45	27.09	27.95	5.87	27.52
gene-LOC118472986	LOC118472986	uncharacterized LOC118472986	2.471	1.30536	1.2268e-21	2.22105e-20	yes	up	3.08	2.7	7.11	7.21	2.89	7.16
gene-LOC100281546	LOC100281546	AMP-binding protein	3.122	1.64245	1.28308e-21	2.32147e-20	yes	up	24.18	19.54	77.03	62.67	21.86	69.85
gene-LOC100284373	LOC100284373	glycerolphosphate mutase	0.232	-2.10774	1.32148e-21	2.38944e-20	yes	down	36.18	36.81	7.73	10.29	36.495	9.01
gene-LOC100381829	LOC100381829	uncharacterized LOC100381829	3.847	1.94363	1.32909e-21	2.40171e-20	yes	up	11.81	13.81	56.44	47.83	12.81	52.135
gene-LOC103635050	LOC103635050	uncharacterized LOC103635050	2.182	1.12547	1.40071e-21	2.52954e-20	yes	up	274.24	269.08	553.01	653.98	271.66	603.495
gene-LOC100284302	LOC100284302	uncharacterized LOC100284302	7.425	2.89232	1.42317e-21	2.56849e-20	yes	up	2.09	1.7	11.34	18.24	1.895	14.79
gene-LOC100275271	LOC100275271	uncharacterized LOC100275271, transcript variant X2	0.269	-1.89226	1.44032e-21	2.59781e-20	yes	down	17.28	16.52	4.59	5.38	16.9	4.985
gene-LOC542378	LOC542378	protein kinase 1	8.115	3.02064	1.45636e-21	2.62509e-20	yes	up	1.08	1.07	11.68	8.04	1.075	9.86
gene-LOC100384244	LOC100384244	uncharacterized LOC100384244	2.697	1.43147	1.5315e-21	2.75881e-20	yes	up	10.14	10.22	28.08	30.39	10.18	29.235
gene-LOC100275488	LOC100275488	uncharacterized LOC100275488	0.297	-1.75013	1.66704e-21	3.00108e-20	yes	down	51.98	51.07	14.81	16.73	51.525	15.77
gene-LOC103636107	LOC103636107	-	0.009	-6.84896	1.69284e-21	3.04563e-20	yes	down	8.49	9.92	0.06	0.11	9.205	0.085
gene-LOC100382240	LOC100382240	uncharacterized LOC100382240, transcript variant X1	0.356	-1.49064	1.69447e-21	3.04667e-20	yes	down	56.44	63.78	18.78	26.5	60.11	22.64
gene-LOC100283829	LOC100283829	uncharacterized LOC100283829	2.858	1.51523	1.71465e-21	3.08102e-20	yes	up	16.09	14.5	42.48	50.64	15.295	46.56
gene-LOC100282641	LOC100282641	xylulose kinase	0.334	-1.58341	1.76097e-21	3.16227e-20	yes	down	35.31	33.68	12.89	11.52	34.495	12.205
gene-LOC100273812	LOC100273812	uncharacterized LOC100273812, transcript variant X1	2.776	1.47312	1.84974e-21	3.31962e-20	yes	up	21.74	23.49	66.7	68.72	22.615	67.71
gene-LOC103626783	LOC103626783	uncharacterized LOC103626783	2.954	1.56273	1.85294e-21	3.3233e-20	yes	up	2.9	2.41	12.37	12.52	2.655	12.445
gene-LOC103627850	LOC103627850	protein TSS	0.388	-1.36558	1.85544e-21	3.3257e-20	yes	down	34.88	42.22	15.72	16.36	38.55	16.04
gene-LOC103638853	LOC103638853	uncharacterized LOC103638853, transcript variant X2	0.13	-2.9454	1.90676e-21	3.41557e-20	yes	down	21.68	24.69	4.18	2.9	23.185	3.54
gene-LOC100280222	LOC100280222	MYB transcription factor	0.18	-2.47686	1.92522e-21	3.44649e-20	yes	down	17.9	18.03	2.64	4.29	17.965	3.465
gene-LOC100194014	LOC100194014	uncharacterized LOC100194014	4.093	2.03329	1.98251e-21	3.54685e-20	yes	up	8.77	8.44	41.27	33.13	8.605	37.2
gene-LOC100278423	LOC100278423	Nuclear factor 1 A-type isoform 2, transcript variant X1	2.228	1.15562	2.0766e-21	3.71288e-20	yes	up	71.82	63.27	102.39	104.61	67.545	103.5
gene-LOC100501109	LOC100501109	uncharacterized LOC100501109	0.245	-2.0289	2.10747e-21	3.76572e-20	yes	down	22.27	20.82	5.11	6.16	21.545	5.635
gene-LOC100281187	LOC100281187	RING zinc finger protein-like	0.184	-2.44332	2.11603e-21	3.77868e-20	yes	down	13.83	12.75	2.8	2.81	13.29	2.805
gene-LOC100193721	LOC100193721	uncharacterized LOC100193721	0.061	-4.03223	2.13406e-21	3.80853e-20	yes	down	3.23	3.48	0.18	0.26	3.355	0.22
gene-LOC103650075	LOC103650075	nuclear envelope-associated protein 2, transcript variant X1	0.132	-2.91942	2.1998e-21	3.92342e-20	yes	down	15.75	18.05	2.6	2.18	16.9	2.39
gene-LOC100272821	LOC100272821	Jacalin-related lectin 3	0.181	-2.46354	2.22055e-21	3.95797e-20	yes	down	29.61	29.67	7.31	4.07	29.64	5.69
gene-LOC100381910	LOC100381910	uncharacterized LOC100381910	0.241	-2.05141	2.25001e-21	4.008e-20	yes	down	59.85	60.51	15.06	15.45	60.18	15.255
gene-LOC100382827	LOC100382827	uncharacterized LOC100382827	5.901	2.56096	2.27525e-21	4.05045e-20	yes	up	3.57	3.37	16.74	19.27	3.47	18.005
gene-LOC542604	LOC542604	zeta carotene desaturase candidate	0.384	-1.38204	2.34292e-21	4.16834e-20	yes	down	89.58	100.1	40.6	36.74	94.84	38.67
gene-LOC100501591	LOC100501591	L-type lectin-domain containing receptor kinase V.9	0.116	-3.10645	2.39953e-21	4.26642e-20	yes	down	7.71	7.61	0.99	0.88	7.66	0.935
gene-LOC100381932	LOC100381932	uncharacterized LOC100381932	4.165	2.05831	2.41226e-21	4.28641e-20	yes	up	2.84	3.24	11.49	13.13	3.04	12.31
gene-LOC542494	LOC542494	small basic membrane intrinsic protein1a	2.465	1.30167	2.45508e-21	4.35981e-20	yes	up	49.74	47.32	131.95	133.91	48.53	132.93
gene-LOC103647465	LOC103647465	cysteine proteinase 2-like	2.221	1.15111	2.48217e-21	4.40521e-20	yes	up	83.19	79.17	190.6	191.71	81.18	191.155
gene-LOC109943029	LOC109943029	uncharacterized LOC109943029	3.979	1.99246	2.52004e-21	4.46965e-20	yes	up	3.69	4.98	15.61	13.69	4.335	14.65
gene-LOC100194258	LOC100194258	uncharacterized LOC100194258, transcript variant 1	6.822	2.77028	2.54868e-21	4.51767e-20	yes	up	4.51	6.79	36.98	41.81	5.65	39.395
gene-LOC100383428	LOC100383428	Chaperone protein ClpD chloroplastic	0.396	-1.33658	2.79527e-21	4.95171e-20	yes	down	49.6	50.84	22.37	20.63	50.22	21.5
gene-LOC100382481	LOC100382481	putative regulator of chromosome condensation (RCC1) family protein	0.385	-1.37795	2.80351e-21	4.96327e-20	yes	down	45.85	44.49	18.01	18.53	45.17	18.27
gene-LOC542331	LOC542331	NADP-dependent malic enzyme, transcript variant X1	2.356	1.23614	2.81062e-21	4.97279e-20	yes	up	47.49	42.1	115.43	110.07	44.795	112.75
gene-LOC100284540	LOC100284540	polcalcin Jun o 2	0.272	-1.87598	2.81632e-21	4.97981e-20	yes	down	197.62	210	68.42	47.52	203.81	57.97
gene-LOC100273259	LOC100273259	uncharacterized LOC100273259, transcript variant X1	0.479	-1.06316	2.82703e-21	4.99569e-20	yes	down	270.24	262.61	130.1	140.83	266.425	135.465
gene-LOC100273598	LOC100273598	Two-component response regulator-like APRR9	0.443	-1.1744	2.8892e-21	5.10242e-20	yes	down	97.55	98.24	46.42	45.64	97.895	46.03
gene-LOC100282407	LOC100282407	delta-7-sterol-C5	2.245	1.1666	2.90546e-21	5.128e-20	yes	up	83.7	77.44	187.31	195.94	80.57	191.625
gene-LOC100273697	LOC100273697	ATP-dependent zinc metalloprotease FTSH 7 chloroplastic	0.449	-1.15492	2.98253e-21	5.26079e-20	yes	down	96.94	97.93	47.34	45.79	97.435	46.565
gene-LOC100275233	LOC100275233	uncharacterized LOC100275233	0.422	-1.24371	3.19438e-21	5.63102e-20	yes	down	51.21	54.49	22.88	24.21	52.85	23.545
gene-LOC103651250	LOC103651250	protein SPA1-RELATED 4, transcript variant X1	0.421	-1.24951	3.29814e-21	5.81038e-20	yes	down	48.58	49.69	19.92	22.12	49.135	21.02
gene-LOC100277985	LOC100277985	Pyridoxine/pyridoxamine 5'-phosphate oxidase 2	0.13	-2.94839	3.3496e-21	5.89743e-20	yes	down	29.69	23.4	2.33	4.67	26.545	3.5
gene-LOC103633537	LOC103633537	ruBisCO large subunit-binding protein subunit beta, chloroplastic	3.937	1.97719	3.39853e-21	5.97992e-20	yes	up	4.54	4.85	19.73	19.34	4.695	19.535
gene-LOC103642049	LOC103642049	probable potassium transporter 11, transcript variant X1	2.395	1.25973	3.41356e-21	6.0027e-20	yes	up	17.73	18.34	43.07	48.55	18.035	45.81
gene-LOC100277186	LOC100277186	uncharacterized LOC100277186	26.379	4.7213	3.55572e-21	6.24887e-20	yes	up	1.59	1.3	56.08	22.64	1.445	39.36
gene-LOC100280446	LOC100280446	cytokinin dehydrogenase 10	0.227	-2.14159	3.56536e-21	6.26198e-20	yes	down	39.36	31.95	5.66	9.54	35.655	7.6
gene-LOC100273280	LOC100273280	Dormancy-associated protein homolog 3	0.283	-1.82034	3.64675e-21	6.40103e-20	yes	down	56.18	50.6	14.96	16.92	53.39	15.94
gene-LOC103627191	LOC103627191	endo-1,4-beta-xylanase 1	14.943	3.90145	3.74026e-21	6.56117e-20	yes	up	0.27	0.23	4.71	3.45	0.25	4.08
gene-LOC100281709	LOC100281709	CTP synthase, transcript variant X1	3.019	1.5939	3.84376e-21	6.73863e-20	yes	up	11.7	12.38	40.87	36.49	12.04	38.68
gene-LOC100193382	LOC100193382	uncharacterized LOC100193382	0.131	-2.93443	3.85649e-21	6.75683e-20	yes	down	15.44	16.46	1.75	2.73	15.95	2.24
gene-LOC100284116	LOC100284116	senescence-associated protein	0.283	-1.81878	4.13861e-21	7.24672e-20	yes	down	41.37	40.76	12.46	12.15	41.065	12.305
gene-LOC542507	LOC542507	cytokinin oxidase 2	4.536	2.18153	4.16917e-21	7.29579e-20	yes	up	8.5	6.08	43.51	29.26	7.29	36.385
gene-LOC103654838	LOC103654838	ultraviolet-B receptor UVR8	3.251	1.70105	4.30124e-21	7.52234e-20	yes	up	10.14	11.56	38.17	39.5	10.85	38.835
gene-LOC100127508	LOC100127508	Diacylglycerol kinase 2	0.263	-1.92512	4.3995e-21	7.68951e-20	yes	down	19.67	18.41	4.84	4.69	19.04	4.765
gene-LOC100502158	LOC100502158	Histone H2B	6.731	2.7508	4.56899e-21	7.9809e-20	yes	up	5.29	5	32.2	40.87	5.145	36.535
gene-LOC541894	LOC541894	tonoplast intrinsic protein 2	0.166	-2.58979	4.59466e-21	8.02088e-20	yes	down	46.63	53.93	6.06	12.23	50.28	9.145
gene-LOC100191518	LOC100191518	uncharacterized LOC100191518	2.595	1.37551	4.6479e-21	8.10891e-20	yes	up	29.61	34.93	83.93	94.66	32.27	89.295
gene-LOC100273453	LOC100273453	uncharacterized LOC100273453	0.314	-1.67061	5.09824e-21	8.88921e-20	yes	down	37.88	39.2	10.96	12.72	38.54	11.84
gene-LOC103635817	LOC103635817	phosphoglycerate kinase, chloroplastic	0.417	-1.26356	5.12603e-21	8.93226e-20	yes	down	88.47	96.51	41.05	41.46	92.49	41.255
gene-LOC100194089	LOC100194089	60S ribosomal protein L17	2.806	1.48837	5.22493e-21	9.09909e-20	yes	up	48.82	55.82	142.45	168.02	52.32	155.235
gene-LOC100279205	LOC100279205	uncharacterized LOC100279205	2.98	1.57548	5.34318e-21	9.2994e-20	yes	up	15.65	17.11	52.83	50.64	16.38	51.735
gene-LOC100383492	LOC100383492	putative alpha-amylase family protein	178.339	7.47848	5.71138e-21	9.93421e-20	yes	up	0.08	0.09	18.46	10.83	0.085	14.645
gene-LOC100278623	LOC100278623	uncharacterized LOC100278623	2.809	1.49005	5.7555e-21	9.99937e-20	yes	up	13.61	12.83	37.93	41.07	13.22	39.5
gene-LOC103642177	LOC103642177	OSJNBa0043A12.15-like protein	0.363	-1.46062	5.75578e-21	9.99937e-20	yes	down	97.23	90.7	35.1	37.03	93.965	36.065
gene-LOC100383930	LOC100383930	uncharacterized LOC100383930, transcript variant X2	0.184	-2.44491	5.83702e-21	1.01344e-19	yes	down	10.2	11.85	2.03	2.21	11.025	2.12
gene-LOC103635825	LOC103635825	uncharacterized LOC103635825	0.378	-1.40523	6.08606e-21	1.05604e-19	yes	down	253.19	257.95	108.38	92.81	255.57	100.595
gene-LOC103629074	LOC103629074	uncharacterized LOC103629074	0.336	-1.57141	6.22217e-21	1.07901e-19	yes	down	44.06	39.14	13.25	12.51	41.6	12.88
gene-LOC103632655	LOC103632655	probable trehalose-phosphate phosphatase 7, transcript variant X6	0.292	-1.77372	6.31115e-21	1.09378e-19	yes	down	36.09	39.54	10.49	12.97	37.815	11.73
gene-LOC101027113	LOC101027113	lysine-specific histone demethylase 1, transcript variant 1	0.386	-1.37291	6.4116e-21	1.11052e-19	yes	down	88.1	71.16	33.82	32.89	79.63	33.355
gene-LOC118472058	LOC118472058	uncharacterized LOC118472058	3.705	1.88959	6.56106e-21	1.13573e-19	yes	up	0.75	1.59	13.4	16.55	1.17	14.975
gene-LOC103651468	LOC103651468	uncharacterized LOC103651468, transcript variant X1	3.429	1.77762	6.73752e-21	1.16557e-19	yes	up	7.85	9.98	28.03	35.31	8.915	31.67
gene-LOC103652679	LOC103652679	uncharacterized LOC103652679	0.126	-2.98428	6.79607e-21	1.17499e-19	yes	down	31.61	37.15	3.96	4.16	34.38	4.06
gene-LOC100282482	LOC100282482	aspartate carbamoyltransferase 1	8.43	3.07546	6.83341e-21	1.18074e-19	yes	up	1.06	1.47	7.5	8.97	1.265	8.235
gene-LOC100382015	LOC100382015	putative magnesium transporter NIPA4	0.185	-2.43198	6.89014e-21	1.18983e-19	yes	down	14.22	15.46	2.78	3.71	14.84	3.245
gene-LOC100283964	LOC100283964	uncharacterized LOC100283964	3.813	1.9309	6.95522e-21	1.20035e-19	yes	up	7.18	8.33	30.26	32.61	7.755	31.435
gene-LOC100284213	LOC100284213	cation transport protein chaC	0.351	-1.50997	7.18425e-21	1.23913e-19	yes	down	92.19	89.8	34.85	31.92	90.995	33.385
gene-LOC100274509	LOC100274509	uncharacterized LOC100274509	3.258	1.70389	7.24758e-21	1.24931e-19	yes	up	10.65	12.26	39.18	40.62	11.455	39.9
gene-LOC100274554	LOC100274554	uncharacterized LOC100274554	2.77	1.46986	7.28544e-21	1.25508e-19	yes	up	21.26	19.22	54.32	64.85	20.24	59.585
gene-LOC100217032	LOC100217032	uncharacterized LOC100217032	0.09	-3.47138	7.36774e-21	1.26831e-19	yes	down	13.09	15.14	1.05	1.66	14.115	1.355
gene-LOC100191154	LOC100191154	uncharacterized LOC100191154	3.474	1.79675	7.37101e-21	1.26831e-19	yes	up	14.88	13.75	51.26	53.83	14.315	52.545
gene-LOC100381463	LOC100381463	uncharacterized LOC100381463, transcript variant 1	0.308	-1.70094	7.59549e-21	1.30615e-19	yes	down	31.88	32.99	10.24	10.77	32.435	10.505
gene-LOC100382571	LOC100382571	uncharacterized LOC100382571, transcript variant X1	2.446	1.29035	7.68451e-21	1.32067e-19	yes	up	33.36	31.57	73.2	91.43	32.465	82.315
gene-LOC100275396	LOC100275396	uncharacterized LOC100275396	0.305	-1.71486	7.83929e-21	1.34647e-19	yes	down	79.21	75.26	26.71	22.4	77.235	24.555
gene-LOC103626081	LOC103626081	uncharacterized LOC103626081	2.865	1.51831	8.02862e-21	1.37817e-19	yes	up	14.01	16.66	41.32	55.59	15.335	48.455
gene-LOC100217141	LOC100217141	uncharacterized LOC100217141	0.107	-3.22362	8.07176e-21	1.38475e-19	yes	down	8.67	10.61	1.38	0.97	9.64	1.175
gene-LOC100284553	LOC100284553	peroxisomal biogenesis factor 11 family protein	3.876	1.95463	8.3042e-21	1.42378e-19	yes	up	11.22	10.13	44.76	42.6	10.675	43.68
gene-LOC100284588	LOC100284588	glutamine cyclotransferase	3.499	1.80706	8.30923e-21	1.42379e-19	yes	up	8.72	9.01	41.19	38.19	8.865	39.69
gene-LOC100196928	LOC100196928	heat shock protein HSP82	100.984	6.65798	8.44712e-21	1.44656e-19	yes	up	0.59	1.72	119.21	132.94	1.155	126.075
gene-LOC100217290	LOC100217290	uncharacterized LOC100217290	3.228	1.69077	8.6177e-21	1.47489e-19	yes	up	19.92	20.46	75.28	61.74	20.19	68.51
gene-LOC118476787	LOC118476787	-	5.493	2.45753	8.66631e-21	1.48233e-19	yes	up	1.36	0.96	6.28	7.29	1.16	6.785
gene-LOC109943384	LOC109943384	uncharacterized LOC109943384	4.361	2.12475	8.75816e-21	1.49715e-19	yes	up	12.25	6.63	22.17	21.53	9.44	21.85
gene-LOC100382036	LOC100382036	uncharacterized LOC100382036	4.34	2.11761	8.79691e-21	1.50288e-19	yes	up	3.63	4.08	16.65	20.31	3.855	18.48
gene-LOC103632505	LOC103632505	uncharacterized LOC103632505	6.54	2.70935	8.80284e-21	1.50301e-19	yes	up	3.57	3.68	25.32	24.75	3.625	25.035
gene-LOC103626481	LOC103626481	uncharacterized LOC103626481, transcript variant X1	0.36	-1.47578	9.12654e-21	1.55735e-19	yes	down	21.27	20	7.25	8.72	20.635	7.985
gene-LOC100281588	LOC100281588	purple acid phosphatase	2.668	1.41581	9.39236e-21	1.60176e-19	yes	up	85.91	84.07	266.69	213.68	84.99	240.185
gene-LOC100274107	LOC100274107	alpha/beta-Hydrolases superfamily protein, transcript variant X1	2.811	1.49102	9.66609e-21	1.64747e-19	yes	up	19.77	19	62.18	53.02	19.385	57.6
gene-LOC100277865	LOC100277865	uncharacterized LOC100277865	2.193	1.13289	9.91268e-21	1.6885e-19	yes	up	280.05	299.94	620.74	724.1	289.995	672.42
gene-LOC100282704	LOC100282704	SEC14-like protein 1, transcript variant X1	0.096	-3.38603	1.005e-20	1.71088e-19	yes	down	10.44	9.54	0.74	1.32	9.99	1.03
gene-LOC100191892	LOC100191892	putative subtilase family protein	0.233	-2.10171	1.0344e-20	1.75988e-19	yes	down	13.75	11.88	3.35	3.15	12.815	3.25
gene-LOC100277472	LOC100277472	uncharacterized LOC100277472	3.536	1.82197	1.08573e-20	1.84612e-19	yes	up	12.22	11.5	42.77	46.32	11.86	44.545
gene-LOC107548107	LOC107548107	Putative GEM-like protein 8	8.291	3.05162	1.12749e-20	1.91601e-19	yes	up	3.13	1.87	19.36	20	2.5	19.68
gene-LOC100284789	LOC100284789	uncharacterized LOC100284789	0.054	-4.21433	1.14903e-20	1.95145e-19	yes	down	11.24	16.4	0.99	0.56	13.82	0.775
gene-LOC100273224	LOC100273224	uncharacterized LOC100273224	3.264	1.70644	1.16105e-20	1.97071e-19	yes	up	8.29	8.44	27.59	30.42	8.365	29.005
gene-LOC100274046	LOC100274046	uncharacterized LOC100274046	0.035	-4.84397	1.16702e-20	1.97967e-19	yes	down	10.18	8.25	0.49	0.19	9.215	0.34
gene-LOC100282116	LOC100282116	uncharacterized LOC100282116	0.307	-1.70256	1.18543e-20	2.00973e-19	yes	down	44.06	42.27	13.2	13.99	43.165	13.595
gene-LOC103650242	LOC103650242	uncharacterized LOC103650242	2.421	1.27539	1.22684e-20	2.0787e-19	yes	up	90.64	92.42	209.53	270.9	91.53	240.215
gene-LOC103626523	LOC103626523	phytosulfokine receptor 1	0.057	-4.13314	1.23254e-20	2.08713e-19	yes	down	3.05	2.89	0.13	0.24	2.97	0.185
gene-LOC100382371	LOC100382371	uncharacterized LOC100382371	0.164	-2.60416	1.2615e-20	2.13492e-19	yes	down	8.43	7.25	1.16	1.62	7.84	1.39
gene-LOC100275464	LOC100275464	uncharacterized LOC100275464	0.281	-1.83085	1.34469e-20	2.27436e-19	yes	down	73.68	72.13	18.51	24.94	72.905	21.725
gene-LOC732825	LOC732825	beta-carotene hydroxylase, transcript variant X3	3.286	1.71646	1.35326e-20	2.28752e-19	yes	up	13.78	16.18	52.66	51.66	14.98	52.16
gene-LOC100272474	LOC100272474	uncharacterized LOC100272474	3.288	1.71723	1.37512e-20	2.3231e-19	yes	up	17.95	16.06	50.53	68.63	17.005	59.58
gene-LOC103654777	LOC103654777	NAD(P)-binding Rossmann-fold superfamily protein, transcript variant X1	0.478	-1.06371	1.39804e-20	2.36044e-19	yes	down	244.33	254.14	126.74	126.96	249.235	126.85
gene-LOC606449	LOC606449	pyrroline 5-carboxylate reductase	4.082	2.02936	1.45611e-20	2.45704e-19	yes	up	8.86	7.58	32.74	41.56	8.22	37.15
gene-LOC542560	LOC542560	oxo-glutarate/malate transporter1	0.442	-1.17894	1.49647e-20	2.52367e-19	yes	down	275.42	312.16	138.11	137.9	293.79	138.005
gene-LOC100382386	LOC100382386	putative cytochrome P450 superfamily protein	6.214	2.63553	1.62917e-20	2.74585e-19	yes	up	5.58	3.64	37.02	23.2	4.61	30.11
gene-LOC100277394	LOC100277394	what's this factor1	2.912	1.54197	1.63343e-20	2.75143e-19	yes	up	24.53	29.29	87.23	79	26.91	83.115
gene-LOC100272620	LOC100272620	uncharacterized LOC100272620	0.405	-1.3031	1.64874e-20	2.77558e-19	yes	down	82.69	71.35	31.38	34.98	77.02	33.18
gene-LOC100282309	LOC100282309	uncharacterized LOC100282309, transcript variant X4	0.418	-1.26008	1.70966e-20	2.87647e-19	yes	down	84.98	80.79	38.92	45.22	82.885	42.07
gene-LOC109943287	LOC109943287	uncharacterized LOC109943287	3.04	1.60383	1.7321e-20	2.91252e-19	yes	up	14.43	12.2	40.65	46.08	13.315	43.365
gene-LOC100193419	LOC100193419	uncharacterized LOC100193419	2.816	1.49372	1.74597e-20	2.93413e-19	yes	up	31.78	28.19	81	98.14	29.985	89.57
gene-LOC100281060	LOC100281060	amidophosphoribosyltransferase	0.279	-1.842	1.82774e-20	3.06975e-19	yes	down	46.92	63.87	14.28	18.81	55.395	16.545
gene-LOC100502201	LOC100502201	60S ribosomal protein L30-2	9.468	3.24313	1.83593e-20	3.08172e-19	yes	up	6.81	3.8	42.54	71.7	5.305	57.12
gene-LOC103642138	LOC103642138	uncharacterized LOC103642138, transcript variant X8	2.652	1.40717	1.88374e-20	3.16011e-19	yes	up	8.73	9.57	24.34	24.8	9.15	24.57
gene-LOC103633383	LOC103633383	pentatricopeptide repeat-containing protein, transcript variant X2	3.333	1.73666	1.88991e-20	3.16862e-19	yes	up	5.09	6.2	19.65	20.23	5.645	19.94
gene-LOC103651353	LOC103651353	evolutionarily conserved C-terminal region 8	0.31	-1.68949	1.95285e-20	3.27225e-19	yes	down	18.89	17.06	5.99	5.9	17.975	5.945
gene-LOC100275885	LOC100275885	putative NAD(P)H dehydrogenase subunit CRR3 chloroplastic	0.321	-1.63916	2.02174e-20	3.38571e-19	yes	down	146.44	176.65	50.49	58.58	161.545	54.535
gene-LOC103629462	LOC103629462	-	12.239	3.61339	2.12411e-20	3.55508e-19	yes	up	0.9	1.16	12.91	13.8	1.03	13.355
gene-LOC100273057	LOC100273057	uncharacterized LOC100273057, transcript variant X1	4.467	2.15926	2.17662e-20	3.64084e-19	yes	up	4.78	4.94	26.16	19.46	4.86	22.81
gene-LOC100272922	LOC100272922	uncharacterized LOC100272922	2.745	1.4567	2.30308e-20	3.85014e-19	yes	up	25.64	25.43	71.2	77.36	25.535	74.28
gene-LOC100277272	LOC100277272	uncharacterized LOC100277272	0.263	-1.9275	2.31952e-20	3.87537e-19	yes	down	32.72	27.14	8.79	8.16	29.93	8.475
gene-LOC100283633	LOC100283633	uncharacterized LOC100283633	8.945	3.16112	2.36728e-20	3.95288e-19	yes	up	1.36	1.06	12.02	10.24	1.21	11.13
gene-LOC100277834	LOC100277834	uncharacterized LOC100277834	0.307	-1.70271	2.42105e-20	4.04032e-19	yes	down	34.2	30.83	10.2	12.77	32.515	11.485
gene-LOC103634879	LOC103634879	ribosome biogenesis regulatory protein homolog	3.324	1.73283	2.50557e-20	4.17895e-19	yes	up	13.25	15.55	46.43	55.53	14.4	50.98
gene-LOC100279473	LOC100279473	uncharacterized LOC100279473, transcript variant X1	0.355	-1.49366	2.64582e-20	4.41032e-19	yes	down	17.9	15.67	6.03	6.61	16.785	6.32
gene-LOC100281089	LOC100281089	uncharacterized LOC100281089	4.284	2.09905	2.77875e-20	4.62921e-19	yes	up	3.72	3.79	15.38	18.95	3.755	17.165
gene-LOC100191623	LOC100191623	uncharacterized LOC100191623	0.032	-4.95805	2.78483e-20	4.63666e-19	yes	down	8.18	7.93	0.31	0.23	8.055	0.27
gene-LOC100282790	LOC100282790	RING finger and CHY zinc finger domain-containing protein 1	2.649	1.40526	2.82347e-20	4.69828e-19	yes	up	45.33	41.67	105.78	139.14	43.5	122.46
gene-LOC103647754	LOC103647754	peptidyl-prolyl cis-trans isomerase CYP37, chloroplastic	0.422	-1.2441	2.86366e-20	4.7624e-19	yes	down	83.27	80.94	34.42	39.46	82.105	36.94
gene-LOC100274367	LOC100274367	uncharacterized LOC100274367	2.7	1.43296	2.91605e-20	4.84674e-19	yes	up	45.23	48.87	139.71	128.42	47.05	134.065
gene-LOC103638634	LOC103638634	uncharacterized LOC103638634	3.022	1.59557	3.01168e-20	5.00279e-19	yes	up	84.59	103.65	259.14	338.96	94.12	299.05
gene-LOC107522032	LOC107522032	uncharacterized LOC107522032	4.641	2.21456	3.15645e-20	5.24026e-19	yes	up	7.24	7.22	33.55	30.58	7.23	32.065
gene-LOC100217045	LOC100217045	uncharacterized LOC100217045, transcript variant X1	0.012	-6.37437	3.35538e-20	5.56731e-19	yes	down	13.12	19.4	0.13	0.33	16.26	0.23
gene-LOC100382238	LOC100382238	uncharacterized LOC100382238	0.131	-2.93405	3.36499e-20	5.58003e-19	yes	down	21.59	21.63	2.42	3.67	21.61	3.045
gene-LOC100136828	LOC100136828	starch synthase IIc precursor	0.311	-1.68611	3.42724e-20	5.68e-19	yes	down	16.13	14.52	5.07	5.45	15.325	5.26
gene-LOC100276501	LOC100276501	uncharacterized LOC100276501, transcript variant X1	2.466	1.30218	3.72107e-20	6.16342e-19	yes	up	63.05	55.42	144.24	162.35	59.235	153.295
gene-LOC100274430	LOC100274430	putative cytochrome P450 superfamily protein	0.071	-3.82429	3.78973e-20	6.27352e-19	yes	down	5.73	6.51	0.34	0.59	6.12	0.465
gene-LOC100192846	LOC100192846	uncharacterized LOC100192846, transcript variant X1	5.664	2.50187	3.938e-20	6.51522e-19	yes	up	3.94	3.97	23.6	19.51	3.955	21.555
gene-LOC110366353	LOC110366353	Ycf20-like protein, transcript variant X1	3.042	1.60478	4.01768e-20	6.64325e-19	yes	up	32.29	32.93	98.22	121.52	32.61	109.87
gene-LOC100274332	LOC100274332	uncharacterized LOC100274332	4.616	2.20653	4.10591e-20	6.78523e-19	yes	up	15.93	10.19	82.08	54.09	13.06	68.085
gene-LOC100217209	LOC100217209	nucleoside diphosphate kinase 1	2.786	1.47845	4.24073e-20	7.00401e-19	yes	up	49.95	53.29	132.9	172.02	51.62	152.46
gene-LOC100272847	LOC100272847	uncharacterized LOC100272847	0.409	-1.28817	4.3546e-20	7.18795e-19	yes	down	83.62	81.81	34.48	37.45	82.715	35.965
gene-LOC100278908	LOC100278908	plastid redox insensitive2	2.448	1.29168	4.45837e-20	7.35503e-19	yes	up	66.23	77.94	210.04	214.15	72.085	212.095
gene-LOC100216561	LOC100216561	uncharacterized LOC100216561	4.211	2.07419	4.5217e-20	7.45524e-19	yes	up	5.41	4.73	17.27	31.77	5.07	24.52
gene-LOC100272660	LOC100272660	MYB transcription factor	0.234	-2.09313	4.57896e-20	7.54533e-19	yes	down	32.79	26.68	7.91	6.99	29.735	7.45
gene-LOC100191496	LOC100191496	uncharacterized LOC100191496, transcript variant 1	3.666	1.87423	4.6065e-20	7.58636e-19	yes	up	4.28	4.1	14.55	16.58	4.19	15.565
gene-LOC100282148	LOC100282148	dnaJ subfamily C member 7	5.203	2.37929	4.63503e-20	7.629e-19	yes	up	7.42	7.23	50.29	30.26	7.325	40.275
gene-LOC103630348	LOC103630348	gibberellin receptor GID1-like	2.837	1.50418	4.64739e-20	7.64496e-19	yes	up	16.89	17.64	54.56	48.45	17.265	51.505
gene-LOC542470	LOC542470	iojap striping 1	0.347	-1.52506	4.71979e-20	7.7586e-19	yes	down	65.36	60.65	21.39	25.07	63.005	23.23
gene-LOC103651136	LOC103651136	receptor-like serine/threonine-protein kinase SD1-8	0.213	-2.22842	4.72295e-20	7.7586e-19	yes	down	7.1	6.64	1.51	1.6	6.87	1.555
gene-LOC103632462	LOC103632462	FRIGIDA-like protein 3, transcript variant X1	2.48	1.31015	4.72455e-20	7.7586e-19	yes	up	25.21	24.52	63.2	81.16	24.865	72.18
gene-LOC100191813	LOC100191813	uncharacterized LOC100191813	0.205	-2.28664	4.73655e-20	7.77388e-19	yes	down	22.29	20.22	4.57	4.97	21.255	4.77
gene-LOC100283087	LOC100283087	pyrrolidone carboxyl peptidase, transcript variant X1	0.413	-1.27594	4.8813e-20	8.00689e-19	yes	down	104.54	99.98	42.18	47.25	102.26	44.715
gene-LOC541643	LOC541643	plastidic general dicarboxylate transporter	0.398	-1.32913	5.03999e-20	8.26249e-19	yes	down	42.84	45.55	18.32	19.14	44.195	18.73
gene-LOC103641553	LOC103641553	phospholipid-transporting ATPase 2, transcript variant X1	0.335	-1.57623	5.24768e-20	8.59705e-19	yes	down	10.47	10.14	2.76	3.68	10.305	3.22
gene-LOC542491	LOC542491	glutathione transferase35	74.69	6.22285	5.25004e-20	8.59705e-19	yes	up	0.19	0.39	23.38	20.12	0.29	21.75
gene-LOC103654302	LOC103654302	uncharacterized LOC103654302	6.915	2.78968	5.39145e-20	8.82196e-19	yes	up	0.66	0.61	4.89	4.42	0.635	4.655
gene-LOC100193463	LOC100193463	uncharacterized LOC100193463	0.296	-1.755	5.39351e-20	8.82196e-19	yes	down	39.2	41.1	11.27	14.74	40.15	13.005
gene-LOC100857062	LOC100857062	homeobox-leucine zipper protein HOX22, transcript variant X1	0.261	-1.93911	5.61603e-20	9.18071e-19	yes	down	26.43	27.25	6.73	8.07	26.84	7.4
gene-LOC100274101	LOC100274101	Serine/threonine-protein kinase MHK	0.456	-1.13221	5.66024e-20	9.24773e-19	yes	down	72.68	72.71	33.03	36.51	72.695	34.77
gene-LOC100193174	LOC100193174	chaperonin	6.048	2.59639	5.85855e-20	9.56631e-19	yes	up	6.66	8.61	45.09	51.55	7.635	48.32
gene-LOC100383498	LOC100383498	uncharacterized LOC100383498	0.442	-1.17731	5.87467e-20	9.58477e-19	yes	down	90.39	91.66	42.83	42.85	91.025	42.84
gene-LOC100273597	LOC100273597	putative cytochrome P450 superfamily protein, transcript variant X1	0.153	-2.70755	5.87651e-20	9.58477e-19	yes	down	9.9	10.17	1.6	1.69	10.035	1.645
gene-LOC103625869	LOC103625869	isoflavone 2'-hydroxylase-like	0.341	-1.55121	5.99107e-20	9.76608e-19	yes	down	94.05	121.64	40.03	35.51	107.845	37.77
gene-LOC100277167	LOC100277167	uncharacterized LOC100277167	0.279	-1.84018	6.12372e-20	9.97668e-19	yes	down	19.43	19.61	5.41	5.96	19.52	5.685
gene-LOC100304373	LOC100304373	uncharacterized LOC100304373, transcript variant X3	2.244	1.16639	6.21576e-20	1.01209e-18	yes	up	30.57	29.16	71.63	70.89	29.865	71.26
gene-LOC100382261	LOC100382261	uncharacterized LOC100382261	7.53	2.91273	6.42733e-20	1.04595e-18	yes	up	1.18	1.62	12.23	10.07	1.4	11.15
gene-LOC100383547	LOC100383547	uncharacterized LOC100383547	0.42	-1.25016	6.56481e-20	1.06772e-18	yes	down	149.22	177.4	74.9	75.05	163.31	74.975
gene-LOC100283916	LOC100283916	uncharacterized LOC100283916	4.843	2.27596	6.59048e-20	1.07129e-18	yes	up	5.62	5.39	25.55	30.94	5.505	28.245
gene-LOC100277031	LOC100277031	uncharacterized LOC100277031	3.776	1.91683	6.60815e-20	1.07355e-18	yes	up	7.54	7.19	27.34	34.98	7.365	31.16
gene-LOC100382505	LOC100382505	uncharacterized LOC100382505	0.24	-2.06061	7.14269e-20	1.15974e-18	yes	down	15.5	13.9	4.09	3.29	14.7	3.69
gene-LOC100280136	LOC100280136	Auxin response factor 16	0.313	-1.67525	7.47546e-20	1.21309e-18	yes	down	21.67	18.64	10.72	6.25	20.155	8.485
gene-LOC100283646	LOC100283646	zinc finger CCCH type domain-containing protein ZFN-like 2	0.346	-1.53304	7.65278e-20	1.24116e-18	yes	down	41.74	39.86	12.85	15.94	40.8	14.395
gene-LOC100170248	LOC100170248	hexose transporter	0.397	-1.33454	8.08531e-20	1.31058e-18	yes	down	48.59	44.34	18.22	21.19	46.465	19.705
gene-LOC103641603	LOC103641603	wall-associated receptor kinase 2, transcript variant X1	0.022	-5.50053	8.66985e-20	1.40371e-18	yes	down	4.41	3.46	0.07	0.13	3.935	0.1
gene-LOC100273329	LOC100273329	uncharacterized LOC100273329, transcript variant 1	3.061	1.61423	8.67229e-20	1.40371e-18	yes	up	11.05	11	38.14	36.6	11.025	37.37
gene-LOC100192078	LOC100192078	FAD/NAD(P)-binding oxidoreductase family protein, transcript variant X1	0.207	-2.27471	8.67449e-20	1.40371e-18	yes	down	17.58	14.41	3.13	3.93	15.995	3.53
gene-LOC100276170	LOC100276170	uncharacterized LOC100276170	0.11	-3.18437	8.88323e-20	1.43668e-18	yes	down	11.25	10.84	1.33	1.3	11.045	1.315
gene-LOC103634786	LOC103634786	uncharacterized LOC103634786, transcript variant X1	4.809	2.26573	9.04109e-20	1.46139e-18	yes	up	2.51	3.69	10.77	9.73	3.1	10.25
gene-LOC100280491	LOC100280491	short-chain dehydrogenase/reductase SDR	3.807	1.92874	9.15778e-20	1.47942e-18	yes	up	13.2	13.86	61.47	46.03	13.53	53.75
gene-LOC100193689	LOC100193689	hydroxymethylglutaryl-CoA lyase	3.408	1.76887	9.47433e-20	1.5297e-18	yes	up	21.48	19.36	85.28	62.07	20.42	73.675
gene-LOC100285083	LOC100285083	ribosome biogenesis protein RLP24	2.933	1.5524	9.59425e-20	1.5482e-18	yes	up	36.06	41.34	110.87	128.92	38.7	119.895
gene-LOC100216789	LOC100216789	uncharacterized LOC100216789	0.417	-1.26222	9.80385e-20	1.58113e-18	yes	down	60.73	64.95	26.19	29.15	62.84	27.67
gene-LOC100191394	LOC100191394	Glycosyltransferase family 61 protein	7.532	2.91299	1.00045e-19	1.6126e-18	yes	up	1.06	1.32	10.41	9.08	1.19	9.745
gene-LOC103642318	LOC103642318	-	0.093	-3.4307	1.01324e-19	1.6323e-18	yes	down	8.72	7.69	0.7	0.91	8.205	0.805
gene-LOC100274303	LOC100274303	uncharacterized LOC100274303	0.314	-1.67096	1.0421e-19	1.67784e-18	yes	down	23.47	20.14	6.69	7.75	21.805	7.22
gene-LOC100281641	LOC100281641	50S ribosomal protein L28, chloroplastic-like	0.46	-1.11971	1.0555e-19	1.69847e-18	yes	down	443.84	460.52	215.49	221.2	452.18	218.345
gene-LOC100383763	LOC100383763	Tetratricopeptide repeat (TPR)-like superfamily protein	0.413	-1.275	1.06623e-19	1.71382e-18	yes	down	52.38	45.41	20.41	23.78	48.895	22.095
gene-LOC100284911	LOC100284911	uncharacterized LOC100284911	5.596	2.48452	1.08324e-19	1.7402e-18	yes	up	4.03	4.33	22.95	26.62	4.18	24.785
gene-LOC100383065	LOC100383065	UDP-glycosyltransferase 72B1, transcript variant X1	4.331	2.11465	1.15685e-19	1.85741e-18	yes	up	4.43	3.96	20.61	19.2	4.195	19.905
gene-LOC100283837	LOC100283837	uncharacterized LOC100283837, transcript variant X1	2.586	1.37085	1.1855e-19	1.90234e-18	yes	up	56.45	52.42	137.28	160.07	54.435	148.675
gene-LOC100274922	LOC100274922	uncharacterized LOC100274922, transcript variant 2	0.381	-1.39182	1.2348e-19	1.98036e-18	yes	down	118.69	121.28	49.76	45.73	119.985	47.745
gene-LOC100381565	LOC100381565	uncharacterized LOC100381565	0.418	-1.2595	1.31073e-19	2.10097e-18	yes	down	10.39	9.58	4.12	4.8	9.985	4.46
gene-LOC100272687	LOC100272687	Cytochrome b561 domain-containing protein	0.023	-5.46888	1.34381e-19	2.15278e-18	yes	down	8.04	7.78	0.11	0.28	7.91	0.195
gene-LOC100192577	LOC100192577	uncharacterized LOC100192577, transcript variant X2	0.297	-1.75389	1.37337e-19	2.19891e-18	yes	down	22.55	22.86	8.12	6.76	22.705	7.44
gene-LOC109943454	LOC109943454	uncharacterized LOC109943454	0.403	-1.31054	1.38986e-19	2.22408e-18	yes	down	26.98	25.9	9.91	12.86	26.44	11.385
gene-LOC103643412	LOC103643412	katanin p80 WD40 repeat-containing subunit B1 homolog, transcript variant X1	0.389	-1.36148	1.39912e-19	2.23765e-18	yes	down	38.94	32.67	13.59	16.36	35.805	14.975
gene-LOC100285863	LOC100285863	alpha-L-fucosidase 2	6.068	2.60126	1.43838e-19	2.29917e-18	yes	up	2.14	2.61	14.02	16.82	2.375	15.42
gene-LOC100284503	LOC100284503	electron carrier/ electron transporter/ iron ion binding protein	0.418	-1.25758	1.45753e-19	2.32849e-18	yes	down	248.57	237.8	108.56	99.39	243.185	103.975
gene-LOC100275415	LOC100275415	uncharacterized LOC100275415	0.197	-2.34639	1.46062e-19	2.33214e-18	yes	down	10.85	10.28	2.06	2.38	10.565	2.22
gene-LOC100282242	LOC100282242	uncharacterized LOC100282242	2.266	1.17988	1.51452e-19	2.41686e-18	yes	up	87.33	83.95	191.93	218.49	85.64	205.21
gene-LOC100275609	LOC100275609	uncharacterized LOC100275609	2.345	1.22931	1.56258e-19	2.49217e-18	yes	up	21.74	22.37	56.24	57.11	22.055	56.675
gene-LOC606456	LOC606456	Laccase-7	2.747	1.45776	1.60386e-19	2.55659e-18	yes	up	27.49	25.21	63.8	89.82	26.35	76.81
gene-LOC100275158	LOC100275158	Photosynthetic NDH subunit of subcomplex B 1 chloroplastic	0.487	-1.03685	1.62275e-19	2.58527e-18	yes	down	813	853.69	392.22	462.62	833.345	427.42
gene-LOC100285490	LOC100285490	uncharacterized LOC100285490	2.099	1.06998	1.66879e-19	2.65714e-18	yes	up	161.96	144.23	318.21	358.44	153.095	338.325
gene-LOC100284394	LOC100284394	glutamate decarboxylase, transcript variant 1	0.248	-2.00966	1.6871e-19	2.68482e-18	yes	down	17.62	16.52	4.71	4.33	17.07	4.52
gene-LOC118477075	LOC118477075	-	7.604	2.92668	1.6884e-19	2.68541e-18	yes	up	0.96	0.88	7.22	7.81	0.92	7.515
gene-LOC100384128	LOC100384128	putative WRKY transcription factor 34, transcript variant X2	0.306	-1.71038	1.71729e-19	2.72984e-18	yes	down	23.46	19.33	6.79	6.8	21.395	6.795
gene-LOC103638900	LOC103638900	uncharacterized LOC103638900	0.302	-1.72705	1.75976e-19	2.79427e-18	yes	down	17.09	19.75	5.84	6	18.42	5.92
gene-LOC103647166	LOC103647166	probable serine/threonine-protein kinase PBL28	0.042	-4.56974	1.81582e-19	2.8817e-18	yes	down	6.25	5.01	0.13	0.38	5.63	0.255
gene-LOC100382210	LOC100382210	uncharacterized LOC100382210	0.356	-1.49171	1.90579e-19	3.02171e-18	yes	down	234.16	246.62	73.15	79.53	240.39	76.34
gene-LOC103647175	LOC103647175	SNF1-related protein kinase catalytic subunit alpha KIN10-like, transcript variant X1	0.346	-1.5317	1.90614e-19	3.02171e-18	yes	down	32.64	29.63	11.19	11.61	31.135	11.4
gene-LOC100284557	LOC100284557	uncharacterized LOC100284557, transcript variant X1	12.395	3.63174	2.07748e-19	3.29152e-18	yes	up	1.24	0.37	10.04	12	0.805	11.02
gene-LOC103630112	LOC103630112	Histidine-containing phosphotransfer protein 4	0.084	-3.57931	2.08983e-19	3.30926e-18	yes	down	17.14	26.95	2.49	1.7	22.045	2.095
gene-LOC100274469	LOC100274469	uncharacterized LOC100274469	0.2	-2.32368	2.10563e-19	3.33244e-18	yes	down	64.47	48.45	9.83	14.01	56.46	11.92
gene-LOC100274315	LOC100274315	P-loop containing nucleoside triphosphate hydrolase superfamily protein	0.411	-1.28338	2.16803e-19	3.42932e-18	yes	down	48.85	44.85	19.47	22.31	46.85	20.89
gene-LOC100286188	LOC100286188	uncharacterized LOC100286188	2.466	1.30208	2.20193e-19	3.48104e-18	yes	up	53.31	54.36	136.12	144.15	53.835	140.135
gene-LOC100191349	LOC100191349	uncharacterized LOC100191349, transcript variant X4	0.322	-1.63439	2.20926e-19	3.49071e-18	yes	down	41.79	43.09	15.3	13.78	42.44	14.54
gene-LOC100283010	LOC100283010	coatomer subunit delta	0.202	-2.31066	2.23385e-19	3.52763e-18	yes	down	15.21	12.36	3.09	2.81	13.785	2.95
gene-LOC103645972	LOC103645972	calcium-transporting ATPase 5, plasma membrane-type, transcript variant X1	0.252	-1.98959	2.33789e-19	3.68989e-18	yes	down	11.14	9.87	2.35	3.43	10.505	2.89
gene-LOC103654948	LOC103654948	light-harvesting complex-like protein 3 isotype 2, chloroplastic	0.191	-2.38693	2.37441e-19	3.74548e-18	yes	down	20.17	19.75	3.76	4.35	19.96	4.055
gene-LOC103652691	LOC103652691	uncharacterized LOC103652691, transcript variant X1	0.407	-1.29835	2.42616e-19	3.82502e-18	yes	down	25.56	23.96	9.39	12.71	24.76	11.05
gene-LOC100281372	LOC100281372	outer mitochondrial membrane protein porin	3.184	1.67095	2.43338e-19	3.83431e-18	yes	up	14.7	14.67	47.63	62.73	14.685	55.18
gene-LOC103630371	LOC103630371	uncharacterized LOC103630371	0.131	-2.93546	2.45764e-19	3.87042e-18	yes	down	1.58	1.51	0.18	0.25	1.545	0.215
gene-LOC103646328	LOC103646328	RNA binding (RRM/RBD/RNP motifs) family protein, transcript variant X1	2.721	1.44409	2.46303e-19	3.87468e-18	yes	up	9.46	8.65	24.8	28.52	9.055	26.66
gene-LOC100273990	LOC100273990	uncharacterized LOC100273990	2.919	1.5456	2.46304e-19	3.87468e-18	yes	up	42.77	47.61	113.69	172.13	45.19	142.91
gene-LOC103654328	LOC103654328	probable calcium-transporting ATPase 8, plasma membrane-type	2.265	1.17935	2.58938e-19	4.07121e-18	yes	up	18.71	19	44.48	46.79	18.855	45.635
gene-LOC100192063	LOC100192063	uncharacterized LOC100192063	3.927	1.97327	2.66901e-19	4.19412e-18	yes	up	3.52	3.24	15.46	16.47	3.38	15.965
gene-LOC100278637	LOC100278637	J domain-containing protein required for chloroplast accumulation response 1, transcript variant X1	0.471	-1.0865	2.85302e-19	4.48082e-18	yes	down	98.34	97.11	48.17	49.28	97.725	48.725
gene-LOC100381814	LOC100381814	ribonuclease J pseudogene	2.341	1.22742	2.85516e-19	4.48175e-18	yes	up	12.44	10.41	22.76	26.31	11.425	24.535
gene-LOC100284267	LOC100284267	DNA-directed RNA polymerase subunit	0.2	-2.32446	3.03796e-19	4.76609e-18	yes	down	51.3	40.02	9.43	8.37	45.66	8.9
gene-LOC100191838	LOC100191838	uncharacterized LOC100191838	2.238	1.1622	3.13131e-19	4.90986e-18	yes	up	129.61	150.42	315.46	351.67	140.015	333.565
gene-LOC100279545	LOC100279545	putative inactive poly [ADP-ribose] polymerase SRO1	4.669	2.2231	3.17982e-19	4.98322e-18	yes	up	4.08	4.47	24.54	17.92	4.275	21.23
gene-LOC100193187	LOC100193187	uncharacterized LOC100193187	3.406	1.76788	3.25794e-19	5.10287e-18	yes	up	11.16	10.27	36	38.83	10.715	37.415
gene-LOC100383268	LOC100383268	Serine/threonine-protein kinase WNK2, transcript variant X1	0.449	-1.15649	3.33759e-19	5.22477e-18	yes	down	139.73	152.97	70.49	68.73	146.35	69.61
gene-LOC100381647	LOC100381647	uncharacterized LOC100381647	0.191	-2.38639	3.34451e-19	5.23277e-18	yes	down	11.48	15.56	1.42	1.22	13.52	1.32
gene-LOC100273777	LOC100273777	putative DUF231 domain containing family protein, transcript variant 1	3.835	1.93908	3.43258e-19	5.36765e-18	yes	up	6.05	6.42	25.18	26.64	6.235	25.91
gene-LOC100277055	LOC100277055	uncharacterized LOC100277055	0.268	-1.8991	3.49583e-19	5.46359e-18	yes	down	21.73	21.32	5.88	5.89	21.525	5.885
gene-LOC100217238	LOC100217238	UDP-glycosyltransferase 78D2	0.176	-2.50958	3.53353e-19	5.51951e-18	yes	down	15.27	18.08	2.46	3.23	16.675	2.845
gene-LOC100278145	LOC100278145	uncharacterized LOC100278145, transcript variant X1	2.577	1.36595	3.61563e-19	5.64469e-18	yes	up	5.83	5.85	14.44	16.3	5.84	15.37
gene-LOC103630751	LOC103630751	probable sodium/metabolite cotransporter BASS4, chloroplastic, transcript variant X1	0.275	-1.86435	3.66866e-19	5.72438e-18	yes	down	18.1	16.13	5.68	5.86	17.115	5.77
gene-LOC100285350	LOC100285350	FK506 binding protein	0.177	-2.49802	3.75112e-19	5.84987e-18	yes	down	23.32	22.66	4.26	4.63	22.99	4.445
gene-LOC542497	LOC542497	NOD26-like membrane integral protein ZmNIP2-3	0.252	-1.98943	3.94627e-19	6.15089e-18	yes	down	34.02	26.9	7.34	9.44	30.46	8.39
gene-LOC100283877	LOC100283877	glycine-rich protein A3	0.421	-1.24961	4.11703e-19	6.41358e-18	yes	down	625.97	611.75	297.5	249.98	618.86	273.74
gene-LOC103638145	LOC103638145	uncharacterized LOC103638145, transcript variant X2	10.353	3.37203	4.12231e-19	6.41833e-18	yes	up	1.03	0.65	3.43	6.19	0.84	4.81
gene-shbp1	shbp1	sedoheptulose bisphosphatase 1	0.384	-1.37943	4.30468e-19	6.69865e-18	yes	down	474.92	625.22	206.87	240.27	550.07	223.57
gene-LOC100276272	LOC100276272	uncharacterized LOC100276272	4.617	2.20695	4.31351e-19	6.70877e-18	yes	up	4.08	4.33	21.02	19.77	4.205	20.395
gene-LOC100383087	LOC100383087	uncharacterized LOC100383087	2.122	1.08517	4.3407e-19	6.74741e-18	yes	up	52.37	51.38	120.24	128.75	51.875	124.495
gene-LOC103644195	LOC103644195	AAA-ATPase ASD mitochondrial	2.462	1.29955	4.37753e-19	6.80099e-18	yes	up	28.05	32.66	81.33	77.76	30.355	79.545
gene-LOC100383321	LOC100383321	NAD(P)-linked oxidoreductase superfamily protein	4.465	2.15864	4.52573e-19	7.02745e-18	yes	up	16.25	11.74	53.49	54.89	13.995	54.19
gene-LOC100170249	LOC100170249	uncharacterized LOC100170249	0.106	-3.2369	4.58115e-19	7.10966e-18	yes	down	12.84	12.14	1.58	1.2	12.49	1.39
gene-LOC118473206	LOC118473206	uncharacterized LOC118473206	14.274	3.83536	4.59119e-19	7.12142e-18	yes	up	1.87	2.19	31.81	30.12	2.03	30.965
gene-LOC100193065	LOC100193065	putative zinc metalloprotease EGY2 chloroplastic	0.441	-1.18192	4.76598e-19	7.38855e-18	yes	down	73.28	76.9	34.22	36.35	75.09	35.285
gene-LOC100501369	LOC100501369	Fatty acyl-CoA reductase 1	0.397	-1.33424	4.80369e-19	7.443e-18	yes	down	72.9	74.69	28.45	24.79	73.795	26.62
gene-LOC100502334	LOC100502334	Cyclase family protein	2.646	1.40386	4.81098e-19	7.45029e-18	yes	up	28.93	25.46	75.41	76.9	27.195	76.155
gene-LOC100216812	LOC100216812	uncharacterized LOC100216812, transcript variant X1	0.417	-1.26257	4.84054e-19	7.49205e-18	yes	down	58.58	55.27	25.68	23.03	56.925	24.355
gene-LOC100283177	LOC100283177	hexose carrier protein HEX6, transcript variant X1	0.248	-2.014	4.86545e-19	7.52655e-18	yes	down	27.62	34.22	6.38	9.99	30.92	8.185
gene-LOC100281540	LOC100281540	uncharacterized LOC100281540, transcript variant X1	0.325	-1.62123	5.12353e-19	7.92153e-18	yes	down	20.14	18.09	6.57	6.88	19.115	6.725
gene-LOC109944586	LOC109944586	uncharacterized LOC109944586	0.28	-1.83726	5.20636e-19	8.04528e-18	yes	down	79.36	74.07	23.36	30.85	76.715	27.105
gene-LOC100381812	LOC100381812	uncharacterized LOC100381812, transcript variant X1	0.325	-1.621	5.23314e-19	8.08233e-18	yes	down	11.5	10.33	3.45	3.91	10.915	3.68
gene-LOC100283099	LOC100283099	uncharacterized LOC100283099	2.326	1.2179	5.25453e-19	8.11101e-18	yes	up	69.18	77.11	177.48	185.44	73.145	181.46
gene-LOC100382520	LOC100382520	uncharacterized LOC100382520	0.228	-2.13546	5.34482e-19	8.24596e-18	yes	down	17.45	18.62	3.33	5.5	18.035	4.415
gene-LOC100283358	LOC100283358	phosphosulfolactate synthase-related protein	3.421	1.77441	5.3867e-19	8.30613e-18	yes	up	10.02	11.97	33.7	36.23	10.995	34.965
gene-LOC100283380	LOC100283380	elongation factor 1-delta 1, transcript variant X1	0.198	-2.33917	5.43723e-19	8.37956e-18	yes	down	21.24	21.28	4.67	4.38	21.26	4.525
gene-sfp6	sfp6	sulfate transporter6	0.27	-1.88681	5.56167e-19	8.56676e-18	yes	down	25.63	27.59	8.86	6.26	26.61	7.56
gene-LOC100286102	LOC100286102	F-box domain containing protein, transcript variant X1	2.923	1.54762	5.58553e-19	8.59891e-18	yes	up	45.53	35.9	110.75	145.03	40.715	127.89
gene-LOC103654185	LOC103654185	probable alpha,alpha-trehalose-phosphate synthase [UDP-forming] 9	2.525	1.33637	5.62817e-19	8.65992e-18	yes	up	35.07	36.84	105.14	87.02	35.955	96.08
gene-LOC103627070	LOC103627070	receptor-like protein kinase 5	0.281	-1.83208	6.62269e-19	1.01847e-17	yes	down	12.83	14.4	4.4	3.72	13.615	4.06
gene-LOC100194377	LOC100194377	uncharacterized LOC100194377	0.309	-1.69257	6.78937e-19	1.04355e-17	yes	down	32.09	33.34	9.61	12.25	32.715	10.93
gene-LOC100283325	LOC100283325	60S ribosomal protein L9-like	2.864	1.5181	6.81989e-19	1.04768e-17	yes	up	31.09	38.61	100.14	110.93	34.85	105.535
gene-LOC103649691	LOC103649691	uncharacterized LOC103649691	0.394	-1.34327	7.20292e-19	1.10593e-17	yes	down	47.12	54.47	22.57	21.76	50.795	22.165
gene-LOC109944789	LOC109944789	uncharacterized LOC109944789, transcript variant X1	9.141	3.19236	7.46251e-19	1.14518e-17	yes	up	0.45	0.44	7.09	9.55	0.445	8.32
gene-LOC100275075	LOC100275075	uncharacterized LOC100275075, transcript variant 1	0.443	-1.17329	7.6066e-19	1.16667e-17	yes	down	266.5	248.54	112.8	133.85	257.52	123.325
gene-LOC107275242	LOC107275242	uncharacterized LOC107275242, transcript variant X1	0.221	-2.17945	7.78293e-19	1.19308e-17	yes	down	52.86	38.79	7.27	13.17	45.825	10.22
gene-LOC111590549	LOC111590549	-	3.705	1.88932	8.21179e-19	1.25815e-17	yes	up	4.51	6.45	22.53	22.56	5.48	22.545
gene-LOC100282037	LOC100282037	uncharacterized LOC100282037	0.452	-1.14567	8.2521e-19	1.26366e-17	yes	down	208.54	226.81	104.49	102.56	217.675	103.525
gene-LOC100282969	LOC100282969	50S ribosomal protein L34-like	0.458	-1.12582	8.85242e-19	1.35486e-17	yes	down	579.49	599.21	290.4	274.89	589.35	282.645
gene-LOC100281213	LOC100281213	uncharacterized LOC100281213	0.443	-1.17614	9.04394e-19	1.38344e-17	yes	down	179.29	202.63	91.65	88.53	190.96	90.09
gene-LOC100191577	LOC100191577	4/1 protein	0.048	-4.39509	9.27678e-19	1.41795e-17	yes	down	12.22	9.73	0.22	0.94	10.975	0.58
gene-LOC100281545	LOC100281545	uncharacterized LOC100281545	0.3	-1.73534	9.27941e-19	1.41795e-17	yes	down	22.43	21.43	6.55	7.43	21.93	6.99
gene-LOC100281148	LOC100281148	uncharacterized LOC100281148	2.148	1.10311	9.60706e-19	1.46724e-17	yes	up	4957.34	5432.69	12199.9	11206.6	5195.02	11703.2
gene-LOC100381797	LOC100381797	uncharacterized LOC100381797	0.341	-1.55039	9.80925e-19	1.49733e-17	yes	down	20.85	21.1	7.73	7.61	20.975	7.67
gene-LOC100284796	LOC100284796	uncharacterized LOC100284796, transcript variant X2	0.19	-2.39701	1.00585e-18	1.53456e-17	yes	down	16.59	13.53	2.45	3.34	15.06	2.895
gene-LOC103630644	LOC103630644	uncharacterized LOC103630644	0.236	-2.08527	1.01571e-18	1.54878e-17	yes	down	23.75	22.5	5.39	6.19	23.125	5.79
gene-LOC103633018	LOC103633018	lysine-specific demethylase JMJ25, transcript variant X2	5.8	2.53612	1.04593e-18	1.59402e-17	yes	up	0.57	0.4	2.82	3.24	0.485	3.03
gene-LOC100303916	LOC100303916	uncharacterized LOC100303916	19.339	4.27342	1.05207e-18	1.60252e-17	yes	up	1	0.34	12.62	20.58	0.67	16.6
gene-LOC103641627	LOC103641627	Transducin/WD40 repeat-like superfamily protein, transcript variant X3	3.346	1.74261	1.05547e-18	1.60686e-17	yes	up	6.93	9.08	24.78	29.55	8.005	27.165
gene-LOC103631082	LOC103631082	G-type lectin S-receptor-like serine/threonine-protein kinase LECRK4	0.278	-1.84874	1.05791e-18	1.60973e-17	yes	down	14.01	14.26	4.26	4.09	14.135	4.175
gene-LOC100281193	LOC100281193	uncharacterized LOC100281193	3.577	1.83877	1.07838e-18	1.64e-17	yes	up	9.31	8.53	38.32	29.05	8.92	33.685
gene-LOC118476454	LOC118476454	uncharacterized LOC118476454	7.124	2.83263	1.09351e-18	1.66214e-17	yes	up	0.8	0.76	5.91	7.75	0.78	6.83
gene-LOC103625729	LOC103625729	putative WD40-like beta propeller repeat family protein	2.039	1.02815	1.16523e-18	1.77021e-17	yes	up	92.03	98.55	200.64	213.52	95.29	207.08
gene-LOC100273907	LOC100273907	Lysine--tRNA ligase cytoplasmic	2.3	1.20193	1.16685e-18	1.77174e-17	yes	up	27.41	27.88	67.09	78.38	27.645	72.735
gene-LOC100303837	LOC100303837	NHP2-like protein 1	2.521	1.33417	1.18778e-18	1.8019e-17	yes	up	82.58	91.8	210.46	252.83	87.19	231.645
gene-LOC100279184	LOC100279184	Putative VHS/GAT domain containing family protein	2.261	1.17691	1.18796e-18	1.8019e-17	yes	up	21.24	22.07	50.25	54.02	21.655	52.135
gene-LOC100284047	LOC100284047	succinate semialdehyde dehydrogenase	3.365	1.7506	1.1904e-18	1.80465e-17	yes	up	6.59	7.5	24.12	26.26	7.045	25.19
gene-LOC100191265	LOC100191265	putative trehalose phosphatase/synthase family protein	0.433	-1.20881	1.20579e-18	1.82702e-17	yes	down	39.49	35.71	17.47	17.57	37.6	17.52
gene-LOC100272440	LOC100272440	FAD/NAD(P)-binding oxidoreductase family protein	2.839	1.50561	1.20659e-18	1.82726e-17	yes	up	13.33	13.71	40.3	41.27	13.52	40.785
gene-LOC542198	LOC542198	uncharacterized LOC542198, transcript variant X1	0.413	-1.27708	1.34071e-18	2.02931e-17	yes	down	57.41	56.83	22.68	28.78	57.12	25.73
gene-LOC100194397	LOC100194397	RNA-binding protein	6.343	2.66525	1.41592e-18	2.14203e-17	yes	up	2.32	2.15	13.57	16.33	2.235	14.95
gene-LOC100278001	LOC100278001	uncharacterized LOC100278001	0.002	-9.20469	1.46574e-18	2.21624e-17	yes	down	87.4	97.14	0	0.36	92.27	0.18
gene-LOC100381541	LOC100381541	uncharacterized LOC100381541	0.273	-1.87532	1.51228e-18	2.2854e-17	yes	down	46.92	40.41	8.9	15.53	43.665	12.215
gene-LOC100192762	LOC100192762	Protein MEI2-like 1	4.114	2.04042	1.58178e-18	2.38917e-17	yes	up	3.37	3.35	17.09	11.79	3.36	14.44
gene-LOC100284211	LOC100284211	uncharacterized LOC100284211	4.304	2.10582	1.5973e-18	2.41136e-17	yes	up	10.05	9.46	35.44	54.15	9.755	44.795
gene-LOC100272579	LOC100272579	uncharacterized LOC100272579	2.378	1.24956	1.67181e-18	2.52251e-17	yes	up	26.92	25.59	65.42	70.34	26.255	67.88
gene-LOC100284960	LOC100284960	nodulation receptor kinase, transcript variant X1	0.307	-1.70505	1.68176e-18	2.5362e-17	yes	down	30.35	24.13	7.73	8.44	27.24	8.085
gene-LOC100279612	LOC100279612	putative CRAL/TRIO domain containing, Sec14p-like phosphatidylinositol transfer family protein, transcript variant X1	0.42	-1.25241	1.72804e-18	2.60462e-17	yes	down	135.98	106.89	49.43	58.77	121.435	54.1
gene-LOC100194303	LOC100194303	uncharacterized LOC100194303, transcript variant X1	2.633	1.39666	1.7488e-18	2.63454e-17	yes	up	26.36	24.49	65.12	85.7	25.425	75.41
gene-LOC109943519	LOC109943519	uncharacterized LOC109943519	6.148	2.62011	1.81141e-18	2.72743e-17	yes	up	0.78	0.67	4.57	4.88	0.725	4.725
gene-LOC100281622	LOC100281622	uncharacterized LOC100281622	0.373	-1.42198	1.84566e-18	2.77755e-17	yes	down	893.76	801.87	265.77	404.48	847.815	335.125
gene-LOC109939277	LOC109939277	uncharacterized LOC109939277	5.624	2.49171	1.8994e-18	2.85693e-17	yes	up	2.59	2.59	15.02	15.95	2.59	15.485
gene-LOC100278200	LOC100278200	putative disease resistance protein RGA4, transcript variant X1	2.375	1.24776	1.91611e-18	2.88057e-17	yes	up	9.04	8.38	18.55	24.49	8.71	21.52
gene-LOC109943439	LOC109943439	uncharacterized LOC109943439, transcript variant X1	3.09	1.6276	1.92607e-18	2.89403e-17	yes	up	5.05	3.18	9.77	11.69	4.115	10.73
gene-LOC100272290	LOC100272290	uncharacterized LOC100272290	0.23	-2.12005	1.96068e-18	2.94449e-17	yes	down	24.13	25.94	5.33	6.94	25.035	6.135
gene-LOC100192775	LOC100192775	uncharacterized LOC100192775	4.452	2.15446	2.00099e-18	3.00347e-17	yes	up	3.66	3.41	11.81	14.5	3.535	13.155
gene-LOC100383535	LOC100383535	uncharacterized LOC100383535	3.311	1.72714	2.03538e-18	3.05349e-17	yes	up	4.81	4.43	16.58	15.91	4.62	16.245
gene-LOC100274104	LOC100274104	putative rnase H family protein, transcript variant X1	2.871	1.52175	2.0453e-18	3.06678e-17	yes	up	14.17	14.05	41.37	46.11	14.11	43.74
gene-LOC100502442	LOC100502442	Calmodulin-7	0.316	-1.66092	2.1018e-18	3.14986e-17	yes	down	45.73	60.95	10.25	9.98	53.34	10.115
gene-LOC103631716	LOC103631716	pheophorbide a oxygenase, chloroplastic	2.91	1.54086	2.33146e-18	3.49222e-17	yes	up	75.66	77.41	278.72	196.85	76.535	237.785
gene-LOC103638898	LOC103638898	alpha-L-fucosidase 2, transcript variant X1	0.383	-1.38358	2.34595e-18	3.5121e-17	yes	down	23.71	23.29	8.58	9.66	23.5	9.12
gene-LOC100501691	LOC100501691	uncharacterized LOC100501691	0.456	-1.13248	2.39718e-18	3.58693e-17	yes	down	137.49	150.06	70.98	68.46	143.775	69.72
gene-LOC100273565	LOC100273565	zinc finger (C3HC4-type RING finger) family protein / BRCT domain-containing protein, transcript variant X1	209.489	7.71073	2.43574e-18	3.64273e-17	yes	up	0.03	0.07	8.75	11.46	0.05	10.105
gene-LOC100286216	LOC100286216	small nuclear ribonucleoprotein Sm D1, transcript variant X1	3.099	1.63166	2.46327e-18	3.68199e-17	yes	up	23.9	27.44	78.72	95.93	25.67	87.325
gene-LOC103629039	LOC103629039	uncharacterized LOC103629039	0.287	-1.80165	2.48683e-18	3.71528e-17	yes	down	15.73	14.55	4.66	4.3	15.14	4.48
gene-LOC118474851	LOC118474851	ribulose bisphosphate carboxylase large chain	0.099	-3.33228	2.54698e-18	3.80317e-17	yes	down	0.61	0.5	0.05	0.06	0.555	0.055
gene-LOC100384522	LOC100384522	uncharacterized LOC100384522	0.45	-1.15333	2.66861e-18	3.98273e-17	yes	down	107.96	96.01	44.1	52.59	101.985	48.345
gene-LOC100192606	LOC100192606	NAD(P)-binding Rossmann-fold superfamily protein	2.866	1.51909	2.72136e-18	4.05935e-17	yes	up	20.62	18.02	57.3	56.83	19.32	57.065
gene-LOC109943430	LOC109943430	uncharacterized LOC109943430	3.668	1.87497	2.7408e-18	4.08623e-17	yes	up	1.31	1.28	4.35	4.74	1.295	4.545
gene-LOC100283510	LOC100283510	MYB59	0.32	-1.6416	2.80677e-18	4.18242e-17	yes	down	35.54	33.95	11.5	10.25	34.745	10.875
gene-LOC118476111	LOC118476111	photosystem I assembly protein Ycf3	0.174	-2.52294	2.82513e-18	4.20761e-17	yes	down	12.67	14.39	1.61	2.9	13.53	2.255
gene-LOC100281008	LOC100281008	uncharacterized LOC100281008	2.804	1.48756	2.93809e-18	4.37357e-17	yes	up	30.36	33	87.51	95.2	31.68	91.355
gene-LOC100282850	LOC100282850	iron-sulfur assembly protein IscA	0.41	-1.28529	2.97111e-18	4.42044e-17	yes	down	307.53	291.37	139.47	117.64	299.45	128.555
gene-LOC109945973	LOC109945973	putative HVA22-like protein g, transcript variant X1	3.499	1.80704	2.98656e-18	4.44113e-17	yes	up	8.45	8.59	33.32	29.66	8.52	31.49
gene-LOC109945548	LOC109945548	uncharacterized LOC109945548, transcript variant X1	2.597	1.37712	3.0597e-18	4.54756e-17	yes	up	62.87	62.55	154.09	189.46	62.71	171.775
gene-LOC100280958	LOC100280958	uncharacterized LOC100280958	0.469	-1.09341	3.1137e-18	4.62543e-17	yes	down	105.86	107.64	51.47	52.75	106.75	52.11
gene-LOC100194242	LOC100194242	uncharacterized LOC100194242, transcript variant X1	2.438	1.28583	3.15834e-18	4.68932e-17	yes	up	24.68	26.85	75.27	86.82	25.765	81.045
gene-LOC103650687	LOC103650687	cellulose synthase-like protein G2	2.546	1.34796	3.20358e-18	4.75404e-17	yes	up	17.01	20.76	51.63	52.63	18.885	52.13
gene-LOC100383369	LOC100383369	uncharacterized LOC100383369	0.366	-1.44909	3.24312e-18	4.81024e-17	yes	down	50.6	40.64	13.61	17.76	45.62	15.685
gene-LOC100286348	LOC100286348	allyl alcohol dehydrogenase-like protein	4.438	2.14984	3.25198e-18	4.8209e-17	yes	up	11.39	11.77	54.17	53.53	11.58	53.85
gene-LOC103649560	LOC103649560	protein ETHYLENE-INSENSITIVE 2, transcript variant X5	0.46	-1.12096	3.2586e-18	4.82822e-17	yes	down	31.07	29.72	14.44	15.48	30.395	14.96
gene-LOC100277253	LOC100277253	uncharacterized LOC100277253	0.408	-1.2942	3.35712e-18	4.97165e-17	yes	down	44.08	44.23	19.69	18.94	44.155	19.315
gene-LOC100280342	LOC100280342	uncharacterized LOC100280342, transcript variant X3	0.363	-1.46275	3.36981e-18	4.98787e-17	yes	down	22.43	22.47	8.64	8.72	22.45	8.68
gene-LOC100276373	LOC100276373	uncharacterized LOC100276373	0.164	-2.60882	3.4022e-18	5.03323e-17	yes	down	17.25	18.43	3.87	2.26	17.84	3.065
gene-LOC100382527	LOC100382527	uncharacterized LOC100382527, transcript variant X1	0.431	-1.21506	3.67244e-18	5.43023e-17	yes	down	65.62	71.69	26.42	27.28	68.655	26.85
gene-LOC100280811	LOC100280811	wound induced protein	0.215	-2.21643	4.23026e-18	6.25185e-17	yes	down	40.8	41.74	7.75	8.49	41.27	8.12
gene-LOC100273476	LOC100273476	uncharacterized LOC100273476	2.869	1.52065	4.35093e-18	6.42689e-17	yes	up	16.15	15.8	51.83	43.72	15.975	47.775
gene-LOC100193166	LOC100193166	uncharacterized LOC100193166, transcript variant X1	0.289	-1.79247	4.37634e-18	6.46111e-17	yes	down	23.08	21.43	6.57	7.37	22.255	6.97
gene-LOC100281692	LOC100281692	transparent testa 12 protein	0.385	-1.37682	4.38545e-18	6.47123e-17	yes	down	60.38	58.01	26.06	22.14	59.195	24.1
gene-LOC100194284	LOC100194284	uncharacterized LOC100194284, transcript variant X2	2.014	1.01011	4.40439e-18	6.49586e-17	yes	up	371.77	344.82	697.83	848.72	358.295	773.275
gene-LOC100273246	LOC100273246	vacuolar ATP synthase subunit C	0.327	-1.61096	4.50191e-18	6.63629e-17	yes	down	18.03	17.97	4.95	4.94	18	4.945
gene-LOC100282090	LOC100282090	IN2-1 protein	0.318	-1.65321	4.53624e-18	6.68348e-17	yes	down	122.8	102.75	29.97	46.38	112.775	38.175
gene-LOC100273913	LOC100273913	uncharacterized LOC100273913	0.131	-2.93388	4.61214e-18	6.79183e-17	yes	down	12.04	10.81	1.56	1.6	11.425	1.58
gene-LOC100281406	LOC100281406	potassium channel AKT2/3	0.234	-2.09422	4.64553e-18	6.83749e-17	yes	down	11.98	15.91	3.14	4.04	13.945	3.59
gene-LOC103647206	LOC103647206	DIMBOA UDP-glucosyltransferase BX8-like	0.246	-2.0231	4.64874e-18	6.83874e-17	yes	down	16.77	16.32	3.78	4.92	16.545	4.35
gene-LOC109945772	LOC109945772	-	5.597	2.48459	4.73475e-18	6.96171e-17	yes	up	5.4	7.12	35.47	36.45	6.26	35.96
gene-LOC100217132	LOC100217132	Chloroplast J-like domain 1	3.01	1.58963	4.74612e-18	6.97485e-17	yes	up	15.6	16.82	46.28	57.12	16.21	51.7
gene-LOC100383107	LOC100383107	uncharacterized LOC100383107	3.838	1.94036	5.02236e-18	7.37706e-17	yes	up	3.76	3	13.65	15.28	3.38	14.465
gene-LOC109942554	LOC109942554	-	5.725	2.51717	5.07481e-18	7.4503e-17	yes	up	1.03	0.84	5.57	5.95	0.935	5.76
gene-LOC541811	LOC541811	coatomer protein 2	0.395	-1.34025	5.17192e-18	7.589e-17	yes	down	70.55	66.42	29.56	27.67	68.485	28.615
gene-LOC100284121	LOC100284121	zinc transporter 4	0.357	-1.48784	5.38675e-18	7.9002e-17	yes	down	47.03	56.14	19.3	19.64	51.585	19.47
gene-LOC103630069	LOC103630069	GATA transcription factor 23	0.356	-1.48824	5.64473e-18	8.27435e-17	yes	down	41.17	42.54	15.37	16.08	41.855	15.725
gene-LOC103637907	LOC103637907	uncharacterized LOC103637907	9.638	3.2688	5.79231e-18	8.48636e-17	yes	up	2.53	2.95	29.44	26.04	2.74	27.74
gene-LOC100286236	LOC100286236	uncharacterized LOC100286236	0.378	-1.40228	5.89568e-18	8.63341e-17	yes	down	130.68	124.33	55.78	46.98	127.505	51.38
gene-LOC107403162	LOC107403162	Nonspecific lipid-transfer protein	0.03	-5.075	5.95388e-18	8.7142e-17	yes	down	33.58	25.44	0.45	1.44	29.51	0.945
gene-LOC100285588	LOC100285588	ATP binding protein	9.294	3.21629	6.01626e-18	8.80104e-17	yes	up	0.56	0.71	6.44	6.12	0.635	6.28
gene-LOC109939952	LOC109939952	uncharacterized LOC109939952	2.246	1.16706	6.16369e-18	9.01212e-17	yes	up	41.29	36.58	88.94	111.77	38.935	100.355
gene-LOC100274125	LOC100274125	uncharacterized LOC100274125, transcript variant X1	2.544	1.34689	6.24417e-18	9.1217e-17	yes	up	10.66	10.54	30.84	25.56	10.6	28.2
gene-LOC100136882	LOC100136882	yellow endosperm 1	0.409	-1.29126	6.24496e-18	9.1217e-17	yes	down	174.85	190.15	85.87	72.06	182.5	78.965
gene-LOC100285401	LOC100285401	uncharacterized LOC100285401, transcript variant X1	0.304	-1.71783	6.26107e-18	9.14059e-17	yes	down	16.65	18.34	5.74	5.58	17.495	5.66
gene-LOC100192509	LOC100192509	uncharacterized LOC100192509	0.426	-1.23168	6.38274e-18	9.31349e-17	yes	down	53.11	51.35	22.8	23.39	52.23	23.095
gene-LOC100282555	LOC100282555	uncharacterized LOC100282555	5.941	2.57067	6.39655e-18	9.32893e-17	yes	up	2.88	2.22	15.92	16.12	2.55	16.02
gene-LOC100276634	LOC100276634	reversion-to-ethylene sensitivity1 like3	4.164	2.05783	7.04967e-18	1.02762e-16	yes	up	6.42	6.29	29.29	24.95	6.355	27.12
gene-LOC100382311	LOC100382311	uncharacterized LOC100382311	55.83	5.80298	7.05491e-18	1.02787e-16	yes	up	0.14	0.06	4.31	7.7	0.1	6.005
gene-LOC100278324	LOC100278324	uncharacterized LOC100278324	2.987	1.57875	7.2374e-18	1.05392e-16	yes	up	16.73	17.91	52.43	57.19	17.32	54.81
gene-LOC103654578	LOC103654578	uncharacterized LOC103654578	6.733	2.75131	7.44342e-18	1.08338e-16	yes	up	0.71	0.81	5.06	6.01	0.76	5.535
gene-LOC100191850	LOC100191850	4-coumarate--CoA ligase-like 7	2.158	1.10965	7.92346e-18	1.15266e-16	yes	up	39.12	41.59	88.31	95.46	40.355	91.885
gene-LOC100281289	LOC100281289	Col3	0.309	-1.69255	7.95001e-18	1.15594e-16	yes	down	62.84	70.39	17.48	26.61	66.615	22.045
gene-LOC542352	LOC542352	pathogenesis related protein 4	0.002	-9.0188	8.08714e-18	1.17529e-16	yes	down	53.82	47.92	0	0.23	50.87	0.115
gene-LOC103629502	LOC103629502	uncharacterized LOC103629502	0.385	-1.37832	8.16186e-18	1.18555e-16	yes	down	50.21	48.18	20.9	19.22	49.195	20.06
gene-LOC100501929	LOC100501929	resistance to phytophthora 1, transcript variant X1	2.07	1.04968	8.17861e-18	1.18738e-16	yes	up	212.77	218.11	430.11	524.46	215.44	477.285
gene-LOC103650017	LOC103650017	casein kinase pseudogene	0.123	-3.02104	8.28964e-18	1.2029e-16	yes	down	7.28	6.22	0.9	0.7	6.75	0.8
gene-LOC109944024	LOC109944024	uncharacterized LOC109944024, transcript variant X2	6.94	2.79501	8.3007e-18	1.20389e-16	yes	up	7.36	3.66	33.99	35.38	5.51	34.685
gene-LOC100272297	LOC100272297	uncharacterized LOC100272297, transcript variant X1	0.368	-1.44042	8.44645e-18	1.22442e-16	yes	down	51.93	55.62	21.29	20.72	53.775	21.005
gene-LOC100381407	LOC100381407	uncharacterized LOC100381407	0.302	-1.72904	8.47074e-18	1.22732e-16	yes	down	20.17	19.26	6.25	6.14	19.715	6.195
gene-LOC100283236	LOC100283236	dnaJ domain containing protein	0.271	-1.88287	8.59574e-18	1.24481e-16	yes	down	41.43	40.62	9.37	13.28	41.025	11.325
gene-LOC100192982	LOC100192982	uncharacterized LOC100192982	5.025	2.32924	8.94243e-18	1.29436e-16	yes	up	2.52	2.92	11.93	16.16	2.72	14.045
gene-LOC100279190	LOC100279190	uncharacterized LOC100279190	0.485	-1.04523	9.29708e-18	1.34407e-16	yes	down	27.23	26.11	13.43	14.17	26.67	13.8
gene-LOC103639157	LOC103639157	blue-light photoreceptor PHR2	2.981	1.57572	9.29988e-18	1.34407e-16	yes	up	12.98	16.79	47.28	47.06	14.885	47.17
gene-LOC100274298	LOC100274298	UDP-arabinopyranose mutase 3	0.185	-2.43075	9.37111e-18	1.35369e-16	yes	down	18.97	18.19	4.37	2.88	18.58	3.625
gene-LOC103641174	LOC103641174	uncharacterized LOC103641174	3.126	1.64411	9.83638e-18	1.42019e-16	yes	up	19.54	15.05	47.59	67.82	17.295	57.705
gene-LOC541717	LOC541717	sigma-like factor2B	0.46	-1.11984	1.019e-17	1.47051e-16	yes	down	98.8	106.79	47.43	51.83	102.795	49.63
gene-LOC100193583	LOC100193583	uncharacterized LOC100193583	2.726	1.4469	1.03994e-17	1.49997e-16	yes	up	51.07	52.54	163.48	133.8	51.805	148.64
gene-LOC100280169	LOC100280169	Aspartic proteinase A1	2.217	1.14887	1.06724e-17	1.53858e-16	yes	up	163.81	172.4	425.45	366.99	168.105	396.22
gene-LOC100216585	LOC100216585	uncharacterized LOC100216585	0.401	-1.31716	1.10473e-17	1.59183e-16	yes	down	355.78	370.43	192.04	153.5	363.105	172.77
gene-LOC100216996	LOC100216996	serine carboxypeptidase pseudogene	2.139	1.09661	1.12156e-17	1.61527e-16	yes	up	104.14	90.3	199.78	240.25	97.22	220.015
gene-LOC100273851	LOC100273851	uncharacterized LOC100273851	0.346	-1.52994	1.12358e-17	1.61736e-16	yes	down	62.77	51.88	17.72	26.27	57.325	21.995
gene-LOC100283814	LOC100283814	DCN1-like protein 2	2.369	1.24403	1.14069e-17	1.64118e-16	yes	up	47.58	43.31	104.62	124.65	45.445	114.635
[truncated: 5,528 more rows]

## Sheet: B73
Gene_id	Gene name	Gene description	FC(HT_B73/CK_B73)	Log2FC(HT_B73/CK_B73)	Pvalue	Padjust	Significant	Regulate	B73_CK_1	B73_CK_2	B73_HT_1	B73_HT_2	CK_B73	HT_B73
gene-LOC100126898	LOC100126898	knotted1 induced 1	380.789	8.57285	0	0	yes	up	17.56	15.89	6881.23	6828.01	16.725	6854.62
gene-LOC100274453	LOC100274453	light harvesting chlorophyll a/b binding protein1	0.009	-6.73663	0	0	yes	down	5980.26	6319.24	67.28	57.34	6149.75	62.31
gene-LOC103626967	LOC103626967	BAG family molecular chaperone regulator 6, transcript variant X1	57.915	5.85587	5.77888e-305	5.47645e-301	yes	up	33.67	24.92	1782.13	1835.47	29.295	1808.8
gene-LOC542530	LOC542530	light harvesting chlorophyll a/b binding protein 3	0.017	-5.84494	4.48369e-250	3.18678e-246	yes	down	3117.46	3604.54	57.12	68.89	3361	63.005
gene-LOC100281879	LOC100281879	chlorophyll a-b binding protein	0.051	-4.2825	9.74233e-232	5.53949e-228	yes	down	4520.54	4891.9	273.74	248.07	4706.22	260.905
gene-LOC541974	LOC541974	terpene synthase 1, transcript variant X1	0.007	-7.16833	2.5956e-230	1.22988e-226	yes	down	243.53	262.66	1.5	1.79	253.095	1.645
gene-LOC103651575	LOC103651575	chlorophyll a-b binding protein of LHCII type 1	0.003	-8.54338	1.84692e-220	7.50115e-217	yes	down	2010.32	3450.46	7.8	8.12	2730.39	7.96
gene-LOC103653772	LOC103653772	LRR receptor-like serine/threonine-protein kinase pseudogene	0.01	-6.65996	3.51624e-179	1.24958e-175	yes	down	109.23	69.73	1.02	0.93	89.48	0.975
gene-LOC100383150	LOC100383150	evolutionarily conserved C-terminal region 2	10.116	3.33861	2.02596e-177	6.39977e-174	yes	up	99.4	89.14	1076.02	979.2	94.27	1027.61
gene-LOC100193117	LOC100193117	uncharacterized LOC100193117, transcript variant X2	17.258	4.10923	1.33139e-171	3.78516e-168	yes	up	103.41	103.45	2131.13	1693.56	103.43	1912.35
gene-LOC100284797	LOC100284797	glycoside hydrolase, family 28	35.533	5.15109	3.69473e-169	9.5492e-166	yes	up	4.9	4.47	198.53	159.73	4.685	179.13
gene-LOC100501536	LOC100501536	heat shock protein 1	78.465	6.29398	2.20899e-162	5.23346e-159	yes	up	1.72	0.96	112.87	111.45	1.34	112.16
gene-LOC542408	LOC542408	subtilisin-chymotrypsin inhibitor homolog 1, transcript variant 2	19.731	4.30237	6.55527e-156	1.43359e-152	yes	up	868.03	784.92	15937.4	19753.2	826.475	17845.3
gene-LOC103647610	LOC103647610	cytochrome P450 78A9	0.075	-3.74636	4.30841e-153	8.74914e-150	yes	down	186.66	185.78	14.49	15.24	186.22	14.865
gene-LOC100147733	LOC100147733	uncharacterized LOC100147733, transcript variant X1	0.114	-3.12963	2.59375e-147	4.91602e-144	yes	down	386.59	339.02	44.17	43.51	362.805	43.84
gene-LOC100275436	LOC100275436	uncharacterized LOC100275436	37.855	5.24239	2.46579e-144	4.38141e-141	yes	up	7.51	8.6	437.39	447.51	8.055	442.45
gene-LOC100275351	LOC100275351	Basic leucine zipper 25	0.074	-3.76316	1.32501e-137	2.21588e-134	yes	down	376.05	316.72	24.53	26.88	346.385	25.705
gene-LOC100278126	LOC100278126	uncharacterized LOC100278126	95.384	6.57567	8.54561e-132	1.34973e-128	yes	up	15.79	8.45	1488.08	1031.13	12.12	1259.61
gene-LOC100381844	LOC100381844	uncharacterized LOC100381844	0.008	-6.88686	2.98517e-131	4.46676e-128	yes	down	195.07	274.93	2.53	1.94	235	2.235
gene-LOC100382191	LOC100382191	uncharacterized LOC100382191	0.051	-4.2939	5.56055e-130	7.90432e-127	yes	down	329.76	315.97	20.84	14.35	322.865	17.595
gene-LOC542576	LOC542576	heat shock protein26	699.656	9.4505	1.71499e-129	2.32177e-126	yes	up	0.84	0.44	440.53	515.69	0.64	478.11
gene-LOC100382265	LOC100382265	RUBISCO activase1	43.605	5.44641	2.49943e-127	3.22995e-124	yes	up	4.81	3.99	246.28	166.72	4.4	206.5
gene-LOC100272791	LOC100272791	Phosphatidylinositol N-acetyglucosaminlytransferase subunit P-related, transcript variant X1	28.701	4.84305	4.41378e-125	5.45581e-122	yes	up	1.58	1.73	48.07	53.41	1.655	50.74
gene-LOC103654553	LOC103654553	uncharacterized LOC103654553	0.077	-3.7021	1.33539e-120	1.58189e-117	yes	down	915.14	965.93	73.41	83.54	940.535	78.475
gene-LOC100282243	LOC100282243	ATPase inhibitor	63.391	5.98621	1.45298e-120	1.65233e-117	yes	up	18.03	14.65	850.36	1375.24	16.34	1112.8
gene-LOC100272911	LOC100272911	uncharacterized LOC100272911, transcript variant X1	176.476	7.46333	2.57112e-118	2.81142e-115	yes	up	0.47	0.36	68.79	83.15	0.415	75.97
gene-LOC100037797	LOC100037797	inositol-3-phosphate synthase-like	10.47	3.38819	5.19612e-118	5.47133e-115	yes	up	28.99	25.04	291.57	317.06	27.015	304.315
gene-LOC100170237	LOC100170237	uncharacterized LOC100170237	6.907	2.78797	1.01447e-116	1.03004e-113	yes	up	313.31	295.46	2209.09	2308.03	304.385	2258.56
gene-LOC100283492	LOC100283492	uncharacterized LOC100283492	9.948	3.31436	2.27023e-116	2.22561e-113	yes	up	26.82	28.39	307.79	283.47	27.605	295.63
gene-LOC542715	LOC542715	thiamine biosynthesis 2	0.096	-3.37355	1.02359e-115	9.7002e-113	yes	down	3005.72	2818.45	275.94	326.07	2912.09	301.005
gene-LOC100273752	LOC100273752	uncharacterized LOC100273752	0.088	-3.49977	1.14706e-115	1.05196e-112	yes	down	547.03	600.52	52.63	56.61	573.775	54.62
gene-LOC100193473	LOC100193473	uncharacterized LOC100193473	0.013	-6.30707	7.34577e-113	6.52626e-110	yes	down	89.13	110.14	0.59	0.35	99.635	0.47
gene-LOC103650724	LOC103650724	kinesin-like protein KIN-4C, transcript variant X1	40.75	5.34872	2.01259e-112	1.73388e-109	yes	up	0.76	0.95	40.64	38.72	0.855	39.68
gene-LOC100037760	LOC100037760	multidrug resistance protein associated 1	22.808	4.51146	1.38584e-111	1.1588e-108	yes	up	5.85	3.74	126.69	107.43	4.795	117.06
gene-LOC118472058	LOC118472058	uncharacterized LOC118472058	30.781	4.94398	2.11613e-108	1.7189e-105	yes	up	4.07	6.28	192.95	202.05	5.175	197.5
gene-LOC100275802	LOC100275802	uncharacterized LOC100275802	0.163	-2.62123	6.12386e-108	4.83615e-105	yes	down	1185.73	1182.13	216.51	197.01	1183.93	206.76
gene-LOC100194217	LOC100194217	responsive to abscisic acid15	13.406	3.7448	2.5909e-107	1.99079e-104	yes	up	3611.14	3313.26	43648.8	55845.7	3462.2	49747.3
gene-LOC542284	LOC542284	60S ribosomal protein L19-3, transcript variant X1	6.807	2.76707	2.82919e-107	2.11668e-104	yes	up	105.6	101.86	759.2	764.49	103.73	761.845
gene-LOC103643889	LOC103643889	zinc finger protein CONSTANS-LIKE 16	0.019	-5.69434	8.46288e-107	6.16922e-104	yes	down	82.51	86.03	2.38	1.34	84.27	1.86
gene-LOC100281340	LOC100281340	uncharacterized LOC100281340	0.033	-4.93646	2.08481e-104	1.48178e-101	yes	down	137.62	144.38	5.29	3.42	141	4.355
gene-LOC103650187	LOC103650187	glutaredoxin-C1	0.028	-5.17777	8.02437e-103	5.56422e-100	yes	down	150	159.53	4.43	4.8	154.765	4.615
gene-LOC100281350	LOC100281350	uncharacterized LOC100281350	0.065	-3.95159	2.88666e-102	1.954e-99	yes	down	264.58	298.21	17.56	21.48	281.395	19.52
gene-LOC100283069	LOC100283069	uncharacterized LOC100283069	15.006	3.90751	5.27475e-101	3.48747e-98	yes	up	22.75	23.17	323.1	414.77	22.96	368.935
gene-LOC100193833	LOC100193833	light harvesting complex mesophyll 7	0.18	-2.47558	5.50627e-101	3.5578e-98	yes	down	3418.87	3326.62	686.86	620.77	3372.74	653.815
gene-LOC100192834	LOC100192834	uncharacterized LOC100192834, transcript variant X1	0.11	-3.18911	8.26265e-101	5.22016e-98	yes	down	64.39	58.36	10.19	9.38	61.375	9.785
gene-LOC100217119	LOC100217119	uncharacterized LOC100217119	254.698	7.99265	9.8376e-101	6.08006e-98	yes	up	0.3	0.84	149.32	166.63	0.57	157.975
gene-LOC103639086	LOC103639086	peroxidase 5	0.011	-6.50078	1.66326e-100	1.00609e-97	yes	down	125.42	93.35	1.69	0.94	109.385	1.315
gene-LOC103638034	LOC103638034	uncharacterized LOC103638034	6.326	2.66118	2.26572e-100	1.34197e-97	yes	up	37.74	30.3	152.26	143.87	34.02	148.065
gene-LOC100274363	LOC100274363	uncharacterized LOC100274363	6.217	2.63612	4.13313e-99	2.39806e-96	yes	up	103.79	103.46	699.71	717.68	103.625	708.695
gene-LOC100284154	LOC100284154	chlorophyll a-b binding protein of LHCII type III	0.13	-2.94888	5.4732e-97	3.11206e-94	yes	down	850.31	916.43	121	127.49	883.37	124.245
gene-LOC100282214	LOC100282214	chlorophyll a-b binding protein 8	0.178	-2.48664	2.08874e-96	1.16437e-93	yes	down	7056.12	7170.34	1439.03	1298.65	7113.23	1368.84
gene-LOC100273647	LOC100273647	uncharacterized LOC100273647	6.34	2.66441	2.71908e-96	1.48661e-93	yes	up	27.09	25.62	182.95	175.35	26.355	179.15
gene-LOC100280935	LOC100280935	glycine-rich cell wall structural protein	0.023	-5.42586	1.9454e-95	1.04354e-92	yes	down	203.34	181.59	6.35	3.44	192.465	4.895
gene-LOC103653766	LOC103653766	LRR receptor-like serine/threonine-protein kinase EFR	0.068	-3.88665	1.32281e-94	6.96437e-92	yes	down	264.44	186.81	18.14	14.48	225.625	16.31
gene-LOC100217158	LOC100217158	uncharacterized LOC100217158	5.844	2.5469	4.06093e-93	2.09913e-90	yes	up	79.73	75.96	494.48	501.1	77.845	497.79
gene-LOC118476378	LOC118476378	uncharacterized LOC118476378	18.855	4.23684	4.25988e-93	2.16265e-90	yes	up	5.57	6.22	114.13	117.83	5.895	115.98
gene-LOC111255646	LOC111255646	uncharacterized LOC111255646	9.103	3.1863	6.84995e-91	3.41656e-88	yes	up	91.17	103.73	540.38	575.16	97.45	557.77
gene-LOC100280576	LOC100280576	16.9 kDa class I heat shock protein 1	72.187	6.17367	1.06389e-90	5.21488e-88	yes	up	3.32	2.82	182.33	291.12	3.07	236.725
gene-LOC100283212	LOC100283212	chlorophyll a-b binding protein 6A	0.019	-5.74141	6.86447e-90	3.30774e-87	yes	down	277.33	493.63	8.27	7.41	385.48	7.84
gene-LOC100382229	LOC100382229	uncharacterized LOC100382229	0.028	-5.16317	1.16928e-89	5.54042e-87	yes	down	20.93	19.3	0.63	0.58	20.115	0.605
gene-LOC100285704	LOC100285704	uncharacterized LOC100285704	0.192	-2.38152	9.00412e-88	4.19651e-85	yes	down	7439.85	7610.98	1640.13	1484.15	7525.41	1562.14
gene-LOC100381276	LOC100381276	uncharacterized LOC100381276	0.098	-3.34519	9.41893e-87	4.31904e-84	yes	down	1082.11	1000.59	128.84	92.36	1041.35	110.6
gene-LOC542373	LOC542373	dehydrin 1	351.129	8.45586	4.03711e-86	1.82183e-83	yes	up	0.64	0.61	217.81	255.67	0.625	236.74
gene-LOC100191478	LOC100191478	Hydroxyproline O-galactosyltransferase GALT2	10.363	3.37342	4.3123e-86	1.91561e-83	yes	up	7.61	7.04	84.89	100.65	7.325	92.77
gene-LOC542320	LOC542320	chlorophyll a/b-binding apoprotein CP26 precursor	0.126	-2.99064	8.98196e-86	3.92857e-83	yes	down	2240.62	2301.76	347.95	268.71	2271.19	308.33
gene-ZeamMr004	rrn18	18S ribosomal RNA	15.109	3.91735	4.17787e-85	1.79965e-82	yes	up	19.79	21.45	283.35	383.97	20.62	333.66
gene-LOC103641903	LOC103641903	-	23.495	4.55426	3.00413e-83	1.27474e-80	yes	up	2.46	1.67	66.46	46.74	2.065	56.6
gene-LOC103640727	LOC103640727	uncharacterized LOC103640727	0.165	-2.60024	6.52373e-83	2.72749e-80	yes	down	1447.16	1518.95	257.15	271.49	1483.06	264.32
gene-LOC109945079	LOC109945079	-	27.42	4.77717	7.71843e-82	3.18022e-79	yes	up	0.94	0.79	35.64	23.28	0.865	29.46
gene-LOC100192351	LOC100192351	asparagine synthetase 4	70.537	6.1403	9.18776e-82	3.73154e-79	yes	up	0.7	0.46	51.89	37.01	0.58	44.45
gene-LOC100282075	LOC100282075	uncharacterized LOC100282075	5.496	2.45841	9.02768e-81	3.61489e-78	yes	up	123.01	123.61	782.76	676.09	123.31	729.425
gene-LOC542714	LOC542714	thiamine biosynthesis 1	0.208	-2.26601	1.93105e-80	7.62496e-78	yes	down	5789.74	5345.69	1217.15	1268.82	5567.72	1242.98
gene-LOC103634220	LOC103634220	17.9 kDa class I heat shock protein	14.992	3.90613	2.65784e-80	1.0351e-77	yes	up	9.45	8.15	124.48	157.52	8.8	141
gene-LOC100275543	LOC100275543	uncharacterized LOC100275543, transcript variant X1	0.063	-3.99116	8.35232e-80	3.20887e-77	yes	down	150.24	98.05	5.85	4.23	124.145	5.04
gene-LOC118476332	LOC118476332	uncharacterized LOC118476332	49.012	5.61505	2.38072e-79	9.02451e-77	yes	up	0.65	0.4	34.25	29.42	0.525	31.835
gene-ZeamMr002	rrn26	26S ribosomal RNA	9.684	3.2756	3.01378e-78	1.12739e-75	yes	up	24.65	25.97	232.35	291.79	25.31	262.07
gene-LOC542631	LOC542631	probable glutathione S-transferase GSTU6	6.588	2.71982	5.09184e-78	1.88001e-75	yes	up	77.98	73.32	583.63	494.54	75.65	539.085
gene-LOC100193089	LOC100193089	uncharacterized LOC100193089, transcript variant 1	58.127	5.86114	3.94761e-77	1.43885e-74	yes	up	0.52	0.72	48.04	34.54	0.62	41.29
gene-LOC100275415	LOC100275415	uncharacterized LOC100275415	0.068	-3.8837	7.23864e-75	2.60499e-72	yes	down	38.7	42.57	3.03	2.97	40.635	3
gene-LOC100283083	LOC100283083	zinc finger protein CONSTANS-LIKE 16	0.151	-2.72708	1.29388e-74	4.59811e-72	yes	down	128.54	120.59	20.11	20.24	124.565	20.175
gene-LOC100274385	LOC100274385	uncharacterized LOC100274385, transcript variant X1	8.214	3.03815	3.73352e-72	1.31042e-69	yes	up	8.94	9.53	86.81	79.98	9.235	83.395
gene-LOC100282113	LOC100282113	ethylene-responsive protein	17.24	4.10771	4.3116e-72	1.49486e-69	yes	up	4.24	4.24	96.29	92.54	4.24	94.415
gene-LOC732720	LOC732720	hemoglobin 2	0.028	-5.13433	1.49657e-71	5.12622e-69	yes	down	117.93	145.83	3.16	4.65	131.88	3.905
gene-LOC100281286	LOC100281286	peroxidase 45	0.018	-5.83156	2.09287e-71	7.08338e-69	yes	down	129.89	72.08	1.93	1.91	100.985	1.92
gene-LOC100281741	LOC100281741	uncharacterized LOC100281741	0.083	-3.59832	8.69613e-71	2.9086e-68	yes	down	54.47	49.59	5.55	3.79	52.03	4.67
gene-LOC100383452	LOC100383452	uncharacterized LOC100383452, transcript variant X1	0.049	-4.36525	1.64864e-70	5.45011e-68	yes	down	44.67	29.92	2.18	1.69	37.295	1.935
gene-LOC103630926	LOC103630926	uncharacterized LOC103630926	23.449	4.55146	3.84576e-70	1.25672e-67	yes	up	3.68	4.15	96.63	115.59	3.915	106.11
gene-LOC100281248	LOC100281248	chlorophyll a-b binding protein 2	0.239	-2.06497	1.10103e-69	3.55707e-67	yes	down	10175.6	9919.05	2742.92	2434.87	10047.3	2588.89
gene-LOC100283848	LOC100283848	uncharacterized LOC100283848	0.085	-3.56404	1.1784e-69	3.76426e-67	yes	down	2935.29	3764.34	350.88	250.26	3349.82	300.57
gene-LOC100216671	LOC100216671	La-related protein 6A	4.83	2.27195	2.41012e-69	7.61329e-67	yes	up	30.71	33.26	161.29	171.33	31.985	166.31
gene-LOC542154	LOC542154	glossy 1	0.036	-4.78138	3.65546e-69	1.14203e-66	yes	down	28.7	32.05	1.22	1.32	30.375	1.27
gene-LOC100381992	LOC100381992	Hydrolase-like protein family, transcript variant X2	38.596	5.27037	6.75971e-69	2.0889e-66	yes	up	0.85	1.36	50.21	43.81	1.105	47.01
gene-LOC100281109	LOC100281109	loricrin	0.137	-2.86403	1.67563e-68	5.12238e-66	yes	down	245.05	222.46	33.08	36.06	233.755	34.57
gene-LOC111589526	LOC111589526	uncharacterized LOC111589526	5.568	2.4771	2.49355e-67	7.54167e-65	yes	up	37.19	36.66	54.81	48.46	36.925	51.635
gene-LOC103634267	LOC103634267	serine/threonine-protein phosphatase PP1, transcript variant X1	5.462	2.44947	6.05196e-67	1.81113e-64	yes	up	24.75	23.6	154.8	162.51	24.175	158.655
gene-LOC100280925	LOC100280925	uncharacterized LOC100280925, transcript variant 1	0.05	-4.331	1.16616e-66	3.45352e-64	yes	down	195.69	230.49	10.88	10.09	213.09	10.485
gene-LOC100381647	LOC100381647	uncharacterized LOC100381647	0.062	-4.00952	1.61313e-66	4.72798e-64	yes	down	51.85	51.47	2.68	1.3	51.66	1.99
gene-LOC103639536	LOC103639536	sucrose transport protein SUT1-like	8.3	3.05313	2.30491e-66	6.68658e-64	yes	up	15.49	16.53	156.97	120.22	16.01	138.595
gene-LOC103646213	LOC103646213	uncharacterized LOC103646213	0.016	-5.93616	2.97986e-66	8.55731e-64	yes	down	33.67	20.64	0.51	0.41	27.155	0.46
gene-LOC542321	LOC542321	light harvesting chlorophyll a/b binding protein 6	0.083	-3.58782	9.00758e-66	2.56085e-63	yes	down	661.77	916.33	65.67	76.03	789.05	70.85
gene-LOC100281018	LOC100281018	uncharacterized LOC100281018	0.136	-2.87337	9.8475e-66	2.77193e-63	yes	down	237.87	246.58	35.4	36.13	242.225	35.765
gene-LOC100282781	LOC100282781	transcription factor BTF3	5.761	2.5262	2.04445e-65	5.6984e-63	yes	up	52.14	51.09	317.53	324.41	51.615	320.97
gene-LOC100272880	LOC100272880	uncharacterized LOC100272880	21.538	4.42883	3.40352e-65	9.39439e-63	yes	up	11.24	12.28	205.91	336.48	11.76	271.195
gene-LOC100191282	LOC100191282	3-hydroxybutyryl-CoA dehydrogenase	7.406	2.88868	2.0269e-64	5.54083e-62	yes	up	20.97	17.42	147.07	160.52	19.195	153.795
gene-LOC542324	LOC542324	invertase 2	0.008	-6.92728	6.84387e-64	1.85306e-61	yes	down	29.78	22.52	0.3	0.17	26.15	0.235
gene-LOC100286051	LOC100286051	ATFP4	0.027	-5.23713	1.12276e-63	3.01133e-61	yes	down	221.17	136.8	6.01	4.29	178.985	5.15
gene-LOC100280917	LOC100280917	metallothionein-like protein type 2	0.101	-3.31296	7.23034e-63	1.92111e-60	yes	down	742.28	928.8	103.03	82.19	835.54	92.61
gene-LOC100284746	LOC100284746	uncharacterized LOC100284746	0.018	-5.78451	1.03719e-62	2.73032e-60	yes	down	125.43	111.31	1.51	3.06	118.37	2.285
gene-LOC542582	LOC542582	alpha tubulin 6	0.067	-3.89678	4.44149e-62	1.15846e-59	yes	down	79.75	56.44	4.68	5.09	68.095	4.885
gene-LOC542716	LOC542716	light harvesting chlorophyll a/b binding protein 5	0.214	-2.22523	1.42025e-61	3.67069e-59	yes	down	726.19	707.31	179.87	150.63	716.75	165.25
gene-LOC100278305	LOC100278305	uncharacterized LOC100278305	9.579	3.25981	6.95805e-61	1.78214e-58	yes	up	3.42	3.5	37.4	32.38	3.46	34.89
gene-LOC100382201	LOC100382201	CASP-like protein 1U2, transcript variant X1	0.017	-5.86507	9.98116e-61	2.53361e-58	yes	down	225.85	114.08	3.23	3.02	169.965	3.125
gene-LOC103625835	LOC103625835	photosystem I reaction center subunit III, chloroplastic	0.103	-3.28008	1.14597e-60	2.88317e-58	yes	down	2183.94	3085.13	312.1	275.29	2634.53	293.695
gene-LOC100193626	LOC100193626	uncharacterized LOC100193626	0.032	-4.95361	5.14018e-60	1.28189e-57	yes	down	52.15	37.61	1.07	1.99	44.88	1.53
gene-LOC100383178	LOC100383178	uncharacterized LOC100383178	0.124	-3.01543	1.04687e-59	2.58805e-57	yes	down	67.4	50.02	9.51	7.24	58.71	8.375
gene-LOC100285146	LOC100285146	uncharacterized LOC100285146	6.44	2.68698	1.44063e-59	3.53077e-57	yes	up	63.9	70.07	436.25	494.81	66.985	465.53
gene-LOC606425	LOC606425	senescence-inducible chloroplast stay-green protein 1, transcript variant X1	31.592	4.98147	2.01002e-59	4.88417e-57	yes	up	1.24	1.16	34.73	43.71	1.2	39.22
gene-LOC103643513	LOC103643513	glycine-rich cell wall structural protein 2-like	6.033	2.59281	3.49177e-59	8.41281e-57	yes	up	36.27	36.37	239.41	234.37	36.32	236.89
gene-LOC100280410	LOC100280410	chlorophyll a-b binding protein 4	0.165	-2.60164	3.93862e-59	9.40966e-57	yes	down	2410.01	2775.38	504.48	409.77	2592.7	457.125
gene-LOC100501399	LOC100501399	uncharacterized LOC100501399, transcript variant X1	4.705	2.23409	5.31038e-59	1.25812e-56	yes	up	14.8	13.63	74.63	68.22	14.215	71.425
gene-LOC100282175	LOC100282175	GATA transcription factor 25	4.666	2.2221	5.40884e-58	1.27085e-55	yes	up	35.84	35.23	178.33	176.3	35.535	177.315
gene-LOC118472127	LOC118472127	uncharacterized LOC118472127	6.133	2.61667	7.40943e-58	1.72664e-55	yes	up	5.84	5.26	34.91	35.76	5.55	35.335
gene-LOC100281293	LOC100281293	benzoate carboxyl methyltransferase	0.038	-4.72486	1.00219e-57	2.31643e-55	yes	down	41.61	36.7	1.96	1.25	39.155	1.605
gene-LOC100274731	LOC100274731	putative disease resistance protein RGA3, transcript variant X1	0.092	-3.43981	1.49101e-57	3.4185e-55	yes	down	14.43	12.88	1.49	1.21	13.655	1.35
gene-LOC100127014	LOC100127014	uncharacterized LOC100127014	0.002	-9.18243	1.92485e-57	4.37789e-55	yes	down	102.85	86.17	0.21	0.14	94.51	0.175
gene-LOC542276	LOC542276	ferredoxin 3	5.318	2.41079	4.027e-57	9.08632e-55	yes	up	95.8	81.91	482.2	533.06	88.855	507.63
gene-LOC606463	LOC606463	alkaline alpha galactosidase 1	7.466	2.90039	4.10487e-57	9.18909e-55	yes	up	124.98	107.5	799.69	1061.82	116.24	930.755
gene-LOC542252	LOC542252	malate synthase 1, transcript variant X1	28.623	4.83908	4.82247e-57	1.07112e-54	yes	up	2.51	1.33	71.91	47.57	1.92	59.74
gene-LOC100383283	LOC100383283	RNA-binding KH domain-containing protein, transcript variant X3	5.399	2.43265	7.64541e-57	1.68495e-54	yes	up	26.84	23.54	186.99	141.93	25.19	164.46
gene-LOC541632	LOC541632	uncharacterized LOC541632	0.108	-3.21071	1.90688e-56	4.17019e-54	yes	down	69.45	55.22	8.25	5.89	62.335	7.07
gene-LOC100192725	LOC100192725	uncharacterized LOC100192725, transcript variant X1	19.822	4.30901	2.17005e-56	4.70951e-54	yes	up	2.07	1.39	35.54	38.25	1.73	36.895
gene-LOC103633548	LOC103633548	flowering-promoting factor 1-like protein 5	0.003	-8.19741	2.32383e-56	5.00503e-54	yes	down	86.46	78.9	0.36	0.25	82.68	0.305
gene-LOC109940127	LOC109940127	uncharacterized LOC109940127	18.114	4.17905	2.70655e-56	5.7855e-54	yes	up	2.84	2.03	16.16	24.8	2.435	20.48
gene-LOC103637950	LOC103637950	dnaJ homolog subfamily B member 3	19.475	4.28358	4.37417e-56	9.28042e-54	yes	up	3	2.26	50.33	57.49	2.63	53.91
gene-LOC542388	LOC542388	safener induced 1, transcript variant X1	26.547	4.7305	8.99765e-56	1.89484e-53	yes	up	10.21	7.65	327.99	166.34	8.93	247.165
gene-LOC103651577	LOC103651577	chlorophyll a-b binding protein of LHCII type 1	0	-11.2998	1.20275e-55	2.51428e-53	yes	down	2379.84	4515.63	2.1	0.9	3447.74	1.5
gene-LOC100282545	LOC100282545	uncharacterized LOC100282545	5.721	2.5163	2.19447e-55	4.55393e-53	yes	up	12.35	11.03	73.54	69.79	11.69	71.665
gene-LOC100281526	LOC100281526	uncharacterized LOC100281526	0.16	-2.64771	2.26834e-55	4.6731e-53	yes	down	82.78	80.73	15.55	11.87	81.755	13.71
gene-LOC541644	LOC541644	plastidic general dicarboxylate transporter	0.232	-2.10994	6.27671e-55	1.28379e-52	yes	down	212.23	190.76	53.69	45.74	201.495	49.715
gene-LOC100281806	LOC100281806	Heat shock cognate 70 kDa protein 2	0.091	-3.45409	1.16157e-54	2.35882e-52	yes	down	150.97	97.11	11.31	13.01	124.04	12.16
gene-LOC541847	LOC541847	glutathione S-transferase GST 38	7.404	2.88831	1.1986e-54	2.41674e-52	yes	up	29.22	28.17	208.83	248.62	28.695	228.725
gene-LOC542605	LOC542605	photosystem I N subunit 1	0.152	-2.72087	1.92673e-54	3.85754e-52	yes	down	1692.37	2092.36	291.67	328.73	1892.37	310.2
gene-LOC100285247	LOC100285247	uncharacterized LOC100285247	8.439	3.07709	2.86042e-54	5.68684e-52	yes	up	15.03	10.24	118.75	109.2	12.635	113.975
gene-LOC732811	LOC732811	enolase 1	0.272	-1.87863	1.02444e-52	2.02256e-50	yes	down	305.4	288.59	89.51	83.94	296.995	86.725
gene-LOC100281546	LOC100281546	AMP-binding protein	5.247	2.39139	3.0132e-52	5.90795e-50	yes	up	11.08	9.57	58.02	56.89	10.325	57.455
gene-LOC100282222	LOC100282222	uncharacterized LOC100282222	0.223	-2.16447	4.8363e-52	9.41753e-50	yes	down	635.17	589.76	140.46	154.36	612.465	147.41
gene-LOC100280934	LOC100280934	uncharacterized LOC100280934	0.069	-3.85535	7.98033e-52	1.54341e-49	yes	down	41.4	32.95	2.41	3.12	37.175	2.765
gene-LOC100285059	LOC100285059	uncharacterized LOC100285059	4.748	2.24735	9.30143e-52	1.78675e-49	yes	up	36.23	31.24	166.3	176.81	33.735	171.555
gene-LOC100274547	LOC100274547	uncharacterized LOC100274547	0.28	-1.83727	1.97305e-51	3.76469e-49	yes	down	1720.57	1731.6	515.19	525.8	1726.09	520.495
gene-LOC100284351	LOC100284351	uncharacterized LOC100284351	0.007	-7.24084	5.34849e-51	1.01372e-48	yes	down	96.45	80.89	1.12	0.2	88.67	0.66
gene-LOC100304425	LOC100304425	NADPH--cytochrome P450 reductase	5.522	2.4653	3.72294e-50	7.00948e-48	yes	up	33.72	28.43	166.54	196.11	31.075	181.325
gene-LOC103646846	LOC103646846	coleoptile phototropism protein 1	0.09	-3.4734	4.15277e-50	7.76732e-48	yes	down	31.05	36.84	3.66	2.94	33.945	3.3
gene-LOC100501371	LOC100501371	uncharacterized LOC100501371	0.225	-2.15277	6.01849e-50	1.11834e-47	yes	down	45.46	42.46	10.68	10.54	43.96	10.61
gene-LOC100275372	LOC100275372	uncharacterized LOC100275372	0.129	-2.95654	6.71816e-50	1.24024e-47	yes	down	608.71	647.43	72.36	101.05	628.07	86.705
gene-LOC100217122	LOC100217122	uncharacterized LOC100217122	8.398	3.07004	7.28369e-50	1.33597e-47	yes	up	6.58	7.46	59.97	67.4	7.02	63.685
gene-LOC103639541	LOC103639541	DUF1997 family protein	21.628	4.43484	1.06259e-49	1.9365e-47	yes	up	3.19	1.93	81.88	106.35	2.56	94.115
gene-LOC100286044	LOC100286044	16.9 kDa class I heat shock protein 1	7.221	2.85218	1.41034e-49	2.55389e-47	yes	up	20.9	19.13	152.52	159.59	20.015	156.055
gene-LOC111589976	LOC111589976	uncharacterized LOC111589976	6.476	2.69521	4.08776e-49	7.35538e-47	yes	up	14.24	10.25	71.53	55.91	12.245	63.72
gene-LOC100283007	LOC100283007	geranylgeranyl hydrogenase1	0.304	-1.71552	4.49392e-49	8.03536e-47	yes	down	1102.22	1047.06	370.13	333.95	1074.64	352.04
gene-LOC100274630	LOC100274630	uncharacterized LOC100274630, transcript variant 2	0.009	-6.81397	9.59254e-49	1.70447e-46	yes	down	37.81	39.55	0.37	0.37	38.68	0.37
gene-LOC100279348	LOC100279348	uncharacterized LOC100279348	7.699	2.94473	1.20877e-48	2.1345e-46	yes	up	7.23	5.42	55.73	49.5	6.325	52.615
gene-LOC118472037	LOC118472037	uncharacterized LOC118472037, transcript variant X7	4.868	2.28338	2.53992e-48	4.45741e-46	yes	up	40.27	42.81	249.26	209.2	41.54	229.23
gene-LOC103633249	LOC103633249	isocitrate lyase	82.349	6.36368	3.39961e-48	5.9295e-46	yes	up	0.19	0.38	30.12	20.48	0.285	25.3
gene-LOC118471894	LOC118471894	uncharacterized LOC118471894	7.578	2.92184	7.15821e-48	1.2409e-45	yes	up	6.32	6.62	53.47	51.89	6.47	52.68
gene-lox11	lox11	linoleate 13S-lipoxygenase11	0.093	-3.42429	8.61856e-48	1.485e-45	yes	down	19.76	15.99	1.82	1.74	17.875	1.78
gene-LOC100282067	LOC100282067	uncharacterized LOC100282067	38.149	5.25356	1.03505e-47	1.77268e-45	yes	up	1.13	0.96	32.67	42.11	1.045	37.39
gene-LOC100281791	LOC100281791	chlorophyll a-b binding protein 6A	0.276	-1.85515	1.35576e-47	2.30803e-45	yes	down	2827.28	2973.42	917.42	813.89	2900.35	865.655
gene-LOC100279559	LOC100279559	BTB/POZ domain-containing protein POB1	6.773	2.75987	1.5729e-47	2.66175e-45	yes	up	8.03	6.46	53.09	51.99	7.245	52.54
gene-LOC100382164	LOC100382164	uncharacterized LOC100382164, transcript variant 2	0.142	-2.81152	1.61009e-47	2.70857e-45	yes	down	88.9	66.97	11.9	12.29	77.935	12.095
gene-LOC541834	LOC541834	glutathione transferase19	5.434	2.442	2.42979e-47	4.06346e-45	yes	up	45.63	34.83	239.96	229.46	40.23	234.71
gene-LOC542251	LOC542251	dehydrin	9.864	3.30217	3.39389e-47	5.62941e-45	yes	up	9.5	8.05	80.36	104.64	8.775	92.5
gene-LOC100283045	LOC100283045	glucan endo-1,3-beta-glucosidase 7	9.617	3.26554	3.40576e-47	5.62941e-45	yes	up	13.78	11.71	111.93	158.13	12.745	135.03
gene-LOC542368	LOC542368	glyceraldehyde-3-phosphate dehydrogenase 1	0.203	-2.30307	4.20219e-47	6.90568e-45	yes	down	4366.24	4820.35	1134.13	877.38	4593.3	1005.75
gene-LOC100274751	LOC100274751	UDP-glucuronate 4-epimerase 1	15.74	3.97633	6.58345e-47	1.07568e-44	yes	up	2.1	1.71	26.84	36.47	1.905	31.655
gene-LOC100384478	LOC100384478	uncharacterized LOC100384478	0.152	-2.71611	8.67806e-47	1.40981e-44	yes	down	242.39	164.8	35.17	31.01	203.595	33.09
gene-LOC100191984	LOC100191984	photosystem I reaction center subunit II	0.263	-1.92479	1.25101e-46	2.02081e-44	yes	down	2576.9	2844.86	799.04	743.82	2710.88	771.43
gene-LOC103638158	LOC103638158	uncharacterized LOC103638158, transcript variant X3	9.959	3.31602	1.47288e-46	2.36577e-44	yes	up	1.73	1.33	19.22	23.53	1.53	21.375
gene-LOC103640860	LOC103640860	laccase-25-like	92.638	6.53353	1.69259e-46	2.70338e-44	yes	up	0.09	0.27	16.29	18.18	0.18	17.235
gene-LOC100194135	LOC100194135	uncharacterized LOC100194135	3.876	1.95471	1.94796e-46	3.09388e-44	yes	up	222.75	182.7	834.54	849.13	202.725	841.835
gene-LOC100273250	LOC100273250	uncharacterized LOC100273250	3.725	1.89719	2.16125e-46	3.41357e-44	yes	up	116.67	116.05	460.71	473.05	116.36	466.88
gene-LOC100277067	LOC100277067	uncharacterized LOC100277067	9.108	3.18714	3.44886e-46	5.41719e-44	yes	up	10.45	10.02	84.18	115.17	10.235	99.675
gene-LOC100282076	LOC100282076	lichenase-2	12.766	3.67423	3.73786e-46	5.83887e-44	yes	up	48.78	69.42	1026.98	611.87	59.1	819.425
gene-LOC541886	LOC541886	plasma membrane integral protein ZmPIP1-3	4.662	2.22103	4.61994e-46	7.17731e-44	yes	up	32.16	30.08	168.41	143.95	31.12	156.18
gene-LOC103634720	LOC103634720	NAC transcription factor NAM-B2	10.349	3.37137	1.09163e-45	1.68668e-43	yes	up	8.33	5.67	71.49	88.83	7	80.16
gene-LOC103632602	LOC103632602	proline-rich receptor-like protein kinase PERK7	0.026	-5.28374	1.14229e-45	1.75543e-43	yes	down	24.85	16.13	0.44	0.67	20.49	0.555
gene-LOC100283787	LOC100283787	uncharacterized LOC100283787	0.251	-1.99623	1.17619e-45	1.7978e-43	yes	down	1002.82	1029.87	257.64	280.66	1016.35	269.15
gene-LOC118472018	LOC118472018	uncharacterized LOC118472018	5.425	2.43954	1.52301e-45	2.31546e-43	yes	up	6.11	6.56	38.35	33.19	6.335	35.77
gene-LOC100277721	LOC100277721	P-loop containing nucleoside triphosphate hydrolase superfamily protein	7.216	2.85113	1.86845e-45	2.82553e-43	yes	up	5.12	6.08	45.11	40.85	5.6	42.98
gene-LOC100273403	LOC100273403	Putative ALA-interacting subunit 2	7.172	2.84245	2.22379e-45	3.3451e-43	yes	up	9.16	9.78	63.89	76.63	9.47	70.26
gene-LOC541685	LOC541685	photosystem I H subunit 1	0.239	-2.06551	2.99264e-45	4.47794e-43	yes	down	6962.54	8028.25	2068.91	1820.47	7495.4	1944.69
gene-LOC100285080	LOC100285080	uncharacterized LOC100285080	6.893	2.78522	3.2176e-45	4.76627e-43	yes	up	118.61	144.52	865.42	1099.68	131.565	982.55
gene-LOC100285863	LOC100285863	alpha-L-fucosidase 2	11.846	3.56631	3.21886e-45	4.76627e-43	yes	up	3.79	4.41	40.42	50.02	4.1	45.22
gene-LOC100280317	LOC100280317	uncharacterized LOC100280317	3.312	1.72763	3.26686e-45	4.81227e-43	yes	up	182.81	177.71	680.95	602	180.26	641.475
gene-LOC100283048	LOC100283048	hydrolase, NUDIX family protein	4.148	2.05246	3.28517e-45	4.81429e-43	yes	up	56.49	53.75	283.7	293.37	55.12	288.535
gene-LOC100191552	LOC100191552	class I heat shock protein 3	349.649	8.44976	4.64329e-45	6.76968e-43	yes	up	0.39	0.46	100.35	218.72	0.425	159.535
gene-LOC100280910	LOC100280910	regulatory subunit, transcript variant X3	0.242	-2.04851	1.43608e-44	2.08304e-42	yes	down	126.4	132.92	35.73	31.07	129.66	33.4
gene-LOC100284211	LOC100284211	uncharacterized LOC100284211	5.189	2.37549	2.59825e-44	3.74965e-42	yes	up	21.95	19.97	116.58	117.31	20.96	116.945
gene-LOC100280240	LOC100280240	PseuodARR-B transcription factor	0.293	-1.77231	2.93559e-44	4.2151e-42	yes	down	149.66	143.79	45.81	46.49	146.725	46.15
gene-LOC100282512	LOC100282512	chlorophyll a-b binding protein	0.142	-2.81959	3.93491e-44	5.62158e-42	yes	down	1533.64	1875.62	310.27	213.02	1704.63	261.645
gene-LOC606426	LOC606426	senescence-inducible chloroplast stay-green protein 2	7.333	2.87441	3.98165e-44	5.65992e-42	yes	up	9.64	7.1	63.04	60.6	8.37	61.82
gene-LOC100193772	LOC100193772	Bifunctional UDP-glucose 4-epimerase and UDP-xylose 4-epimerase 1	5.78	2.53107	4.59837e-44	6.50406e-42	yes	up	10.2	8.65	60.71	54.24	9.425	57.475
gene-LOC542478	LOC542478	photosystem II subunit29	0.27	-1.88649	4.85472e-44	6.83266e-42	yes	down	3219.06	3403.07	1045.81	885.49	3311.07	965.65
gene-LOC103636555	LOC103636555	trans-cinnamate 4-monooxygenase	18.908	4.24096	5.06771e-44	7.09729e-42	yes	up	1.79	1.19	36.63	23.76	1.49	30.195
gene-LOC100279949	LOC100279949	Protein kinase superfamily protein, transcript variant X1	0.104	-3.27065	5.10205e-44	7.11035e-42	yes	down	72.39	50.4	7.76	5.97	61.395	6.865
gene-LOC100383080	LOC100383080	uncharacterized LOC100383080	0.262	-1.93239	6.03916e-44	8.35917e-42	yes	down	3599.02	4072.79	1091.64	1065.87	3835.91	1078.76
gene-LOC100282549	LOC100282549	uncharacterized LOC100282549	0.161	-2.63072	6.05695e-44	8.35917e-42	yes	down	180.73	180.01	29.29	23.37	180.37	26.33
gene-LOC100196928	LOC100196928	heat shock protein HSP82	259.64	8.02037	6.61597e-44	9.08657e-42	yes	up	0.1	0.09	22.3	31.47	0.095	26.885
gene-LOC103630153	LOC103630153	uncharacterized LOC103630153, transcript variant X17	13.56	3.76126	6.92043e-44	9.45903e-42	yes	up	1.11	0.73	13.29	15.99	0.92	14.64
gene-LOC100277236	LOC100277236	uncharacterized LOC100277236	6.779	2.76107	7.32239e-44	9.96055e-42	yes	up	36.56	47.07	312.21	304.99	41.815	308.6
gene-LOC100284107	LOC100284107	uncharacterized LOC100284107	6.083	2.6047	9.09818e-44	1.23172e-41	yes	up	15.84	12.42	82.75	97.96	14.13	90.355
gene-LOC100283829	LOC100283829	uncharacterized LOC100283829	5.608	2.48757	1.06114e-43	1.42977e-41	yes	up	10.92	9.1	58.63	61.4	10.01	60.015
gene-LOC100383478	LOC100383478	Phosphoethanolamine N-methyltransferase 3	0.067	-3.90511	1.23702e-43	1.65174e-41	yes	down	33.26	40.03	1.99	3.23	36.645	2.61
gene-LOC100281569	LOC100281569	receptor-like kinase, transcript variant X2	0.078	-3.6855	1.2375e-43	1.65174e-41	yes	down	16.49	21.3	1.7	1.94	18.895	1.82
gene-LOC542364	LOC542364	alcohol dehydrogenase 2	0.069	-3.85442	1.24705e-43	1.65671e-41	yes	down	307.51	163.02	20.59	14.21	235.265	17.4
gene-LOC100283620	LOC100283620	uncharacterized LOC100283620, transcript variant X1	6.609	2.72442	1.54167e-43	2.0386e-41	yes	up	11.75	9.69	85.63	68.58	10.72	77.105
gene-LOC103633231	LOC103633231	18.8 kDa class V heat shock protein	0.162	-2.62975	1.64123e-43	2.16019e-41	yes	down	137.76	145.41	27.08	22.51	141.585	24.795
gene-LOC103630156	LOC103630156	serine carboxypeptidase 2, transcript variant X1	0.081	-3.62858	2.23559e-43	2.92894e-41	yes	down	43.55	37.68	4.49	2.59	40.615	3.54
gene-LOC100284282	LOC100284282	nucleic acid binding protein	4.358	2.12377	2.30815e-43	3.01012e-41	yes	up	42.22	45.6	198.6	212.75	43.91	205.675
gene-LOC542643	LOC542643	NOD26-like membrane integral protein ZmNIP2-1	0.202	-2.30894	2.47666e-43	3.21513e-41	yes	down	119.06	98.56	28.44	22.8	108.81	25.62
gene-LOC100193820	LOC100193820	disheveled-associated activator of morphogenesis 2	8.115	3.02053	3.70715e-43	4.79065e-41	yes	up	14.6	9.82	108.58	104.02	12.21	106.3
gene-LOC100384329	LOC100384329	uncharacterized LOC100384329	4.692	2.23028	4.30129e-43	5.53329e-41	yes	up	10.47	9.49	50.72	49.57	9.98	50.145
gene-LOC100279247	LOC100279247	uncharacterized LOC100279247	5.486	2.4558	4.57354e-43	5.85701e-41	yes	up	12.68	10.55	75.76	61.99	11.615	68.875
gene-LOC100273700	LOC100273700	uncharacterized LOC100273700	0.274	-1.8666	6.30355e-43	8.03632e-41	yes	down	396.85	426.41	125.31	114.25	411.63	119.78
gene-LOC100500980	LOC100500980	uncharacterized LOC100500980	0.214	-2.22427	7.03525e-43	8.92911e-41	yes	down	1527.25	1375.42	308.26	370.06	1451.34	339.16
gene-LOC115101004	LOC115101004	uncharacterized LOC115101004	4.708	2.23509	8.25567e-43	1.04315e-40	yes	up	7.93	6.45	37.74	35.01	7.19	36.375
gene-LOC541780	LOC541780	heat-shock protein 101	156.165	7.28692	1.22709e-42	1.54363e-40	yes	up	0.08	0.11	13.41	17.89	0.095	15.65
gene-LOC100283163	LOC100283163	uncharacterized LOC100283163, transcript variant X1	3.76	1.9107	1.23649e-42	1.54861e-40	yes	up	22.99	21.83	83.13	82.99	22.41	83.06
gene-LOC100191281	LOC100191281	uncharacterized LOC100191281	14.502	3.85822	1.85577e-42	2.31401e-40	yes	up	4.07	4.3	52.51	77.61	4.185	65.06
gene-LOC100280308	LOC100280308	uncharacterized LOC100280308	0.037	-4.74497	2.13279e-42	2.64783e-40	yes	down	68.44	33.1	2.55	1.46	50.77	2.005
gene-LOC100191442	LOC100191442	uncharacterized LOC100191442	4.68	2.22658	3.63646e-42	4.49498e-40	yes	up	31.37	24.98	134.24	147.35	28.175	140.795
gene-LOC732837	LOC732837	vitamin E synthesis4	0.294	-1.76455	4.14009e-42	5.09536e-40	yes	down	269.26	247.97	84.54	79.09	258.615	81.815
gene-LOC100191328	LOC100191328	delta-12 fatty acid desaturaseFAD2, transcript variant X1	4.236	2.08268	7.16403e-42	8.77902e-40	yes	up	392.6	376.46	1588.03	1923.25	384.53	1755.64
gene-LOC100281012	LOC100281012	uncharacterized LOC100281012	0.096	-3.38731	7.31681e-42	8.92777e-40	yes	down	133.46	174.3	17.8	14.29	153.88	16.045
gene-LOC118476009	LOC118476009	uncharacterized LOC118476009, transcript variant X1	0.069	-3.85443	9.33919e-42	1.13467e-39	yes	down	22.85	31.25	0.61	0.56	27.05	0.585
gene-LOC100193624	LOC100193624	Terpenoid synthases superfamily protein, transcript variant X3	4.158	2.0559	9.39235e-42	1.13627e-39	yes	up	8.55	9.05	31.95	26.55	8.8	29.25
gene-LOC100272335	LOC100272335	60S ribosomal protein L10a-1	3.08	1.62313	2.0065e-41	2.41715e-39	yes	up	323.02	303.95	1094	992.14	313.485	1043.07
gene-LOC100191729	LOC100191729	Cadmium/zinc-transporting ATPase HMA2, transcript variant X1	39.495	5.3036	3.46258e-41	4.15364e-39	yes	up	0.28	0.25	10.21	12.57	0.265	11.39
gene-LOC101027224	LOC101027224	aspartic proteinase nepenthesin-1, transcript variant X1	0.104	-3.26638	4.51254e-41	5.3904e-39	yes	down	32.43	35.21	3.18	4.36	33.82	3.77
gene-LOC100273222	LOC100273222	Ras protein ARA-3	4.334	2.11583	5.14424e-41	6.11928e-39	yes	up	37.62	35.58	168.89	172.77	36.6	170.83
gene-LOC100281763	LOC100281763	uncharacterized LOC100281763	0.093	-3.42945	7.11866e-41	8.43265e-39	yes	down	32.34	25.67	2.7	2.86	29.005	2.78
gene-LOC103641444	LOC103641444	uncharacterized LOC103641444	10.818	3.43538	7.39091e-41	8.71883e-39	yes	up	3.04	2.76	34.8	21.9	2.9	28.35
gene-LOC100282209	LOC100282209	O-methyltransferase ZRP4	0.007	-7.19946	1.10429e-40	1.29731e-38	yes	down	38.32	36.98	0.2	0.35	37.65	0.275
gene-LOC100285295	LOC100285295	nicotianamine synthase 3	0.113	-3.14169	1.21474e-40	1.4212e-38	yes	down	50.27	60.51	7.55	5.91	55.39	6.73
gene-LOC100382956	LOC100382956	uncharacterized LOC100382956	8.369	3.06509	1.40785e-40	1.64037e-38	yes	up	29.98	41.01	383.67	267.32	35.495	325.495
gene-LOC100383920	LOC100383920	Soluble inorganic pyrophosphatase 2, transcript variant X1	0.238	-2.07386	1.58726e-40	1.84187e-38	yes	down	326.1	367.74	80.09	78.52	346.92	79.305
gene-LOC103627026	LOC103627026	receptor-like protein 7, transcript variant X1	0.066	-3.91056	1.66758e-40	1.92721e-38	yes	down	23.2	13.5	1.4	1.25	18.35	1.325
gene-LOC109943430	LOC109943430	uncharacterized LOC109943430	6.18	2.6277	2.72413e-40	3.1355e-38	yes	up	5.42	5.72	35.07	22.07	5.57	28.57
gene-LOC100191548	LOC100191548	glutamyl-tRNA reductase-like protein	0.205	-2.28828	2.78651e-40	3.19437e-38	yes	down	113.33	136.55	25.82	25.9	124.94	25.86
gene-LOC100283680	LOC100283680	uncharacterized LOC100283680	6.689	2.74186	3.0149e-40	3.44232e-38	yes	up	7.72	7.01	52.35	53.36	7.365	52.855
gene-LOC541648	LOC541648	lysine-ketoglutarate reductase/saccharopine dehydrogenase 1, transcript variant X1	4.624	2.20905	3.1245e-40	3.55319e-38	yes	up	21.08	17.91	108.2	83.83	19.495	96.015
gene-LOC100275172	LOC100275172	uncharacterized LOC100275172	0.126	-2.98586	3.19825e-40	3.62256e-38	yes	down	8514.05	8510.22	898.11	1435.92	8512.14	1167.02
gene-LOC100282715	LOC100282715	uncharacterized LOC100282715	7.615	2.9288	3.26997e-40	3.6891e-38	yes	up	6.36	5.03	46.79	45.81	5.695	46.3
gene-LOC100273311	LOC100273311	uncharacterized LOC100273311	4.987	2.31818	6.47007e-40	7.27052e-38	yes	up	30.25	22.32	141.04	139.35	26.285	140.195
gene-LOC109943514	LOC109943514	uncharacterized LOC109943514	5.826	2.54262	7.4139e-40	8.29831e-38	yes	up	22.87	29.54	213.59	201.63	26.205	207.61
gene-LOC100194210	LOC100194210	Plant basic secretory protein (BSP) family protein	0.029	-5.11429	9.02559e-40	1.00626e-37	yes	down	34.09	27.28	1.44	0.51	30.685	0.975
gene-LOC103645972	LOC103645972	calcium-transporting ATPase 5, plasma membrane-type, transcript variant X1	0.228	-2.13157	1.00684e-39	1.11814e-37	yes	down	43.14	44.64	10.45	10.54	43.89	10.495
gene-LOC100382248	LOC100382248	uncharacterized LOC100382248	8.049	3.00872	1.65319e-39	1.8288e-37	yes	up	7.57	9.58	84.98	64.18	8.575	74.58
gene-LOC100502283	LOC100502283	aluminum-induced protein homolog1	3.417	1.7728	1.76865e-39	1.94894e-37	yes	up	997.83	878.18	3770.87	3130.61	938.005	3450.74
gene-LOC100382458	LOC100382458	F-box/kelch-repeat protein SKIP11, transcript variant X1	8.815	3.13993	1.85336e-39	2.03231e-37	yes	up	2.31	2	21.01	21.05	2.155	21.03
gene-LOC542578	LOC542578	2,3-bisphosphoglycerate-independent phosphoglycerate mutase	0.208	-2.26789	1.8586e-39	2.03231e-37	yes	down	236.53	231.76	61.45	44.42	234.145	52.935
gene-LOC541884	LOC541884	NOD26-like membrane intrinsic protein 2	12.885	3.68767	2.09316e-39	2.28002e-37	yes	up	5.16	3.56	50.36	69.38	4.36	59.87
gene-LOC542723	LOC542723	heat shock protein18f	98.209	6.61779	2.32497e-39	2.52286e-37	yes	up	0.59	0.54	44.85	72.69	0.565	58.77
gene-LOC100281027	LOC100281027	uncharacterized LOC100281027	3.814	1.93144	2.67473e-39	2.89135e-37	yes	up	136.44	116.66	540.56	516.28	126.55	528.42
gene-LOC100283096	LOC100283096	seed maturation protein, transcript variant X1	0.268	-1.9003	2.85748e-39	3.07721e-37	yes	down	210.34	206.25	64.74	55.29	208.295	60.015
gene-LOC542602	LOC542602	low molecular weight heat shock protein precursor, transcript variant X1	22.25	4.47574	3.13461e-39	3.36291e-37	yes	up	2.64	1.72	43.73	59.58	2.18	51.655
gene-LOC100193075	LOC100193075	uncharacterized LOC100193075	4.599	2.2012	3.72165e-39	3.97769e-37	yes	up	16.04	18.16	98.51	91.97	17.1	95.24
gene-LOC100384790	LOC100384790	uncharacterized LOC100384790	5.623	2.49134	3.90323e-39	4.15613e-37	yes	up	8.98	8.15	42.47	50.29	8.565	46.38
gene-LOC100281524	LOC100281524	uncharacterized LOC100281524	5.205	2.37986	3.9579e-39	4.19863e-37	yes	up	17.85	15.64	85.66	103.98	16.745	94.82
gene-LOC103629456	LOC103629456	G-type lectin S-receptor-like serine/threonine-protein kinase RKS1, transcript variant X1	0.126	-2.98527	4.00488e-39	4.23266e-37	yes	down	49.64	32.92	6.74	5.73	41.28	6.235
gene-LOC100282533	LOC100282533	F-box domain containing protein	4.835	2.27355	6.64662e-39	6.99864e-37	yes	up	21.18	17.76	91.78	106.2	19.47	98.99
gene-LOC100283806	LOC100283806	uncharacterized LOC100283806	0.062	-4.0048	9.42116e-39	9.88353e-37	yes	down	31.94	31.33	1.59	2.6	31.635	2.095
gene-LOC103646336	LOC103646336	heavy metal-associated isoprenylated plant protein 4	0.052	-4.27878	1.00665e-38	1.05217e-36	yes	down	168.64	88.8	8.22	6.02	128.72	7.12
gene-LOC100276261	LOC100276261	uncharacterized LOC100276261	0.159	-2.64928	1.02859e-38	1.07117e-36	yes	down	30.83	29.42	5.41	4.9	30.125	5.155
gene-LOC100191411	LOC100191411	chaperone DNA J2	2.991	1.58075	1.05455e-38	1.0942e-36	yes	up	180.93	166.6	607.43	529.54	173.765	568.485
gene-LOC100191759	LOC100191759	uncharacterized LOC100191759	7.69	2.94301	1.24955e-38	1.29181e-36	yes	up	40.44	25.13	239.58	297.12	32.785	268.35
gene-LOC100192700	LOC100192700	peroxisomal membrane protein PEX11-1, transcript variant X3	4.034	2.01212	1.37906e-38	1.42054e-36	yes	up	54.39	47.87	216.04	237.73	51.13	226.885
gene-LOC100216710	LOC100216710	uncharacterized LOC100216710	0.274	-1.8687	1.43439e-38	1.47219e-36	yes	down	137.57	123.13	41.25	33.66	130.35	37.455
gene-mbd111	mbd111	methyl binding domain 111, transcript variant X1	3.918	1.97019	1.58365e-38	1.61953e-36	yes	up	24.35	21.68	101.36	103.36	23.015	102.36
gene-LOC100193061	LOC100193061	DEAD-box ATP-dependent RNA helicase 7	3.461	1.79123	1.7384e-38	1.77142e-36	yes	up	35.83	30.49	126.44	119.22	33.16	122.83
gene-LOC100281661	LOC100281661	CBL-interacting serine/threonine-protein kinase 15	0.064	-3.97426	1.90589e-38	1.93516e-36	yes	down	19.19	22.33	1.8	1.07	20.76	1.435
gene-LOC100285383	LOC100285383	uncharacterized LOC100285383	13.246	3.72748	2.09206e-38	2.11663e-36	yes	up	2.64	3.5	38.98	48.61	3.07	43.795
gene-LOC100382367	LOC100382367	uncharacterized LOC100382367	0.043	-4.53185	2.13249e-38	2.14988e-36	yes	down	162.85	72.67	6.28	4.62	117.76	5.45
gene-LOC100273021	LOC100273021	uncharacterized LOC100273021, transcript variant X1	3.029	1.59894	2.17642e-38	2.18642e-36	yes	up	330.83	327.23	1066.89	1086.09	329.03	1076.49
gene-LOC109940159	LOC109940159	uncharacterized LOC109940159	8.626	3.10864	2.84345e-38	2.84646e-36	yes	up	39.57	48.54	510.59	326.7	44.055	418.645
gene-LOC100501694	LOC100501694	uncharacterized LOC100501694	0.079	-3.66295	3.9879e-38	3.97811e-36	yes	down	20.74	21.44	2.03	1.57	21.09	1.8
gene-LOC103629163	LOC103629163	acetylornithine aminotransferase, mitochondrial	3.38	1.75682	4.92097e-38	4.89172e-36	yes	up	66.43	61.87	229.74	239.73	64.15	234.735
gene-LOC100191816	LOC100191816	S-alkyl-thiohydroximate lyase SUR1, transcript variant X1	7.731	2.95063	5.59168e-38	5.53907e-36	yes	up	2.8	2.89	26.09	26.76	2.845	26.425
gene-LOC118473365	LOC118473365	calphotin-like	6.715	2.74742	5.78895e-38	5.71458e-36	yes	up	1.37	1.15	9.26	8.68	1.26	8.97
gene-LOC103627660	LOC103627660	dual specificity protein phosphatase pseudogene	0.127	-2.97791	7.77962e-38	7.6531e-36	yes	down	12.68	13.27	1.68	1.35	12.975	1.515
gene-LOC100276862	LOC100276862	uncharacterized LOC100276862, transcript variant X1	10.23	3.35468	1.01291e-37	9.93e-36	yes	up	6.98	4.13	61.94	61.53	5.555	61.735
gene-LOC542393	LOC542393	phosphoenolpyruvate carboxylase 4	0.206	-2.27684	1.17176e-37	1.14478e-35	yes	down	34.52	29.09	6.84	7.18	31.805	7.01
gene-LOC100191288	LOC100191288	uncharacterized LOC100191288	0.102	-3.29753	1.8149e-37	1.76704e-35	yes	down	102.74	165.11	15.19	14.29	133.925	14.74
gene-LOC542725	LOC542725	uncharacterized LOC542725	3.249	1.69998	2.19261e-37	2.1275e-35	yes	up	16874.2	15247	52911.3	57924.8	16060.6	55418.1
gene-LOC103646302	LOC103646302	S-adenosyl-L-methionine-dependent methyltransferase superfamily protein	6.703	2.74481	2.52776e-37	2.44437e-35	yes	up	55.73	60.04	330.24	471	57.885	400.62
gene-LOC118476278	LOC118476278	S-locus-specific glycoprotein S13-like	0.017	-5.84647	2.55868e-37	2.46587e-35	yes	down	20.6	10.64	0.39	0.21	15.62	0.3
gene-LOC100384522	LOC100384522	uncharacterized LOC100384522	0.214	-2.2243	2.6677e-37	2.56225e-35	yes	down	352.57	300.55	65.38	82.51	326.56	73.945
gene-LOC103650063	LOC103650063	uncharacterized LOC103650063, transcript variant X1	3.408	1.76882	3.09394e-37	2.96164e-35	yes	up	262.17	274.46	440.09	483.22	268.315	461.655
gene-LOC100284155	LOC100284155	uncharacterized LOC100284155	1083.47	10.0814	3.49714e-37	3.33637e-35	yes	up	0.84	0.92	600.85	1451.83	0.88	1026.34
gene-LOC100284402	LOC100284402	strictosidine synthase 3	0.076	-3.72428	4.83709e-37	4.59928e-35	yes	down	31.51	37.24	3.53	2.25	34.375	2.89
gene-LOC100502307	LOC100502307	uncharacterized LOC100502307	7.262	2.86031	5.04111e-37	4.7773e-35	yes	up	3.45	3.08	23.58	27.07	3.265	25.325
gene-LOC100304439	LOC100304439	Pentatricopeptide repeat-containing protein mitochondrial	6.725	2.74962	5.36451e-37	5.06687e-35	yes	up	4.62	5.33	35.12	36.84	4.975	35.98
gene-LOC100382514	LOC100382514	uncharacterized LOC100382514	0.31	-1.69154	5.9946e-37	5.64326e-35	yes	down	228.98	214.24	74.13	71.67	221.61	72.9
gene-LOC100216736	LOC100216736	uncharacterized LOC100216736, transcript variant X1	0.16	-2.64523	7.00362e-37	6.57139e-35	yes	down	57.91	66.75	9.26	11.66	62.33	10.46
gene-LOC542081	LOC542081	sigma factor protein, transcript variant 1	0.234	-2.09786	8.62238e-37	8.06363e-35	yes	down	139.13	142.71	38.89	29.89	140.92	34.39
gene-LOC100274295	LOC100274295	nucleolin, transcript variant X5	0.307	-1.70426	9.55667e-37	8.90807e-35	yes	down	240.56	220.75	71.78	64.47	230.655	68.125
gene-LOC100191517	LOC100191517	uncharacterized LOC100191517, transcript variant 2	0.321	-1.64117	1.11132e-36	1.03251e-34	yes	down	253.19	260.92	91.43	86.27	257.055	88.85
gene-LOC100192110	LOC100192110	uncharacterized LOC100192110	20.211	4.33706	1.22016e-36	1.129e-34	yes	up	1.92	1.33	31.85	38.29	1.625	35.07
gene-LOC103626783	LOC103626783	uncharacterized LOC103626783	6.525	2.70603	1.22312e-36	1.129e-34	yes	up	0.74	0.91	5.45	5.34	0.825	5.395
gene-LOC542434	LOC542434	transmembrane protein	4.745	2.24652	1.49184e-36	1.37259e-34	yes	up	60.93	45.76	300.13	243.43	53.345	271.78
gene-LOC100282559	LOC100282559	S-adenosylmethionine decarboxylase proenzyme	0.293	-1.7697	1.61216e-36	1.4785e-34	yes	down	206.71	172.16	59.72	59.18	189.435	59.45
gene-LOC100282724	LOC100282724	uncharacterized LOC100282724	8.043	3.00776	2.24458e-36	2.05188e-34	yes	up	8.76	11.85	76.89	83.27	10.305	80.08
gene-LOC109939211	LOC109939211	putative disease resistance protein RGA1, transcript variant X1	3.194	1.67517	2.33739e-36	2.12987e-34	yes	up	14.49	13.72	48.93	43.86	14.105	46.395
gene-LOC118476706	LOC118476706	uncharacterized LOC118476706	0.305	-1.7116	2.70708e-36	2.45886e-34	yes	down	784.03	790.15	261.15	263.58	787.09	262.365
gene-LOC100273526	LOC100273526	uncharacterized LOC100273526	3.324	1.73294	3.31911e-36	3.00517e-34	yes	up	15.09	14.2	24.57	21.18	14.645	22.875
gene-LOC100193349	LOC100193349	uncharacterized LOC100193349	0.054	-4.20376	4.14705e-36	3.74288e-34	yes	down	48.94	48.07	2.73	2.95	48.505	2.84
gene-LOC100304335	LOC100304335	uncharacterized LOC100304335, transcript variant X1	5.742	2.52164	5.07933e-36	4.56979e-34	yes	up	5.95	4.88	39.53	34.68	5.415	37.105
gene-LOC103638311	LOC103638311	uncharacterized LOC103638311	0.103	-3.28355	5.80609e-36	5.20717e-34	yes	down	161.22	200.08	24.07	16.65	180.65	20.36
gene-LOC100278323	LOC100278323	Pentatricopeptide repeat (PPR) superfamily protein	0.165	-2.60227	6.42085e-36	5.7404e-34	yes	down	81.71	104.91	19.53	15.75	93.31	17.64
gene-LOC100280972	LOC100280972	uncharacterized LOC100280972, transcript variant X1	17.667	4.14295	6.55613e-36	5.84297e-34	yes	up	2.86	3.34	42.75	73.88	3.1	58.315
gene-LOC103646387	LOC103646387	serine carboxypeptidase-like 7	0.064	-3.9647	7.47126e-36	6.63775e-34	yes	down	26.31	42.78	2.64	2.12	34.545	2.38
gene-LOC100216823	LOC100216823	uncharacterized LOC100216823, transcript variant X1	6.703	2.74479	8.99937e-36	7.97047e-34	yes	up	5.79	6.18	40.37	48.58	5.985	44.475
gene-LOC732841	LOC732841	oil yellow 1, transcript variant X1	0.326	-1.61779	1.15409e-35	1.01897e-33	yes	down	325.86	315.38	119.66	105	320.62	112.33
gene-LOC103649566	LOC103649566	uncharacterized LOC103649566	0.173	-2.52983	1.1871e-35	1.04487e-33	yes	down	46.82	40.06	8.44	7.75	43.44	8.095
gene-LOC103635019	LOC103635019	isoflavone reductase homolog IRL-like	0.127	-2.97429	1.56211e-35	1.3707e-33	yes	down	147.3	97.86	19.55	13.95	122.58	16.75
gene-LOC100384473	LOC100384473	uncharacterized LOC100384473	0.198	-2.33578	1.65351e-35	1.44644e-33	yes	down	222.21	150.84	41.42	37.45	186.525	39.435
gene-LOC542711	LOC542711	sucrose phosphate synthase 1	0.25	-1.99747	1.97274e-35	1.71391e-33	yes	down	132.01	146.76	41.62	33.49	139.385	37.555
gene-LOC100273421	LOC100273421	uncharacterized LOC100273421	8.957	3.16296	1.97336e-35	1.71391e-33	yes	up	3.93	4.38	40.78	39.21	4.155	39.995
gene-LOC541991	LOC541991	glutathione transferase 6	13.664	3.77233	1.97735e-35	1.71391e-33	yes	up	1.92	1.47	26.54	23.14	1.695	24.84
gene-LOC100280003	LOC100280003	uncharacterized LOC100280003	15.044	3.91107	2.42724e-35	2.09746e-33	yes	up	2.34	1.5	28.24	34.19	1.92	31.215
gene-LOC100273426	LOC100273426	uncharacterized LOC100273426	0.247	-2.01972	2.61755e-35	2.25506e-33	yes	down	202.21	233.64	56.66	60.4	217.925	58.53
gene-LOC103646897	LOC103646897	probable LRR receptor-like serine/threonine-protein kinase At1g06840	0.229	-2.12879	4.02736e-35	3.45915e-33	yes	down	22.42	20.76	5.57	5.01	21.59	5.29
gene-LOC100280998	LOC100280998	uncharacterized LOC100280998	0.009	-6.85298	4.69116e-35	4.01716e-33	yes	down	77.73	68.61	0.33	1.01	73.17	0.67
gene-LOC100272602	LOC100272602	uncharacterized LOC100272602, transcript variant X1	3.113	1.63812	5.28099e-35	4.50866e-33	yes	up	97.07	87.78	291.9	303.37	92.425	297.635
gene-LOC100282059	LOC100282059	uncharacterized LOC100282059	0.237	-2.07487	5.36748e-35	4.56878e-33	yes	down	527.64	512.8	123.32	145.27	520.22	134.295
gene-LOC103637010	LOC103637010	sugar transporter ERD6-like 6, transcript variant X1	0.104	-3.26536	5.64434e-35	4.79011e-33	yes	down	22.43	25.43	2.42	3.03	23.93	2.725
gene-LOC100273117	LOC100273117	oxygen-evolving enhancer protein 2, chloroplastic	0.342	-1.54643	6.6894e-35	5.6601e-33	yes	down	2308.61	2441.22	879.21	871.48	2374.91	875.345
gene-LOC100277843	LOC100277843	uncharacterized LOC100277843	0.277	-1.85188	7.04585e-35	5.94402e-33	yes	down	161.8	165.48	51.19	42.27	163.64	46.73
gene-LOC100278648	LOC100278648	Nodulin-related protein 1	0.239	-2.06765	7.34773e-35	6.18035e-33	yes	down	798.34	755.74	177.51	221.72	777.04	199.615
gene-LOC103651348	LOC103651348	glutamate synthase 1 [NADH], chloroplastic, transcript variant X1	2.951	1.56102	7.8207e-35	6.55878e-33	yes	up	19.45	18.48	61.2	60.69	18.965	60.945
gene-LOC100272907	LOC100272907	gibberellin receptor GID1L2	7.767	2.95727	1.02537e-34	8.57392e-33	yes	up	4.7	5.86	47.6	41	5.28	44.3
gene-LOC542155	LOC542155	uncharacterized LOC542155, transcript variant 2	3.009	1.58939	1.05165e-34	8.76783e-33	yes	up	212.04	211.99	728.18	638.7	212.015	683.44
gene-LOC101202711	LOC101202711	Nuclear pore complex protein NUP98A	4.179	2.06315	1.30332e-34	1.08343e-32	yes	up	7.75	7.74	34.23	34.78	7.745	34.505
gene-LOC100282958	LOC100282958	uncharacterized LOC100282958	3.843	1.94225	2.30243e-34	1.9084e-32	yes	up	23.89	24.28	132.6	122.9	24.085	127.75
gene-LOC100191715	LOC100191715	chlorophyll a-b binding protein	0.223	-2.16662	2.33707e-34	1.93148e-32	yes	down	2869.95	3456.81	863.12	661.57	3163.38	762.345
gene-LOC103627063	LOC103627063	monosaccharide-sensing protein 2, transcript variant X2	0.217	-2.20296	2.55064e-34	2.10188e-32	yes	down	198.61	172.97	38.68	50.24	185.79	44.46
gene-LOC100272732	LOC100272732	uncharacterized LOC100272732	0.314	-1.67178	3.00171e-34	2.46643e-32	yes	down	363.24	392.38	130.4	124.84	377.81	127.62
gene-LOC100281961	LOC100281961	uncharacterized LOC100281961	3.694	1.88507	3.10845e-34	2.54678e-32	yes	up	174.27	164.96	639.98	721.05	169.615	680.515
gene-LOC103646338	LOC103646338	Copper transport protein family	0.093	-3.41931	3.2219e-34	2.63214e-32	yes	down	61.51	46.24	5.85	5.03	53.875	5.44
gene-LOC100384013	LOC100384013	uncharacterized LOC100384013, transcript variant X1	15.283	3.93382	4.88448e-34	3.97897e-32	yes	up	1.6	1.08	20.17	23.19	1.34	21.68
gene-LOC100216585	LOC100216585	uncharacterized LOC100216585	0.323	-1.63206	5.93404e-34	4.82014e-32	yes	down	519	432.49	176.08	162.66	475.745	169.37
gene-LOC100279574	LOC100279574	ribulose bisphosphate carboxylase small subunit 2	0.356	-1.48941	8.0176e-34	6.49403e-32	yes	down	2965.05	3116.73	1186.09	1150.17	3040.89	1168.13
gene-LOC100285458	LOC100285458	photosystem I reaction center subunit V	0.244	-2.03696	8.36348e-34	6.75494e-32	yes	down	717.95	760.7	222.59	169.55	739.325	196.07
gene-LOC100273546	LOC100273546	Pentatricopeptide repeat-containing protein mitochondrial	11.243	3.49094	8.58206e-34	6.91184e-32	yes	up	1.26	1.21	14.22	15.47	1.235	14.845
gene-LOC118474731	LOC118474731	uncharacterized LOC118474731	15.603	3.96373	1.24864e-33	1.00279e-31	yes	up	0.21	0.29	3.56	4.66	0.25	4.11
gene-LOC103643653	LOC103643653	chlorophyll a-b binding protein, chloroplastic	0.077	-3.69471	1.43196e-33	1.14677e-31	yes	down	33.93	40.99	2.64	3.56	37.46	3.1
gene-LOC103651303	LOC103651303	phosphoethanolamine N-methyltransferase 1-like	0.085	-3.55048	1.96236e-33	1.56713e-31	yes	down	16.38	18.39	1.82	1.36	17.385	1.59
gene-LOC100285504	LOC100285504	uncharacterized LOC100285504	6.574	2.7167	1.98341e-33	1.5795e-31	yes	up	11.04	12.46	75.15	86.76	11.75	80.955
gene-LOC100383344	LOC100383344	uncharacterized LOC100383344	0.241	-2.05061	2.06797e-33	1.64225e-31	yes	down	328.03	296.75	72.05	89.45	312.39	80.75
gene-LOC103648227	LOC103648227	AAA-ATPase ASD mitochondrial	0.077	-3.70436	2.24371e-33	1.77685e-31	yes	down	33.9	19.6	2.14	2.22	26.75	2.18
gene-LOC100217075	LOC100217075	GDSL esterase/lipase LIP-4	13.594	3.76486	2.35495e-33	1.85975e-31	yes	up	3.47	1.75	37.34	36.69	2.61	37.015
gene-LOC103644285	LOC103644285	mannan endo-1,4-beta-mannosidase 3, transcript variant X2	52.494	5.71408	2.60403e-33	2.05077e-31	yes	up	0.28	0.18	12.05	12.4	0.23	12.225
gene-LOC109940955	LOC109940955	uncharacterized LOC109940955	11.366	3.5067	2.8152e-33	2.21094e-31	yes	up	1.73	1.85	18.52	24.78	1.79	21.65
gene-LOC100381416	LOC100381416	Trihelix transcription factor GT-2, transcript variant X1	7.763	2.9567	4.10194e-33	3.21262e-31	yes	up	1.54	1.48	12.17	12.69	1.51	12.43
gene-LOC100283013	LOC100283013	uncharacterized LOC100283013	0.189	-2.40017	4.88451e-33	3.81502e-31	yes	down	65.9	52.88	9.5	7.32	59.39	8.41
gene-LOC100282142	LOC100282142	elicitor-responsive protein 1	0.066	-3.91765	5.4586e-33	4.25173e-31	yes	down	58.56	44.65	3.98	3.65	51.605	3.815
gene-LOC100282090	LOC100282090	IN2-1 protein	0.271	-1.8846	5.57276e-33	4.32879e-31	yes	down	127.78	120.31	37.63	33.76	124.045	35.695
gene-LOC542672	LOC542672	barley mlo defense gene homolog 1	0.199	-2.32739	5.62341e-33	4.35623e-31	yes	down	101.96	74.72	20.4	17.29	88.34	18.845
gene-LOC100037751	LOC100037751	tubulin alpha-1 chain-like	5.411	2.43597	6.63831e-33	5.12846e-31	yes	up	14.12	17.5	103.14	81.6	15.81	92.37
gene-LOC103640852	LOC103640852	amino acid permease 3	0.198	-2.3393	7.22215e-33	5.56438e-31	yes	down	40.92	37.04	7.8	8.68	38.98	8.24
gene-LOC100284464	LOC100284464	nucleotide-binding protein-like	5.668	2.50294	7.26703e-33	5.58383e-31	yes	up	7.01	8.12	48.48	44.01	7.565	46.245
gene-LOC100285177	LOC100285177	uncharacterized LOC100285177, transcript variant X1	0.266	-1.9112	7.32993e-33	5.61698e-31	yes	down	140.19	110.38	37.72	33.49	125.285	35.605
gene-LOC100216629	LOC100216629	uncharacterized LOC100216629, transcript variant X2	4.068	2.02425	7.83452e-33	5.98751e-31	yes	up	69.14	76.07	290.69	327.72	72.605	309.205
gene-LOC100101533	LOC100101533	uncharacterized LOC100101533	0.116	-3.11086	9.24775e-33	7.04862e-31	yes	down	223.05	137.86	18.57	26.62	180.455	22.595
gene-LOC100279070	LOC100279070	uncharacterized LOC100279070	0.113	-3.14497	9.40773e-33	7.15138e-31	yes	down	19.02	19.67	2.57	2.07	19.345	2.32
gene-LOC541791	LOC541791	photosystem I subunit d1	0.125	-3.00134	1.24837e-32	9.46434e-31	yes	down	551.98	580.59	55.74	95.84	566.285	75.79
gene-LOC100281736	LOC100281736	peptide transporter PTR2, transcript variant X1	0.279	-1.84198	1.85177e-32	1.40016e-30	yes	down	132.02	123.51	43.24	33.99	127.765	38.615
gene-LOC103638117	LOC103638117	uncharacterized LOC103638117, transcript variant X1	5.778	2.53063	2.01918e-32	1.52269e-30	yes	up	3.64	4.14	26.14	35.21	3.89	30.675
gene-LOC542291	LOC542291	general regulatory factor 1, transcript variant X1	0.27	-1.88765	2.08561e-32	1.56862e-30	yes	down	584.06	450.66	162.26	138.8	517.36	150.53
gene-LOC100501361	LOC100501361	Triose phosphate/phosphate translocator, chloroplastic	0.316	-1.66421	2.18822e-32	1.64145e-30	yes	down	453.61	496.5	158.86	163.4	475.055	161.13
gene-LOC100278099	LOC100278099	uncharacterized LOC100278099	0.151	-2.72591	2.21397e-32	1.6564e-30	yes	down	200.66	191.67	38.9	26.33	196.165	32.615
gene-LOC100384341	LOC100384341	MOB kinase activator-like 2A	15.921	3.99281	3.53982e-32	2.64139e-30	yes	up	1.75	1.41	22.75	28.22	1.58	25.485
gene-LOC100501482	LOC100501482	uncharacterized LOC100501482	3.506	1.80976	4.66382e-32	3.46842e-30	yes	up	13.68	13.25	53.04	44.95	13.465	48.995
gene-LOC542670	LOC542670	somatic embryogenesis receptor-like kinase 3	0.187	-2.42057	4.67255e-32	3.46842e-30	yes	down	143.93	95.95	26.21	21.68	119.94	23.945
gene-LOC100273522	LOC100273522	uncharacterized LOC100273522, transcript variant X1	4.152	2.05364	5.14046e-32	3.80582e-30	yes	up	8.27	8.02	38.02	38.34	8.145	38.18
gene-sfp5	sfp5	sulfate transporter5	4.605	2.20309	5.46925e-32	4.03872e-30	yes	up	5.96	5.78	29.55	28.02	5.87	28.785
gene-LOC100216779	LOC100216779	uncharacterized LOC100216779	5.558	2.47453	5.84121e-32	4.30222e-30	yes	up	23.65	19.79	138.12	121.68	21.72	129.9
gene-LOC100278080	LOC100278080	uncharacterized LOC100278080	4.571	2.1924	6.04394e-32	4.44003e-30	yes	up	6.15	6.08	38.1	35.13	6.115	36.615
gene-LOC103641954	LOC103641954	probable methyltransferase PMT15	4.237	2.08289	6.16051e-32	4.514e-30	yes	up	13.88	15.5	63.08	69.92	14.69	66.5
gene-LOC606487	LOC606487	uncharacterized LOC606487	5.102	2.35106	6.5988e-32	4.82273e-30	yes	up	286.42	315.93	1382.78	1925.79	301.175	1654.29
gene-LOC103643118	LOC103643118	zinc transporter 2	0.143	-2.80097	7.17798e-32	5.23257e-30	yes	down	40.85	33.07	6.38	5.03	36.96	5.705
gene-LOC100279019	LOC100279019	uncharacterized LOC100279019	3.582	1.84061	7.26593e-32	5.28313e-30	yes	up	82.16	90.59	325.1	342.76	86.375	333.93
gene-LOC542532	LOC542532	ferredoxin-thioredoxin 1	0.319	-1.64678	1.05752e-31	7.66972e-30	yes	down	497.32	538.28	187.01	171.46	517.8	179.235
gene-LOC542494	LOC542494	small basic membrane intrinsic protein1a	3.446	1.78499	1.08214e-31	7.82833e-30	yes	up	46.81	42.31	171.47	177.33	44.56	174.4
gene-LOC100281487	LOC100281487	uncharacterized LOC100281487	0.267	-1.90327	1.28845e-31	9.29711e-30	yes	down	68.87	72.95	22.16	18.62	70.91	20.39
gene-LOC100192350	LOC100192350	asparagine synthetase 3	327.139	8.35376	1.72845e-31	1.24405e-29	yes	up	2.28	0.81	670.55	398.87	1.545	534.71
gene-LOC100383609	LOC100383609	putative leucine-rich repeat protein kinase family protein	0.174	-2.51907	1.81996e-31	1.3066e-29	yes	down	31.62	36.25	6.17	6.94	33.935	6.555
gene-LOC100191838	LOC100191838	uncharacterized LOC100191838	2.712	1.43961	1.83501e-31	1.31409e-29	yes	up	175.51	154.61	484.63	475.67	165.06	480.15
gene-LOC103630022	LOC103630022	phosphate transporter PHO1-3, transcript variant X1	0.072	-3.79713	2.55558e-31	1.82551e-29	yes	down	33.68	20.08	2.67	1.49	26.88	2.08
gene-LOC100281734	LOC100281734	ATPase 3	0.076	-3.71896	2.73768e-31	1.95069e-29	yes	down	109.46	53.55	7.96	5.27	81.505	6.615
gene-LOC100281767	LOC100281767	uncharacterized LOC100281767	5.725	2.5172	2.87852e-31	2.04591e-29	yes	up	15.76	10.32	74.76	84.06	13.04	79.41
gene-LOC542583	LOC542583	glyceraldehyde-3-phosphate deHaseN1	5.295	2.40475	2.97543e-31	2.10952e-29	yes	up	10.98	7.77	52.83	51.59	9.375	52.21
gene-LOC100283953	LOC100283953	ubiquitin-conjugating enzyme E2-22 kDa, transcript variant X1	3.891	1.96018	3.61552e-31	2.55694e-29	yes	up	46.58	43.03	178.78	208.34	44.805	193.56
gene-LOC100276370	LOC100276370	uncharacterized LOC100276370	4.977	2.31519	3.6291e-31	2.56018e-29	yes	up	21.22	21.84	101.62	127.17	21.53	114.395
gene-LOC100274593	LOC100274593	uncharacterized LOC100274593	7.078	2.82333	4.33653e-31	3.05167e-29	yes	up	29.8	22.78	162.12	236.02	26.29	199.07
gene-LOC100216699	LOC100216699	uncharacterized LOC100216699	4.731	2.24213	4.5996e-31	3.2288e-29	yes	up	29.91	19.76	105.55	99.22	24.835	102.385
gene-LOC100281020	LOC100281020	plastoquinol-plastocyanin reductase	0.286	-1.80791	6.82174e-31	4.7769e-29	yes	down	962.5	1421.36	475.11	439.22	1191.93	457.165
gene-LOC100285259	LOC100285259	uncharacterized LOC100285259	0.303	-1.7238	1.00689e-30	7.03337e-29	yes	down	212.69	177.46	69.81	57.39	195.075	63.6
gene-LOC100384438	LOC100384438	uncharacterized LOC100384438	5.161	2.36768	1.02818e-30	7.16449e-29	yes	up	6.67	6.86	33.99	30.64	6.765	32.315
gene-LOC103650494	LOC103650494	uncharacterized LOC103650494	13.891	3.79607	1.10704e-30	7.69512e-29	yes	up	1.3	1.74	24.41	20.82	1.52	22.615
gene-LOC100283931	LOC100283931	uncharacterized LOC100283931	3.884	1.95767	1.12536e-30	7.80338e-29	yes	up	19.9	17.18	92.01	74.95	18.54	83.48
gene-LOC100284521	LOC100284521	CMV 1a interacting protein 1	0.326	-1.61571	1.13247e-30	7.8336e-29	yes	down	246.59	252.49	93.06	81.54	249.54	87.3
gene-LOC100381835	LOC100381835	uncharacterized LOC100381835, transcript variant X1	6.764	2.7579	1.13898e-30	7.8595e-29	yes	up	6.71	5.88	48.73	49.58	6.295	49.155
gene-LOC100273385	LOC100273385	uncharacterized LOC100273385, transcript variant X1	0.298	-1.74652	1.26196e-30	8.68703e-29	yes	down	112.07	97.76	36.52	30.76	104.915	33.64
gene-LOC100303794	LOC100303794	VQ motif family protein	0.219	-2.19086	1.27498e-30	8.75546e-29	yes	down	94.33	89.16	21.52	21.81	91.745	21.665
gene-LOC606464	LOC606464	alkaline alpha galactosidase 2, transcript variant X1	3.221	1.6875	1.42917e-30	9.7907e-29	yes	up	15.75	15.64	55.33	53.26	15.695	54.295
gene-LOC100382290	LOC100382290	beta tubulin6	34.828	5.12217	1.48851e-30	1.01727e-28	yes	up	0.28	0.53	16.12	14.28	0.405	15.2
gene-LOC113839550	LOC113839550	uncharacterized LOC113839550	6.156	2.6221	1.56126e-30	1.06443e-28	yes	up	7.46	4.95	43.68	37.91	6.205	40.795
gene-LOC100281800	LOC100281800	triacylglycerol lipase	41.454	5.37343	1.74631e-30	1.18774e-28	yes	up	0.24	0.22	8.99	11.44	0.23	10.215
gene-LOC100282065	LOC100282065	mitochondrial import inner membrane translocase subunit TIM14	11.079	3.46978	1.817e-30	1.23287e-28	yes	up	8.63	5.16	73.32	90.32	6.895	81.82
gene-LOC542473	LOC542473	Triose phosphate/phosphate translocator TPT chloroplastic	0.377	-1.40827	1.84765e-30	1.25068e-28	yes	down	1579.89	1649.55	660.9	646.8	1614.72	653.85
gene-LOC100284611	LOC100284611	uncharacterized LOC100284611	5.982	2.58056	1.96802e-30	1.329e-28	yes	up	11.67	11.15	61.47	84.45	11.41	72.96
gene-LOC100191502	LOC100191502	Serine carboxypeptidase-like 19, transcript variant X1	6.681	2.74003	2.06105e-30	1.38852e-28	yes	up	17.72	10.21	109.82	91.65	13.965	100.735
gene-LOC100281620	LOC100281620	sialin	0.356	-1.49006	2.96532e-30	1.993e-28	yes	down	163.15	144.69	58.28	56.1	153.92	57.19
gene-LOC100191537	LOC100191537	uncharacterized LOC100191537	0.185	-2.43268	2.9889e-30	2.00411e-28	yes	down	52.06	61.16	13.21	9.43	56.61	11.32
gene-LOC100272302	LOC100272302	soluble inorganic pyrophosphatase	0.05	-4.31298	3.93626e-30	2.63313e-28	yes	down	34.03	23.2	1.53	1.55	28.615	1.54
gene-LOC100192785	LOC100192785	5-formyltetrahydrofolate cyclo-ligase1, transcript variant X1	0.296	-1.75545	4.99728e-30	3.33504e-28	yes	down	107.27	101.07	34.2	35.61	104.17	34.905
gene-LOC100037827	LOC100037827	chloroplast post-illumination chlorophyll fluorescence increase protein	0.335	-1.57749	5.314e-30	3.5381e-28	yes	down	747.15	731.83	251.11	281.87	739.49	266.49
gene-LOC100191406	LOC100191406	uncharacterized LOC100191406	4.209	2.07364	5.83133e-30	3.87347e-28	yes	up	22.94	27.64	109.74	119.48	25.29	114.61
gene-LOC114711037	LOC114711037	mTERF-like protein pseudogene	0.273	-1.87221	6.17823e-30	4.09434e-28	yes	down	111.77	106.66	35.29	28.99	109.215	32.14
gene-LOC110117500	LOC110117500	uncharacterized LOC110117500	8.927	3.1582	6.55001e-30	4.33062e-28	yes	up	4.28	3.13	33.97	36.93	3.705	35.45
gene-LOC103643947	LOC103643947	tubulin alpha-2 chain-like	5.126	2.35778	7.47012e-30	4.9275e-28	yes	up	14.33	10.88	78.38	60.1	12.605	69.24
gene-LOC100274260	LOC100274260	uncharacterized LOC100274260	6.616	2.72604	7.76659e-30	5.11121e-28	yes	up	2.32	2.29	16.3	16.47	2.305	16.385
gene-LOC109944532	LOC109944532	uncharacterized LOC109944532	0.019	-5.68527	8.58973e-30	5.63986e-28	yes	down	69.19	53.44	2.32	0.56	61.315	1.44
gene-LOC100274553	LOC100274553	uncharacterized LOC100274553	4.73	2.24189	8.65552e-30	5.66996e-28	yes	up	9.5	10.16	52.54	59.68	9.83	56.11
gene-LOC100282449	LOC100282449	EREBP-4 like protein	4.512	2.17371	9.29857e-30	6.07721e-28	yes	up	16.54	17.19	76.35	87.1	16.865	81.725
gene-LOC100194241	LOC100194241	CTP synthase family protein	7.242	2.85632	1.07996e-29	7.04203e-28	yes	up	6.72	4.41	49.98	35.75	5.565	42.865
gene-LOC100194385	LOC100194385	putative xylose isomerase family protein	3.158	1.65893	1.16584e-29	7.58463e-28	yes	up	75.36	60.17	235.33	222.9	67.765	229.115
gene-LOC103635612	LOC103635612	uncharacterized LOC103635612, transcript variant X1	25.02	4.64501	1.17716e-29	7.64076e-28	yes	up	0.41	0.45	20.55	21.37	0.43	20.96
gene-LOC542328	LOC542328	vacuolar proton pump homolog 1	0.362	-1.46691	1.26449e-29	8.18897e-28	yes	down	318.42	336.67	132.6	121.88	327.545	127.24
gene-LOC100217161	LOC100217161	putative cytochrome P450 superfamily protein	9.875	3.30381	1.53739e-29	9.93362e-28	yes	up	1.79	1.69	19.77	17.14	1.74	18.455
gene-LOC100277462	LOC100277462	zinc finger protein	0.076	-3.71297	1.5434e-29	9.94987e-28	yes	down	61.37	62.8	6.96	3.38	62.085	5.17
gene-LOC103630396	LOC103630396	uncharacterized LOC103630396	0.257	-1.96136	1.61182e-29	1.03674e-27	yes	down	35.75	31.55	9.36	9.17	33.65	9.265
gene-LOC100273114	LOC100273114	putative calmodulin-binding family protein	0.174	-2.52626	1.82035e-29	1.16823e-27	yes	down	14.58	14.69	3.89	4.79	14.635	4.34
gene-LOC100280994	LOC100280994	photosystem II core complex proteins psbY	0.175	-2.51433	2.08566e-29	1.33548e-27	yes	down	205.67	276.67	42.45	48.95	241.17	45.7
gene-LOC100274288	LOC100274288	uncharacterized LOC100274288	5.986	2.58165	2.13839e-29	1.36617e-27	yes	up	7.6	10.57	57.11	60.09	9.085	58.6
gene-LOC100279975	LOC100279975	uncharacterized LOC100279975, transcript variant X1	0.33	-1.60077	3.5349e-29	2.2533e-27	yes	down	167.15	159.29	60.42	51.16	163.22	55.79
gene-LOC103649694	LOC103649694	phosphoenolpyruvate/phosphate translocator 3, chloroplastic, transcript variant X1	0.298	-1.74454	3.54565e-29	2.2551e-27	yes	down	75.66	66.03	21.75	23.35	70.845	22.55
gene-LOC103641702	LOC103641702	wall-associated receptor kinase 2	0.019	-5.74794	3.77297e-29	2.39432e-27	yes	down	10.43	5.36	0.17	0.14	7.895	0.155
gene-LOC100275225	LOC100275225	uncharacterized LOC100275225	0.308	-1.69982	4.4705e-29	2.83066e-27	yes	down	109.25	120.81	38.15	37.9	115.03	38.025
gene-LOC100285862	LOC100285862	O-succinylhomoserine sulfhydrylase	17.142	4.09946	5.07811e-29	3.20824e-27	yes	up	2.88	1.96	30.01	58.57	2.42	44.29
gene-LOC100383587	LOC100383587	Tryptophan aminotransferase-related protein 4	24.42	4.60997	6.05327e-29	3.81584e-27	yes	up	1.39	0.68	20.77	32.75	1.035	26.76
gene-LOC100192993	LOC100192993	OSIGBa0147B06.5 protein, transcript variant X1	0.216	-2.20776	6.95367e-29	4.37374e-27	yes	down	89.83	68.32	17.91	18.76	79.075	18.335
gene-LOC100191741	LOC100191741	uncharacterized LOC100191741, transcript variant X1	0.089	-3.493	7.04043e-29	4.41853e-27	yes	down	23.43	29.03	3.05	1.88	26.23	2.465
gene-LOC100191672	LOC100191672	uncharacterized LOC100191672	2.801	1.48614	7.47478e-29	4.68079e-27	yes	up	73.1	73.18	219.06	222.55	73.14	220.805
gene-LOC100285610	LOC100285610	uncharacterized LOC100285610	0.155	-2.68998	8.34129e-29	5.21193e-27	yes	down	65.25	65.02	12.42	9.19	65.135	10.805
gene-LOC103651028	LOC103651028	heat shock 70 kDa protein-like	51.48	5.68593	8.48701e-29	5.29135e-27	yes	up	0.23	0.15	8.54	12.34	0.19	10.44
gene-LOC103636627	LOC103636627	protein CURVATURE THYLAKOID 1C, chloroplastic	0.367	-1.44682	9.38096e-29	5.8359e-27	yes	down	345.47	346.76	142.97	130.65	346.115	136.81
gene-LOC541615	LOC541615	sucrose transporter 1, transcript variant 2	0.273	-1.87185	9.79081e-29	6.07757e-27	yes	down	744.87	533.64	188.9	182.39	639.255	185.645
gene-LOC100282704	LOC100282704	SEC14-like protein 1, transcript variant X1	0.117	-3.09169	1.02833e-28	6.36937e-27	yes	down	20.91	24.06	3.13	2.44	22.485	2.785
gene-LOC100192631	LOC100192631	benzoxazinone synthesis 2, transcript variant X1	33.031	5.04573	1.1896e-28	7.35225e-27	yes	up	0.93	0.82	16.84	44.45	0.875	30.645
gene-LOC100381341	LOC100381341	protochlorophyllide reductase B	0.339	-1.5594	1.19506e-28	7.36994e-27	yes	down	853.95	876.06	342	279.52	865.005	310.76
gene-LOC118476146	LOC118476146	uncharacterized LOC118476146	4.635	2.21271	1.41604e-28	8.71386e-27	yes	up	5.55	4.51	20.24	19.84	5.03	20.04
gene-LOC100273971	LOC100273971	Nuclear pore complex protein NUP50A	3.075	1.62074	1.60727e-28	9.86924e-27	yes	up	47.49	45.67	168.25	139.69	46.58	153.97
gene-LOC100281477	LOC100281477	uncharacterized LOC100281477	0.204	-2.2912	1.63081e-28	9.9922e-27	yes	down	35.08	40.99	8.47	8.24	38.035	8.355
gene-LOC103650665	LOC103650665	protein FAM135B, transcript variant X1	0.175	-2.51479	1.64881e-28	1.00808e-26	yes	down	13.48	13.19	2.58	2.39	13.335	2.485
gene-LOC100191438	LOC100191438	putative WAK family receptor-like protein kinase, transcript variant X1	0.047	-4.41831	2.01448e-28	1.22901e-26	yes	down	15.17	9.76	1.09	1.84	12.465	1.465
gene-LOC109617032	LOC109617032	Putative metacaspase family protein	0.217	-2.20114	2.03227e-28	1.23721e-26	yes	down	486.55	474.43	93.36	130.93	480.49	112.145
gene-LOC100285579	LOC100285579	uncharacterized LOC100285579, transcript variant X1	0.247	-2.01944	2.12922e-28	1.29346e-26	yes	down	119.96	141.4	37.68	29.96	130.68	33.82
gene-LOC109945159	LOC109945159	-	5.861	2.55117	2.17898e-28	1.32086e-26	yes	up	2.43	1.54	12.17	11.92	1.985	12.045
gene-LOC100274323	LOC100274323	uncharacterized LOC100274323, transcript variant X1	6.029	2.59182	2.64792e-28	1.60171e-26	yes	up	3.83	3.53	23.3	23.51	3.68	23.405
gene-LOC103643763	LOC103643763	uncharacterized LOC103643763, transcript variant X1	8.314	3.0555	2.97395e-28	1.7951e-26	yes	up	1.69	1.84	12.73	12.59	1.765	12.66
gene-LOC100285805	LOC100285805	uncharacterized LOC100285805	3.525	1.81756	2.98883e-28	1.80026e-26	yes	up	19.35	20.09	72.42	77.33	19.72	74.875
gene-LOC103646216	LOC103646216	wall-associated receptor kinase 5, transcript variant X1	0.049	-4.33965	3.25734e-28	1.95785e-26	yes	down	8.96	6.95	0.46	0.41	7.955	0.435
gene-LOC100280327	LOC100280327	uncharacterized LOC100280327	3.461	1.79099	3.62605e-28	2.17486e-26	yes	up	14.51	10.29	42.49	39.92	12.4	41.205
gene-LOC100191539	LOC100191539	putative cytochrome P450 superfamily protein	3.079	1.62249	3.65625e-28	2.18836e-26	yes	up	33.28	29.89	102.03	106.29	31.585	104.16
gene-LOC118472078	LOC118472078	uncharacterized LOC118472078	5.464	2.45001	3.8468e-28	2.29757e-26	yes	up	2.36	2.02	22.57	20.82	2.19	21.695
gene-LOC100282438	LOC100282438	uncharacterized LOC100282438	16.459	4.0408	3.87043e-28	2.30684e-26	yes	up	0.98	0.68	14.06	15.06	0.83	14.56
gene-LOC100382527	LOC100382527	uncharacterized LOC100382527, transcript variant X1	0.339	-1.56221	4.53866e-28	2.69946e-26	yes	down	87.48	90.88	32.92	31.16	89.18	32.04
gene-LOC100284257	LOC100284257	uncharacterized LOC100284257	3.405	1.76749	6.41495e-28	3.80745e-26	yes	up	64.98	64.41	128.34	146.61	64.695	137.475
gene-LOC100502361	LOC100502361	callose synthase 3, transcript variant X1	0.338	-1.56377	8.47097e-28	5.01728e-26	yes	down	25.01	24.5	9.39	8.54	24.755	8.965
gene-LOC111589532	LOC111589532	uncharacterized LOC111589532	4.913	2.29673	8.61059e-28	5.08938e-26	yes	up	4.5	30.42	13.92	19.01	17.46	16.465
gene-LOC100278373	LOC100278373	uncharacterized LOC100278373, transcript variant X2	0.301	-1.73421	9.58111e-28	5.65127e-26	yes	down	38.46	37.08	11.71	12.18	37.77	11.945
gene-LOC100273627	LOC100273627	Lectin-like protein	0.169	-2.56339	1.11603e-27	6.56907e-26	yes	down	290.83	221.61	57.77	35.11	256.22	46.44
gene-LOC100500956	LOC100500956	uncharacterized LOC100500956, transcript variant X1	10.953	3.45327	1.39605e-27	8.20035e-26	yes	up	4.5	2.34	15.49	19.24	3.42	17.365
gene-LOC100282516	LOC100282516	uncharacterized LOC100282516	0.22	-2.18655	1.86179e-27	1.09135e-25	yes	down	53.61	50.22	12.21	12.57	51.915	12.39
gene-LOC103635802	LOC103635802	Putative MYB DNA-binding domain superfamily protein, transcript variant X2	0.096	-3.37493	2.02438e-27	1.18422e-25	yes	down	15.62	15.49	1.77	1.42	15.555	1.595
gene-LOC100281008	LOC100281008	uncharacterized LOC100281008	3.194	1.67522	2.06528e-27	1.20567e-25	yes	up	61.35	63.27	209.9	210.35	62.31	210.125
gene-LOC100286020	LOC100286020	photosystem I reaction center 6	0.224	-2.15866	2.22946e-27	1.29884e-25	yes	down	4080.85	5663.71	1314.78	1067.9	4872.28	1191.34
gene-LOC100382269	LOC100382269	uncharacterized LOC100382269	0.045	-4.4877	2.47501e-27	1.43895e-25	yes	down	39.95	21.74	2.08	0.89	30.845	1.485
gene-LOC100281254	LOC100281254	uncharacterized LOC100281254	4.81	2.26599	2.88637e-27	1.67469e-25	yes	up	13.53	13.08	62.23	75.01	13.305	68.62
gene-LOC100192638	LOC100192638	uncharacterized LOC100192638	0.027	-5.2309	2.99941e-27	1.73673e-25	yes	down	11.39	11.05	0.29	0.26	11.22	0.275
gene-LOC100194172	LOC100194172	AT-hook motif nuclear-localized protein 5	0.27	-1.89098	3.18796e-27	1.84215e-25	yes	down	69.82	60.28	20.28	17.18	65.05	18.73
gene-LOC100285045	LOC100285045	lysosomal protective protein, transcript variant 1	0.128	-2.97054	3.81667e-27	2.20097e-25	yes	down	22.34	26.77	3.36	3.23	24.555	3.295
gene-LOC100217151	LOC100217151	uncharacterized LOC100217151	4.178	2.06297	4.19424e-27	2.41381e-25	yes	up	26.89	21.07	102.95	127.8	23.98	115.375
gene-LOC100279957	LOC100279957	putative DUF26-domain receptor-like protein kinase family protein	0.21	-2.25329	4.45338e-27	2.55777e-25	yes	down	74.31	49.73	14.49	12.14	62.02	13.315
gene-LOC100281201	LOC100281201	uncharacterized LOC100281201, transcript variant X1	0.354	-1.49918	4.49333e-27	2.57551e-25	yes	down	161.73	151.4	56.83	59.78	156.565	58.305
gene-LOC100281224	LOC100281224	PGPS/D12	0.062	-4.02257	5.22584e-27	2.98935e-25	yes	down	50.17	32.86	3.23	2.13	41.515	2.68
gene-LOC100274185	LOC100274185	Alpha carbonic anhydrase 1 chloroplastic	0.248	-2.01035	5.5665e-27	3.17782e-25	yes	down	80.59	94.81	24.53	22.32	87.7	23.425
gene-LOC100281081	LOC100281081	potassium transporter 10	3.497	1.80603	5.68652e-27	3.23984e-25	yes	up	13.46	11.95	45.45	49.58	12.705	47.515
gene-LOC103626125	LOC103626125	non-specific lipid-transfer protein 2P	19.755	4.30418	6.29489e-27	3.57927e-25	yes	up	6.18	5.2	85.76	157.63	5.69	121.695
gene-LOC100216787	LOC100216787	uncharacterized LOC100216787	3.105	1.63457	6.7005e-27	3.8023e-25	yes	up	25.25	22.24	60.2	54.52	23.745	57.36
gene-LOC103654528	LOC103654528	protein ROOT HAIR DEFECTIVE 3 homolog 2, transcript variant X1	46.144	5.52807	8.2713e-27	4.68432e-25	yes	up	0.13	0.15	6.64	6.83	0.14	6.735
gene-LOC100273392	LOC100273392	alpha/beta-Hydrolases superfamily protein, transcript variant X1	0.271	-1.88555	8.59883e-27	4.86013e-25	yes	down	136.05	146.2	36.5	41.81	141.125	39.155
gene-LOC100382256	LOC100382256	sugars will eventually be exported transporter4a	5.828	2.54307	1.03259e-26	5.82469e-25	yes	up	5.62	5.59	36.36	31.45	5.605	33.905
gene-LOC100281808	LOC100281808	ATP binding protein	0.357	-1.48503	1.30705e-26	7.35833e-25	yes	down	103.81	89.52	32.97	29.27	96.665	31.12
gene-LOC103650867	LOC103650867	magnesium transporter MRS2-F, transcript variant X1	3.254	1.70217	1.3242e-26	7.43884e-25	yes	up	28.84	28.52	94.98	104.77	28.68	99.875
gene-LOC100217133	LOC100217133	purple acid phosphatase	0.202	-2.30886	1.32659e-26	7.43884e-25	yes	down	57.16	43.41	12.48	9.41	50.285	10.945
gene-LOC100274522	LOC100274522	uncharacterized LOC100274522	0.154	-2.69736	1.3837e-26	7.74381e-25	yes	down	21.35	21.4	3.76	3.42	21.375	3.59
gene-LOC542304	LOC542304	abscisic stress protein homolog	0.231	-2.11701	1.38887e-26	7.74613e-25	yes	down	2408.05	2433.79	497.41	702.64	2420.92	600.025
gene-LOC100284505	LOC100284505	ATP synthase chloroplast subunit2	0.276	-1.8567	1.38956e-26	7.74613e-25	yes	down	1994.17	1884.96	680.33	475.22	1939.57	577.775
gene-LOC100280630	LOC100280630	pyridoxin biosynthesis protein ER1, transcript variant X1	0.269	-1.89537	1.40508e-26	7.8173e-25	yes	down	150.88	173.52	78.48	61.12	162.2	69.8
gene-LOC103643617	LOC103643617	probable potassium transporter 16	0.201	-2.31714	1.43052e-26	7.9433e-25	yes	down	71.6	47.95	14.11	11.04	59.775	12.575
gene-LOC103634603	LOC103634603	NAC transcription factor NAM-2	5.234	2.38781	1.6466e-26	9.12533e-25	yes	up	8.26	6.27	46.38	35.65	7.265	41.015
gene-LOC100272233	LOC100272233	uncharacterized LOC100272233	0.347	-1.52874	1.79471e-26	9.92677e-25	yes	down	178.51	154.87	65.48	58.63	166.69	62.055
gene-LOC100383598	LOC100383598	uncharacterized LOC100383598, transcript variant X1	3.091	1.62792	1.86968e-26	1.03214e-24	yes	up	87.05	98.67	317.76	303.22	92.86	310.49
gene-LOC103630378	LOC103630378	putative NAC domain transcription factor superfamily protein	0.26	-1.9443	1.94973e-26	1.07424e-24	yes	down	75.99	58.67	21.4	16.06	67.33	18.73
gene-LOC103649807	LOC103649807	class I heat shock protein pseudogene	15.973	3.99753	2.04836e-26	1.1264e-24	yes	up	2.64	3.09	41.55	58.07	2.865	49.81
gene-LOC542598	LOC542598	malate dehydrogenase 5	0.277	-1.85088	2.32864e-26	1.27806e-24	yes	down	311.89	266.72	99.34	73.48	289.305	86.41
gene-LOC109943509	LOC109943509	trihelix transcription factor GTL1, transcript variant X1	6.956	2.79824	2.36823e-26	1.29728e-24	yes	up	1.63	2.42	16.27	14.22	2.025	15.245
gene-LOC542400	LOC542400	glutamine synthetase 2	5.726	2.51748	2.41427e-26	1.31996e-24	yes	up	27.05	29.32	137.09	208.83	28.185	172.96
gene-LOC100193256	LOC100193256	putative subtilase family protein	0.348	-1.52378	2.58884e-26	1.41268e-24	yes	down	70.79	68.13	27.42	24.45	69.46	25.935
gene-LOC100275664	LOC100275664	uncharacterized LOC100275664	3.814	1.93143	2.81695e-26	1.53422e-24	yes	up	145.32	177.36	784.37	658.05	161.34	721.21
gene-LOC100281467	LOC100281467	uncharacterized LOC100281467	3.081	1.6234	2.86038e-26	1.55489e-24	yes	up	74.43	58.15	232.69	202.56	66.29	217.625
gene-LOC103641779	LOC103641779	ATP-dependent DNA helicase Q-like 5, transcript variant X1	12.856	3.68435	2.93721e-26	1.5936e-24	yes	up	2.81	2.27	18.06	34.13	2.54	26.095
gene-LOC100191203	LOC100191203	uncharacterized LOC100191203	3.56	1.8318	3.45453e-26	1.87071e-24	yes	up	34.13	33.94	124.57	136.12	34.035	130.345
gene-LOC111258510	LOC111258510	uncharacterized LOC111258510	0.342	-1.54611	3.98548e-26	2.15413e-24	yes	down	753.28	596.3	260.6	235.59	674.79	248.095
gene-LOC100502160	LOC100502160	uncharacterized LOC100502160	2.833	1.50237	4.79992e-26	2.58941e-24	yes	up	60.46	53.35	184.67	162.12	56.905	173.395
gene-LOC100383166	LOC100383166	Plastidal glycolate/glycerate translocator 1 chloroplastic	0.328	-1.60979	5.70285e-26	3.07068e-24	yes	down	524.35	566.37	210.95	168.53	545.36	189.74
gene-LOC100276026	LOC100276026	putative plastid-lipid-associated protein 13 chloroplastic	0.36	-1.47581	6.00741e-26	3.22856e-24	yes	down	166.59	158.15	63.07	62.1	162.37	62.585
gene-LOC103640667	LOC103640667	uncharacterized LOC103640667	0.097	-3.36204	6.0632e-26	3.25239e-24	yes	down	17.34	15.02	1.54	1.78	16.18	1.66
gene-LOC109944984	LOC109944984	uncharacterized LOC109944984	7.989	2.99803	6.73907e-26	3.60813e-24	yes	up	0.75	0.8	5.26	5.98	0.775	5.62
gene-LOC103650470	LOC103650470	pyrophosphate-energized membrane proton pump 3, transcript variant X2	0.3	-1.73692	7.72644e-26	4.129e-24	yes	down	26.74	25.27	9.86	8.55	26.005	9.205
gene-LOC103626482	LOC103626482	callose synthase 3	0.339	-1.56085	8.02914e-26	4.28271e-24	yes	down	48.82	39.7	17.74	15.86	44.26	16.8
gene-LOC100284553	LOC100284553	peroxisomal biogenesis factor 11 family protein	6.549	2.71128	8.31216e-26	4.42537e-24	yes	up	8.41	5.86	48.45	51.78	7.135	50.115
gene-LOC103626447	LOC103626447	uncharacterized LOC103626447, transcript variant X2	3.701	1.88792	9.48443e-26	5.04004e-24	yes	up	9.7	11.32	45.36	37.42	10.51	41.39
gene-LOC103629856	LOC103629856	pentatricopeptide repeat-containing protein At3g57430, chloroplastic	4.514	2.17451	1.0628e-25	5.63718e-24	yes	up	13.45	18.05	72.67	80.22	15.75	76.445
gene-LOC100274448	LOC100274448	putative serine peptidase S28 family protein	0.274	-1.87038	1.18396e-25	6.26815e-24	yes	down	59	53.3	18.39	13.91	56.15	16.15
gene-LOC100280301	LOC100280301	Serine carboxypeptidase-like 51	0.161	-2.63722	1.22573e-25	6.47723e-24	yes	down	50.59	34.72	8.31	6.32	42.655	7.315
gene-LOC100272614	LOC100272614	uncharacterized LOC100272614	6.092	2.60682	1.35049e-25	7.12327e-24	yes	up	5.03	5.67	33.15	37.32	5.35	35.235
gene-LOC100193853	LOC100193853	uncharacterized LOC100193853	6.482	2.69646	1.50925e-25	7.94591e-24	yes	up	6.1	4.43	71.43	83.39	5.265	77.41
gene-LOC118476853	LOC118476853	uncharacterized LOC118476853	6.429	2.68452	1.60255e-25	8.42154e-24	yes	up	2.99	2.65	24.41	17.73	2.82	21.07
gene-LOC103629215	LOC103629215	uncharacterized LOC103629215, transcript variant X1	10.495	3.39169	1.82141e-25	9.55401e-24	yes	up	0.28	0.5	4.46	4.34	0.39	4.4
gene-LOC103643462	LOC103643462	long-chain-alcohol oxidase FAO1	0.038	-4.70947	1.91244e-25	1.0013e-23	yes	down	5.85	7.97	0.32	0.26	6.91	0.29
gene-LOC100192757	LOC100192757	uncharacterized LOC100192757, transcript variant X1	4.5	2.16992	1.91602e-25	1.00133e-23	yes	up	20.34	13.6	80.56	81.17	16.97	80.865
gene-LOC103626596	LOC103626596	probable methyltransferase-like protein 15	3.785	1.92029	1.92016e-25	1.00165e-23	yes	up	16.93	16.04	64.1	73.2	16.485	68.65
gene-LOC103636193	LOC103636193	uncharacterized LOC103636193, transcript variant X2	5.231	2.38706	1.9911e-25	1.03676e-23	yes	up	14.66	15.35	76.22	95.84	15.005	86.03
gene-LOC103635714	LOC103635714	aquaporin TIP4-2-like	3.771	1.91493	2.15577e-25	1.12045e-23	yes	up	22.49	18.72	81.34	85.39	20.605	83.365
gene-LOC100275169	LOC100275169	uncharacterized LOC100275169	0.222	-2.1688	2.40361e-25	1.24698e-23	yes	down	134.04	117.59	29.59	31.03	125.815	30.31
gene-LOC103644180	LOC103644180	bZIP transcription factor RISBZ2, transcript variant X4	5.555	2.47375	2.46163e-25	1.27476e-23	yes	up	8.62	10.79	48.9	47.93	9.705	48.415
gene-LOC100283617	LOC100283617	dihydrolipoyllysine-residue acetyltransferase component of pyruvatedehydrogenase complex	2.862	1.51699	3.04439e-25	1.57367e-23	yes	up	31.57	27.8	94.07	87.92	29.685	90.995
gene-LOC100283524	LOC100283524	pleckstrin homology domain containing, family A, transcript variant X1	0.248	-2.00936	3.16205e-25	1.63152e-23	yes	down	56.89	54.7	15.54	14.41	55.795	14.975
gene-LOC100281048	LOC100281048	glucose-6-phosphate/phosphate translocator 2	0.317	-1.65926	3.21995e-25	1.65839e-23	yes	down	130.46	136.53	50	41.1	133.495	45.55
gene-LOC100272920	LOC100272920	uncharacterized LOC100272920, transcript variant X1	5.967	2.57698	3.37572e-25	1.73547e-23	yes	up	4.92	4.51	30.15	30.86	4.715	30.505
gene-LOC100282850	LOC100282850	iron-sulfur assembly protein IscA	0.315	-1.6659	3.85555e-25	1.97858e-23	yes	down	195.64	212.52	73.32	66.46	204.08	69.89
gene-LOC100381627	LOC100381627	Subtilisin-like protease SBT2.1	12.717	3.66869	4.01076e-25	2.05452e-23	yes	up	0.56	0.68	7.41	8.46	0.62	7.935
gene-LOC100194201	LOC100194201	uncharacterized LOC100194201	4.548	2.18538	4.68373e-25	2.39494e-23	yes	up	13.89	14.72	72.21	69.12	14.305	70.665
gene-LOC100272803	LOC100272803	uncharacterized LOC100272803, transcript variant X1	0.342	-1.54897	4.74421e-25	2.4215e-23	yes	down	132.28	106.63	41.29	44.43	119.455	42.86
gene-LOC109939258	LOC109939258	uncharacterized LOC109939258, transcript variant X1	2.562	1.3571	4.83261e-25	2.4622e-23	yes	up	14.89	15.64	41.3	38.58	15.265	39.94
gene-LOC100274249	LOC100274249	uncharacterized LOC100274249	6.301	2.65568	5.39703e-25	2.74486e-23	yes	up	3.47	2.75	22.16	18.04	3.11	20.1
gene-LOC100283164	LOC100283164	uncharacterized LOC100283164, transcript variant X1	5.175	2.37155	6.25201e-25	3.17401e-23	yes	up	7.64	8.22	48.17	39.26	7.93	43.715
gene-LOC100281995	LOC100281995	uncharacterized LOC100281995	2.713	1.44015	6.35028e-25	3.21815e-23	yes	up	86.9	75.15	239.47	232.38	81.025	235.925
gene-LOC103630825	LOC103630825	uncharacterized LOC103630825	4.187	2.06576	7.31133e-25	3.6986e-23	yes	up	8.52	10.87	40.99	50.73	9.695	45.86
gene-LOC100281705	LOC100281705	uncharacterized LOC100281705	3.357	1.74715	7.40651e-25	3.74009e-23	yes	up	53.5	41.89	188.11	159.04	47.695	173.575
gene-LOC542537	LOC542537	elongation initiation factor5A	0.433	-1.20859	8.75022e-25	4.41079e-23	yes	down	1209.96	1186.59	568.06	552.59	1198.28	560.325
gene-LOC100278152	LOC100278152	uncharacterized LOC100278152	8.304	3.05384	8.96494e-25	4.51103e-23	yes	up	1.71	1.55	15.14	13.44	1.63	14.29
gene-LOC100283330	LOC100283330	uncharacterized LOC100283330	4.084	2.02984	9.75495e-25	4.89988e-23	yes	up	52.21	70.46	273.49	258.49	61.335	265.99
gene-LOC100193759	LOC100193759	uncharacterized LOC100193759, transcript variant 2	0.102	-3.29455	1.04452e-24	5.23734e-23	yes	down	122.9	63.75	8.53	9.82	93.325	9.175
gene-LOC100285062	LOC100285062	uncharacterized LOC100285062, transcript variant X2	4.493	2.1678	1.06378e-24	5.3159e-23	yes	up	8.95	9.77	44.77	45.54	9.36	45.155
gene-LOC100384857	LOC100384857	LOC111590286-like pseudogene	14.111	3.81872	1.06393e-24	5.3159e-23	yes	up	0.56	0.95	10.56	12.09	0.755	11.325
gene-LOC542358	LOC542358	phosphoglucomutase 2	0.35	-1.51491	1.08451e-24	5.40922e-23	yes	down	133.94	115.6	50.75	42.91	124.77	46.83
gene-LOC103646084	LOC103646084	Phosphatidylinositol N-acetyglucosaminlytransferase subunit P-related	0.084	-3.57717	1.16706e-24	5.81076e-23	yes	down	5.08	5.3	0.55	0.39	5.19	0.47
gene-LOC100216724	LOC100216724	uncharacterized LOC100216724	0.236	-2.08243	1.2142e-24	6.03489e-23	yes	down	51.98	61.34	13.82	15.18	56.66	14.5
gene-LOC103633127	LOC103633127	probable anion transporter 5, chloroplastic	0.29	-1.78751	1.28785e-24	6.38978e-23	yes	down	45.32	39.45	13.51	14.1	42.385	13.805
gene-LOC103643907	LOC103643907	receptor protein kinase TMK1	10.814	3.43478	1.39024e-24	6.88581e-23	yes	up	0.58	0.74	6.83	8.44	0.66	7.635
gene-LOC103644157	LOC103644157	indole-3-acetaldehyde oxidase-like	0.261	-1.9373	1.39554e-24	6.90004e-23	yes	down	129.04	88.76	28.67	31.8	108.9	30.235
gene-LOC100280174	LOC100280174	BTB/POZ domain-containing protein NPY2, transcript variant X1	0.348	-1.52349	1.51483e-24	7.47687e-23	yes	down	116.07	125.28	48.71	42.24	120.675	45.475
gene-LOC100277608	LOC100277608	uncharacterized LOC100277608, transcript variant X1	0.319	-1.64611	1.59583e-24	7.86297e-23	yes	down	259.15	288.26	94.48	87.53	273.705	91.005
gene-LOC103632710	LOC103632710	type IV inositol polyphosphate 5-phosphatase 9	14.84	3.89146	1.63187e-24	8.02666e-23	yes	up	1.55	0.79	22.94	14.4	1.17	18.67
gene-LOC100281378	LOC100281378	uncharacterized LOC100281378	8.95	3.1619	1.75214e-24	8.60333e-23	yes	up	5.17	3.69	34.66	49.36	4.43	42.01
gene-LOC103643997	LOC103643997	protein LIFEGUARD 2	529.426	9.04829	1.87188e-24	9.17546e-23	yes	up	0.17	0	36.92	54.76	0.085	45.84
gene-LOC100191751	LOC100191751	Cyclic nucleotide-gated ion channel 2	0.319	-1.6485	1.97986e-24	9.68803e-23	yes	down	50.19	52.21	18.9	16.47	51.2	17.685
gene-LOC109943040	LOC109943040	-	6.445	2.68816	2.01303e-24	9.83342e-23	yes	up	2.16	1.46	11.36	10.31	1.81	10.835
gene-LOC100282845	LOC100282845	Phosphoribulokinase	0.395	-1.33868	2.21353e-24	1.07943e-22	yes	down	843.81	839.71	389.01	327.25	841.76	358.13
gene-LOC100280077	LOC100280077	Peroxidase 59	74.454	6.21827	2.23143e-24	1.08629e-22	yes	up	0.3	0.19	24.71	12.55	0.245	18.63
gene-LOC100278001	LOC100278001	uncharacterized LOC100278001	0.215	-2.21502	2.41432e-24	1.17332e-22	yes	down	167.27	198.74	41.28	42.98	183.005	42.13
gene-LOC100282027	LOC100282027	photosystem I reaction center subunit III	0.256	-1.9662	2.41883e-24	1.1735e-22	yes	down	1902.95	2645.96	635.02	625.13	2274.45	630.075
gene-LOC100383189	LOC100383189	uncharacterized LOC100383189	0.389	-1.36085	2.42719e-24	1.17414e-22	yes	down	83.72	76.53	34.32	32.95	80.125	33.635
gene-LOC103643861	LOC103643861	elongation of fatty acids protein 3-like	7.945	2.98996	2.4284e-24	1.17414e-22	yes	up	9.9	9.21	59.27	102.71	9.555	80.99
gene-LOC100502460	LOC100502460	RNA-dependent DNA polymerase	4.158	2.05591	2.63224e-24	1.27054e-22	yes	up	4.33	4.38	19.02	22.41	4.355	20.715
gene-LOC100273248	LOC100273248	genomes uncoupled4-like protein	0.203	-2.30134	2.64001e-24	1.27212e-22	yes	down	163.23	222.88	48.51	36.47	193.055	42.49
gene-LOC103641068	LOC103641068	uncharacterized LOC103641068	5.427	2.44028	2.821e-24	1.35704e-22	yes	up	4.07	3.55	15.09	16.39	3.81	15.74
gene-LOC100281040	LOC100281040	aconitase 2, transcript variant 1	0.321	-1.63995	2.96876e-24	1.42571e-22	yes	down	68.97	53.96	23.43	21.19	61.465	22.31
gene-LOC100281235	LOC100281235	photosystem II 11 kD protein	0.184	-2.44107	3.16337e-24	1.5166e-22	yes	down	67.53	82.29	15.24	14.67	74.91	14.955
gene-LOC100279427	LOC100279427	uncharacterized LOC100279427	7.309	2.86977	3.58836e-24	1.71746e-22	yes	up	5.1	4.6	47.79	28.68	4.85	38.235
gene-LOC100277346	LOC100277346	uncharacterized LOC100277346	3.115	1.63932	3.88086e-24	1.85433e-22	yes	up	151.25	180.46	557.26	560.31	165.855	558.785
gene-LOC542278	LOC542278	nitrate reductase [NADH]-like	2.41	1.2688	4.05623e-24	1.93311e-22	yes	up	61.11	55.74	158.77	142.89	58.425	150.83
gene-LOC100280448	LOC100280448	uncharacterized LOC100280448	0.381	-1.39057	4.05932e-24	1.93311e-22	yes	down	97.17	96.21	39.06	36.71	96.69	37.885
gene-LOC100383659	LOC100383659	uncharacterized LOC100383659	3.54	1.82376	4.10564e-24	1.9519e-22	yes	up	1.91	2.01	5.44	3.73	1.96	4.585
gene-LOC100285911	LOC100285911	uncharacterized LOC100285911	0.383	-1.38345	4.22141e-24	2.00359e-22	yes	down	154.98	138.81	63.76	56.97	146.895	60.365
gene-LOC542365	LOC542365	sucrose synthase, transcript variant X1	2.695	1.4302	4.48666e-24	2.12593e-22	yes	up	36.18	33.79	109.64	93.19	34.985	101.415
gene-LOC103629473	LOC103629473	uncharacterized LOC103629473, transcript variant X5	4.178	2.06298	4.63044e-24	2.19041e-22	yes	up	3.56	3.52	14.84	14.49	3.54	14.665
gene-LOC100101531	LOC100101531	plastid ADP-glucose pyrophosphorylase large subunit	0.335	-1.57932	4.69818e-24	2.21876e-22	yes	down	138	123.04	51.19	40.17	130.52	45.68
gene-LOC100193571	LOC100193571	uncharacterized LOC100193571, transcript variant X1	2.873	1.52277	4.95332e-24	2.33537e-22	yes	up	68.35	69.31	224.28	223.43	68.83	223.855
gene-LOC100284904	LOC100284904	beta-amylase	12.961	3.69606	5.29146e-24	2.49067e-22	yes	up	0.85	0.81	12.44	10.77	0.83	11.605
gene-LOC100282201	LOC100282201	ribulose-phosphate 3-epimerase, transcript variant X1	3.044	1.60591	5.3916e-24	2.5336e-22	yes	up	31.12	29.46	98.77	99.29	30.29	99.03
gene-LOC100304421	LOC100304421	uncharacterized LOC100304421	0.321	-1.63987	6.25597e-24	2.93494e-22	yes	down	71.27	62.22	24.47	20.41	66.745	22.44
gene-LOC100381658	LOC100381658	23-bisphosphoglycerate-independent phosphoglycerate mutase 1	0.354	-1.49731	6.41656e-24	3.00532e-22	yes	down	114.02	99.76	39.33	41.68	106.89	40.505
gene-LOC100272654	LOC100272654	uncharacterized LOC100272654	0.254	-1.97683	6.535e-24	3.05576e-22	yes	down	74.35	74.76	23.14	16.53	74.555	19.835
gene-LOC103640935	LOC103640935	-	4.818	2.26852	6.67496e-24	3.11608e-22	yes	up	9.03	2.22	19.7	21.27	5.625	20.485
gene-LOC100502086	LOC100502086	uncharacterized LOC100502086	0.083	-3.59919	7.08173e-24	3.30055e-22	yes	down	13.9	12.2	1.36	0.97	13.05	1.165
gene-LOC100125638	LOC100125638	granule bound starch synthase IIa precursor, transcript variant 1	0.183	-2.44742	7.42279e-24	3.45384e-22	yes	down	19.07	24.16	4.53	4.12	21.615	4.325
gene-LOC100191769	LOC100191769	uncharacterized LOC100191769	0.017	-5.86644	7.47556e-24	3.47272e-22	yes	down	39.85	16.65	0.82	0.24	28.25	0.53
gene-LOC100280533	LOC100280533	PVR3-like protein	14.47	3.85503	7.89056e-24	3.65952e-22	yes	up	2.87	4.66	46.65	70.55	3.765	58.6
gene-LOC100281925	LOC100281925	taxane 10-beta-hydroxylase	0.088	-3.50559	8.01216e-24	3.70986e-22	yes	down	11.65	13.31	1.34	1.04	12.48	1.19
gene-LOC100856920	LOC100856920	uncharacterized LOC100856920	9.558	3.25665	8.41474e-24	3.88994e-22	yes	up	8.18	9.98	73.14	114.28	9.08	93.71
gene-LOC100286851	LOC100286851	uncharacterized LOC100286851	32.154	5.00693	1.07341e-23	4.95407e-22	yes	up	0.17	0.29	6.9	7.83	0.23	7.365
gene-LOC541821	LOC541821	hypersensitive induced reaction 3, transcript variant X1	0.184	-2.44224	1.30286e-23	6.0033e-22	yes	down	747.03	466.36	146.25	92.8	606.695	119.525
gene-LOC100272399	LOC100272399	uncharacterized LOC100272399	0.212	-2.23617	1.30799e-23	6.01716e-22	yes	down	62.68	77.61	14.64	17.35	70.145	15.995
gene-LOC103630666	LOC103630666	probable ADP,ATP carrier protein At5g56450	0.129	-2.95438	1.33119e-23	6.11399e-22	yes	down	18.64	20.38	2.78	2.36	19.51	2.57
gene-LOC542734	LOC542734	glutathione transferase 5	4.111	2.0394	1.34612e-23	6.17261e-22	yes	up	48.78	65.89	247.11	262.39	57.335	254.75
gene-LOC100281786	LOC100281786	protein kinase	0.145	-2.78899	1.50476e-23	6.88892e-22	yes	down	13.66	11.2	1.84	2	12.43	1.92
gene-LOC109940956	LOC109940956	uncharacterized LOC109940956	5.601	2.48578	1.52289e-23	6.96075e-22	yes	up	1.6	1.97	9.95	10.12	1.785	10.035
gene-LOC100273413	LOC100273413	Nitrilase-like protein 2, transcript variant X1	3.563	1.83303	1.60749e-23	7.33561e-22	yes	up	32.19	26.74	104.25	119.36	29.465	111.805
gene-LOC100217045	LOC100217045	uncharacterized LOC100217045, transcript variant X1	0.15	-2.73506	1.7241e-23	7.85517e-22	yes	down	129.27	215.13	26.76	26.82	172.2	26.79
gene-LOC100273295	LOC100273295	Plasma membrane-associated cation-binding protein 1, transcript variant X2	8.609	3.10585	1.74938e-23	7.95756e-22	yes	up	6.34	7.97	52.42	77.57	7.155	64.995
gene-LOC100277313	LOC100277313	uncharacterized LOC100277313	0.181	-2.4652	1.84785e-23	8.39209e-22	yes	down	61.08	45.11	11.85	8.5	53.095	10.175
gene-LOC100283031	LOC100283031	uncharacterized LOC100283031	0.278	-1.84463	1.87142e-23	8.48557e-22	yes	down	42.73	42.28	14.09	11.38	42.505	12.735
gene-LOC100272890	LOC100272890	uncharacterized LOC100272890	0.386	-1.37517	1.89536e-23	8.58042e-22	yes	down	5350.28	5836.11	2488.56	2145.42	5593.19	2316.99
gene-LOC100381446	LOC100381446	Acetamidase/Formamidase family protein, transcript variant X1	0.346	-1.5315	2.13559e-23	9.65259e-22	yes	down	32.33	31.04	17.61	15.51	31.685	16.56
gene-LOC100284180	LOC100284180	40S ribosomal protein S24	3.14	1.65061	2.278e-23	1.02799e-21	yes	up	112.17	120.66	368.03	424.2	116.415	396.115
gene-LOC100280499	LOC100280499	2-isopropylmalate synthase B	2.688	1.42658	2.32642e-23	1.04818e-21	yes	up	28.28	28.56	85.14	80.12	28.42	82.63
gene-LOC100383731	LOC100383731	uncharacterized LOC100383731	23.171	4.53423	2.37686e-23	1.06921e-21	yes	up	0.33	0.22	6.28	7.48	0.275	6.88
[truncated: 5,390 more rows]

## Sheet: SH19B
Gene_id	Gene name	Gene description	FC(HT_SH19B/CK_SH19B)	Log2FC(HT_SH19B/CK_SH19B)	Pvalue	Padjust	Significant	Regulate	SH19B_CK_1	SH19B_CK_2	SH19B_HT_1	SH19B_HT_2	CK_SH19B	HT_SH19B
[truncated: 5,992 more rows]
