# Supplementary material for: Transcriptomic Analysis of Three Differentially Senescing Maize (Zea mays L.) Inbred Lines upon Heat Stress
Source: Int J Mol Sci. 2023 Jun 6;24(12):9782. doi: 10.3390/ijms24129782 (PMC10298251; doi:10.3390/ijms24129782)
Supplement: Supplementary file 1 [file ijms-24-09782-s001.zip › Supplementary File S2.xlsx]

## Sheet: CK_HT_PH4CV
Number	GO ID	Term Type	Description	Ratio_in_study	Ratio_in_pop	Pvalue	Padjust	Gene_ids	Gene_names
27	GO:0009768	BP	photosynthesis, light harvesting in photosystem I	27/6173	31/42682	1.78653e-07	0.000464091	gene-LOC100216729;gene-LOC100282021;gene-LOC542530;gene-LOC542320;gene-LOC542321;gene-LOC100193833;gene-LOC542716;gene-LOC103651575;gene-LOC103651577;gene-LOC103651578;gene-LOC100191715;gene-LOC100284154;gene-LOC100281795;gene-LOC100282512;gene-LOC100283212;gene-LOC100273752;gene-LOC109944391;gene-LOC542478;gene-LOC100280410;gene-LOC100273427;gene-LOC100282214;gene-LOC100281248;gene-LOC100284001;…	LOC100216729;LOC100282021;LOC542530;LOC542320;LOC542321;LOC100193833;LOC542716;LOC103651575;LOC103651577;LOC103651578;LOC100191715;LOC100284154;LOC100281795;LOC100282512;LOC100283212;LOC100273752;LOC109944391;LOC542478;LOC100280410;LOC100273427;LOC100282214;LOC100281248;LOC100284001;LOC100281879;LOC100274453;LOC100282054;LOC100281791
29	GO:0042542	BP	response to hydrogen peroxide	29/6173	49/42682	2.98858e-07	0.000464091	gene-LOC100283766;gene-LOC542369;gene-LOC100274593;gene-aoc2;gene-LOC100284139;gene-LOC100280264;gene-LOC103649807;gene-LOC100191598;gene-LOC100282088;gene-LOC100037778;gene-LOC542293;gene-LOC100283239;gene-LOC100285269;gene-LOC103634805;gene-LOC103654949;gene-LOC100191552;gene-LOC100279847;gene-LOC542722;gene-LOC542723;gene-LOC542370;gene-LOC100280576;gene-LOC100286044;gene-LOC103634220;gene-LOC…	LOC100283766;LOC542369;LOC100274593;aoc2;LOC100284139;LOC100280264;LOC103649807;LOC100191598;LOC100282088;LOC100037778;LOC542293;LOC100283239;LOC100285269;LOC103634805;LOC103654949;LOC100191552;LOC100279847;LOC542722;LOC542723;LOC542370;LOC100280576;LOC100286044;LOC103634220;LOC100282956;LOC103634525;LOC103639183;LOC103633231;LOC100383105;LOC100284772
32	GO:0003333	BP	amino acid transmembrane transport	32/6173	81/42682	4.18322e-07	0.000464091	gene-LOC100217202;gene-LOC100285777;gene-LOC100274249;gene-LOC103631855;gene-LOC118476033;gene-LOC100501686;gene-LOC103650987;gene-LOC100281553;gene-LOC100383728;gene-LOC100191316;gene-LOC100282656;gene-LOC100285200;gene-LOC100193855;gene-LOC100193702;gene-LOC100279622;gene-LOC103654612;gene-LOC100283030;gene-LOC100283931;gene-LOC103652507;gene-LOC100273033;gene-LOC103650635;gene-LOC100216823;gen…	LOC100217202;LOC100285777;LOC100274249;LOC103631855;LOC118476033;LOC100501686;LOC103650987;LOC100281553;LOC100383728;LOC100191316;LOC100282656;LOC100285200;LOC100193855;LOC100193702;LOC100279622;LOC103654612;LOC100283030;LOC100283931;LOC103652507;LOC100273033;LOC103650635;LOC100216823;LOC100383966;LOC103640852;LOC103642302;LOC103641984;LOC100383250;LOC100284302;LOC103629935;LOC103646078;LOC103629…
27	GO:0009765	BP	photosynthesis, light harvesting	27/6173	36/42682	4.88743e-07	0.000464091	gene-LOC100216729;gene-LOC100282021;gene-LOC542530;gene-LOC542320;gene-LOC542321;gene-LOC100193833;gene-LOC542716;gene-LOC103651575;gene-LOC103651577;gene-LOC103651578;gene-LOC100191715;gene-LOC100284154;gene-LOC100281795;gene-LOC100282512;gene-LOC100283212;gene-LOC100273752;gene-LOC109944391;gene-LOC542478;gene-LOC100280410;gene-LOC100273427;gene-LOC100282214;gene-LOC100281248;gene-LOC100284001;…	LOC100216729;LOC100282021;LOC542530;LOC542320;LOC542321;LOC100193833;LOC542716;LOC103651575;LOC103651577;LOC103651578;LOC100191715;LOC100284154;LOC100281795;LOC100282512;LOC100283212;LOC100273752;LOC109944391;LOC542478;LOC100280410;LOC100273427;LOC100282214;LOC100281248;LOC100284001;LOC100281879;LOC100274453;LOC100282054;LOC100281791
28	GO:0051259	BP	protein complex oligomerization	28/6173	54/42682	5.17645e-07	0.000464091	gene-LOC100283766;gene-LOC100217209;gene-LOC542619;gene-LOC542365;gene-LOC100282088;gene-LOC541887;gene-LOC100284139;gene-LOC103649807;gene-LOC100191598;gene-LOC103634805;gene-LOC100037778;gene-LOC542293;gene-LOC100283239;gene-LOC100285269;gene-LOC103651583;gene-LOC103654949;gene-LOC100191552;gene-LOC100280576;gene-LOC542723;gene-LOC100274593;gene-LOC100194295;gene-LOC100286044;gene-LOC103634220;…	LOC100283766;LOC100217209;LOC542619;LOC542365;LOC100282088;LOC541887;LOC100284139;LOC103649807;LOC100191598;LOC103634805;LOC100037778;LOC542293;LOC100283239;LOC100285269;LOC103651583;LOC103654949;LOC100191552;LOC100280576;LOC542723;LOC100274593;LOC100194295;LOC100286044;LOC103634220;LOC100282956;LOC103639183;LOC103633231;LOC100383105;LOC100284772
26	GO:0104004	BP	cellular response to environmental stimulus	26/6173	63/42682	8.44847e-07	0.000464091	gene-LOC100192956;gene-LOC100274851;gene-LOC100192592;gene-LOC541634;gene-LOC100283729;gene-LOC100275550;gene-LOC103638645;gene-LOC100381505;gene-LOC100281235;gene-LOC100273378;gene-LOC100281148;gene-LOC114711037;gene-LOC100274367;gene-LOC541691;gene-LOC541692;gene-LOC103652011;gene-LOC100286123;gene-LOC103648675;gene-LOC100501841;gene-LOC103641779;gene-LOC100383166;gene-LOC100382090;gene-LOC1002…	LOC100192956;LOC100274851;LOC100192592;LOC541634;LOC100283729;LOC100275550;LOC103638645;LOC100381505;LOC100281235;LOC100273378;LOC100281148;LOC114711037;LOC100274367;LOC541691;LOC541692;LOC103652011;LOC100286123;LOC103648675;LOC100501841;LOC103641779;LOC100383166;LOC100382090;LOC100283931;LOC732761;LOC100193571;LOC103634267
26	GO:0071214	BP	cellular response to abiotic stimulus	26/6173	63/42682	8.44847e-07	0.000464091	gene-LOC100192956;gene-LOC100274851;gene-LOC100192592;gene-LOC541634;gene-LOC100283729;gene-LOC100275550;gene-LOC103638645;gene-LOC100381505;gene-LOC100281235;gene-LOC100273378;gene-LOC100281148;gene-LOC114711037;gene-LOC100274367;gene-LOC541691;gene-LOC541692;gene-LOC103652011;gene-LOC100286123;gene-LOC103648675;gene-LOC100501841;gene-LOC103641779;gene-LOC100383166;gene-LOC100382090;gene-LOC1002…	LOC100192956;LOC100274851;LOC100192592;LOC541634;LOC100283729;LOC100275550;LOC103638645;LOC100381505;LOC100281235;LOC100273378;LOC100281148;LOC114711037;LOC100274367;LOC541691;LOC541692;LOC103652011;LOC100286123;LOC103648675;LOC100501841;LOC103641779;LOC100383166;LOC100382090;LOC100283931;LOC732761;LOC100193571;LOC103634267
41	GO:0000302	BP	response to reactive oxygen species	41/6173	94/42682	8.91193e-07	0.000464091	gene-LOC118473553;gene-LOC542369;gene-LOC103634525;gene-LOC100274593;gene-LOC100282088;gene-LOC100284139;gene-LOC100280264;gene-LOC100382707;gene-LOC103649807;gene-LOC100304380;gene-LOC100191598;gene-aoc2;gene-LOC100037778;gene-LOC542293;gene-LOC100286188;gene-LOC100283766;gene-LOC100285269;gene-LOC103634805;gene-LOC100194161;gene-LOC103654949;gene-LOC100191552;gene-LOC100193740;gene-LOC100279847…	LOC118473553;LOC542369;LOC103634525;LOC100274593;LOC100282088;LOC100284139;LOC100280264;LOC100382707;LOC103649807;LOC100304380;LOC100191598;aoc2;LOC100037778;LOC542293;LOC100286188;LOC100283766;LOC100285269;LOC103634805;LOC100194161;LOC103654949;LOC100191552;LOC100193740;LOC100279847;LOC542722;LOC542723;LOC100272974;LOC542370;LOC103632147;LOC100280576;LOC100286044;LOC103634220;opr7;LOC100283239;L…
45	GO:0018298	BP	protein-chromophore linkage	45/6173	113/42682	1.1574e-06	0.000464091	gene-LOC118471911;gene-LOC100216729;gene-LOC118475927;gene-LOC542530;gene-LOC542320;gene-LOC542321;gene-LOC100282214;gene-LOC542716;gene-LOC103651575;gene-LOC103651577;gene-LOC109939268;gene-LOC103651578;gene-LOC118473652;gene-LOC100191715;gene-LOC118474820;gene-LOC118474767;gene-ZemaCp002;gene-LOC100284154;gene-LOC100281795;gene-LOC118475434;gene-LOC100282512;gene-LOC118475063;gene-LOC100283212;…	LOC118471911;LOC100216729;LOC118475927;LOC542530;LOC542320;LOC542321;LOC100282214;LOC542716;LOC103651575;LOC103651577;LOC109939268;LOC103651578;LOC118473652;LOC100191715;LOC118474820;LOC118474767;psbA;LOC100284154;LOC100281795;LOC118475434;LOC100282512;LOC118475063;LOC100283212;LOC100273752;LOC109944391;LOC109943317;LOC118475930;LOC542478;LOC100282021;LOC100280410;LOC100381811;LOC100273427;LOC100…
67	GO:0009651	BP	response to salt stress	67/6173	196/42682	1.88244e-06	0.000464091	gene-LOC100383014;gene-LOC100191728;gene-LOC100284744;gene-LOC100127531;gene-LOC100283729;gene-LOC100191755;gene-LOC103629707;gene-LOC100286044;gene-LOC100191552;gene-LOC100276230;gene-LOC100273184;gene-LOC114711037;gene-LOC100384514;gene-LOC100285108;gene-LOC100193569;gene-LOC100280261;gene-LOC103627529;gene-LOC100280264;gene-LOC606449;gene-LOC103626591;gene-LOC103641901;gene-LOC100383372;gene-L…	LOC100383014;LOC100191728;LOC100284744;LOC100127531;LOC100283729;LOC100191755;LOC103629707;LOC100286044;LOC100191552;LOC100276230;LOC100273184;LOC114711037;LOC100384514;LOC100285108;LOC100193569;LOC100280261;LOC103627529;LOC100280264;LOC606449;LOC103626591;LOC103641901;LOC100383372;LOC103649807;LOC100191598;LOC100382146;LOC100280582;aoc2;LOC100037778;LOC542293;LOC100283163;LOC100273676;LOC1002837…
97	GO:0009266	BP	response to temperature stimulus	97/6173	343/42682	2.03684e-06	0.000464091	gene-LOC100281706;gene-LOC100381505;gene-LOC103647483;gene-LOC100217072;gene-LOC606449;gene-LOC100281795;gene-LOC100216718;gene-LOC542154;gene-LOC100283609;gene-LOC100285269;gene-LOC103634805;gene-LOC100272368;gene-LOC103645972;gene-LOC103629395;gene-LOC100279926;gene-LOC100135422;gene-LOC103638672;gene-LOC100196928;gene-LOC103634220;gene-LOC100283886;gene-LOC100279992;gene-LOC100280317;gene-LOC1…	LOC100281706;LOC100381505;LOC103647483;LOC100217072;LOC606449;LOC100281795;LOC100216718;LOC542154;LOC100283609;LOC100285269;LOC103634805;LOC100272368;LOC103645972;LOC103629395;LOC100279926;LOC100135422;LOC103638672;LOC100196928;LOC103634220;LOC100283886;LOC100279992;LOC100280317;LOC100282625;LOC103647533;LOC100285374;LOC109621226;LOC100285273;LOC103627748;LOC100281924;LOC100217111;LOC100281087;LO…
57	GO:0009408	BP	response to heat	57/6173	166/42682	2.06152e-06	0.000464091	gene-LOC100384473;gene-LOC103641303;gene-LOC100193428;gene-LOC100283766;gene-LOC542369;gene-LOC100281706;gene-LOC542576;gene-LOC100381505;gene-LOC103647483;gene-LOC100217072;gene-LOC100274593;gene-LOC100282088;gene-LOC100284139;gene-LOC103629395;gene-LOC100282679;gene-LOC606449;gene-LOC103639183;gene-LOC103649807;gene-LOC100191598;gene-LOC100283649;gene-LOC100286044;gene-LOC103634805;gene-LOC1000…	LOC100384473;LOC103641303;LOC100193428;LOC100283766;LOC542369;LOC100281706;LOC542576;LOC100381505;LOC103647483;LOC100217072;LOC100274593;LOC100282088;LOC100284139;LOC103629395;LOC100282679;LOC606449;LOC103639183;LOC103649807;LOC100191598;LOC100283649;LOC100286044;LOC103634805;LOC100037778;LOC542293;LOC100283358;LOC100283239;LOC100285269;LOC100272368;LOC100191825;LOC103654949;LOC100191552;LOC10019…
42	GO:0015849	BP	organic acid transport	42/6173	137/42682	2.14889e-06	0.000464091	gene-LOC100217202;gene-LOC100285777;gene-LOC100281764;gene-LOC100274249;gene-LOC103631855;gene-LOC100284274;gene-LOC118476033;gene-LOC103650762;gene-LOC100501686;gene-LOC103650987;gene-LOC100281553;gene-LOC103654612;gene-LOC100281846;gene-LOC100281867;gene-LOC100383250;gene-LOC100283648;gene-LOC103641984;gene-LOC100282656;gene-LOC100502484;gene-LOC100285200;gene-LOC100193855;gene-LOC100193702;gen…	LOC100217202;LOC100285777;LOC100281764;LOC100274249;LOC103631855;LOC100284274;LOC118476033;LOC103650762;LOC100501686;LOC103650987;LOC100281553;LOC103654612;LOC100281846;LOC100281867;LOC100383250;LOC100283648;LOC103641984;LOC100282656;LOC100502484;LOC100285200;LOC100193855;LOC100193702;LOC100279622;LOC100281598;LOC100191316;LOC100283030;LOC100283931;LOC103652507;LOC100273033;LOC103650635;LOC100216…
34	GO:1903825	BP	organic acid transmembrane transport	34/6173	89/42682	2.17913e-06	0.000464091	gene-LOC100217202;gene-LOC100285777;gene-LOC100274249;gene-LOC103631855;gene-LOC100284274;gene-LOC118476033;gene-LOC100501686;gene-LOC103650987;gene-LOC100281553;gene-LOC100281867;gene-LOC100383728;gene-LOC100191316;gene-LOC100282656;gene-LOC100285200;gene-LOC100193855;gene-LOC100193702;gene-LOC100279622;gene-LOC103654612;gene-LOC100283030;gene-LOC100283931;gene-LOC103652507;gene-LOC100273033;gen…	LOC100217202;LOC100285777;LOC100274249;LOC103631855;LOC100284274;LOC118476033;LOC100501686;LOC103650987;LOC100281553;LOC100281867;LOC100383728;LOC100191316;LOC100282656;LOC100285200;LOC100193855;LOC100193702;LOC100279622;LOC103654612;LOC100283030;LOC100283931;LOC103652507;LOC100273033;LOC103650635;LOC100216823;LOC100383966;LOC103640852;LOC103642302;LOC103641984;LOC100383250;LOC100284302;LOC103629…
34	GO:1905039	BP	carboxylic acid transmembrane transport	34/6173	89/42682	2.17913e-06	0.000464091	gene-LOC100217202;gene-LOC100285777;gene-LOC100274249;gene-LOC103631855;gene-LOC100284274;gene-LOC118476033;gene-LOC100501686;gene-LOC103650987;gene-LOC100281553;gene-LOC100281867;gene-LOC100383728;gene-LOC100191316;gene-LOC100282656;gene-LOC100285200;gene-LOC100193855;gene-LOC100193702;gene-LOC100279622;gene-LOC103654612;gene-LOC100283030;gene-LOC100283931;gene-LOC103652507;gene-LOC100273033;gen…	LOC100217202;LOC100285777;LOC100274249;LOC103631855;LOC100284274;LOC118476033;LOC100501686;LOC103650987;LOC100281553;LOC100281867;LOC100383728;LOC100191316;LOC100282656;LOC100285200;LOC100193855;LOC100193702;LOC100279622;LOC103654612;LOC100283030;LOC100283931;LOC103652507;LOC100273033;LOC103650635;LOC100216823;LOC100383966;LOC103640852;LOC103642302;LOC103641984;LOC100383250;LOC100284302;LOC103629…
77	GO:0015979	BP	photosynthesis	77/6173	216/42682	2.21023e-06	0.000464091	gene-LOC542759;gene-LOC118474714;gene-LOC100283816;gene-LOC100282027;gene-LOC109945128;gene-LOC103651084;gene-LOC100191544;gene-LOC100194249;gene-LOC103637089;gene-LOC103647735;gene-LOC103625835;gene-LOC542605;gene-LOC100283007;gene-LOC118474820;gene-LOC103635537;gene-LOC103634652;gene-LOC100273451;gene-LOC732841;gene-LOC542713;gene-LOC100282037;gene-LOC100272729;gene-LOC100284847;gene-LOC541791;…	LOC542759;LOC118474714;LOC100283816;LOC100282027;LOC109945128;LOC103651084;LOC100191544;LOC100194249;LOC103637089;LOC103647735;LOC103625835;LOC542605;LOC100283007;LOC118474820;LOC103635537;LOC103634652;LOC100273451;LOC732841;LOC542713;LOC100282037;LOC100272729;LOC100284847;LOC541791;LOC100191984;LOC118474767;LOC100191851;LOC118474823;LOC103635678;LOC100382191;LOC118474841;ycf3;LOC100280994;LOC542…
75	GO:0006970	BP	response to osmotic stress	75/6173	225/42682	2.24733e-06	0.000464091	gene-LOC100383014;gene-LOC100272353;gene-LOC103649807;gene-LOC100191728;gene-LOC100193398;gene-LOC100127531;gene-LOC100283729;gene-LOC100191755;gene-LOC103626591;gene-LOC103629707;gene-LOC100286044;gene-LOC100191552;gene-LOC100276230;gene-LOC100273378;gene-LOC100273184;gene-LOC114711037;gene-LOC100384514;gene-aoc2;gene-LOC100193569;gene-LOC100280261;gene-LOC103627529;gene-LOC100280264;gene-LOC103…	LOC100383014;LOC100272353;LOC103649807;LOC100191728;LOC100193398;LOC100127531;LOC100283729;LOC100191755;LOC103626591;LOC103629707;LOC100286044;LOC100191552;LOC100276230;LOC100273378;LOC100273184;LOC114711037;LOC100384514;aoc2;LOC100193569;LOC100280261;LOC103627529;LOC100280264;LOC103641901;LOC541634;LOC100304385;LOC100383372;LOC100284744;LOC100191598;LOC100382146;LOC100280582;LOC103634805;LOC1000…
135	GO:1901700	BP	response to oxygen-containing compound	135/6173	560/42682	2.82449e-06	0.000464091	gene-LOC541954;gene-LOC541634;gene-LOC100127531;gene-LOC541887;gene-LOC103629707;gene-LOC100272963;gene-LOC100284627;gene-LOC100304385;gene-LOC100383372;gene-LOC100284744;gene-LOC100304380;gene-LOC103637664;gene-LOC542154;gene-LOC103641779;gene-LOC100285269;gene-LOC103634805;gene-LOC100281598;gene-LOC103627102;gene-LOC100191518;gene-LOC100283753;gene-LOC100285680;gene-LOC100279847;gene-LOC732761;…	LOC541954;LOC541634;LOC100127531;LOC541887;LOC103629707;LOC100272963;LOC100284627;LOC100304385;LOC100383372;LOC100284744;LOC100304380;LOC103637664;LOC542154;LOC103641779;LOC100285269;LOC103634805;LOC100281598;LOC103627102;LOC100191518;LOC100283753;LOC100285680;LOC100279847;LOC732761;LOC542722;LOC542723;LOC100279926;LOC103638672;LOC103634220;LOC109944895;LOC100279992;LOC118475680;LOC100278423;LOC1…
40	GO:0046148	BP	pigment biosynthetic process	40/6173	127/42682	2.88507e-06	0.000464091	gene-LOC100125646;gene-LOC100283007;gene-LOC100191548;gene-LOC100285146;gene-LOC103634652;gene-LOC100280448;gene-LOC732841;gene-LOC100274228;gene-LOC100193466;gene-LOC110599587;gene-LOC100281477;gene-LOC606484;gene-LOC100274071;gene-LOC100284157;gene-LOC100193895;gene-LOC103630426;gene-LOC100381341;gene-LOC103635621;gene-LOC100281060;gene-LOC100273671;gene-LOC542604;gene-LOC103648876;gene-LOC1036…	LOC100125646;LOC100283007;LOC100191548;LOC100285146;LOC103634652;LOC100280448;LOC732841;LOC100274228;LOC100193466;LOC110599587;LOC100281477;LOC606484;LOC100274071;LOC100284157;LOC100193895;LOC103630426;LOC100381341;LOC103635621;LOC100281060;LOC100273671;LOC542604;LOC103648876;LOC103641704;LOC100286107;LOC100382191;LOC103625782;LOC542745;LOC100285076;LOC100127010;LOC100273426;LOC100284976;LOC10364…
100	GO:0009314	BP	response to radiation	100/6173	426/42682	2.95814e-06	0.000464091	gene-LOC542126;gene-LOC103631990;gene-LOC100281148;gene-LOC542320;gene-LOC542321;gene-LOC100193833;gene-LOC103638645;gene-LOC100381505;gene-LOC542712;gene-LOC100191679;gene-LOC100280018;gene-LOC103651084;gene-LOC100192592;gene-LOC100383277;gene-LOC100304385;gene-LOC100284154;gene-LOC100281795;gene-LOC103643842;gene-LOC100501841;gene-LOC100383761;gene-LOC103652847;gene-LOC100273752;gene-LOC1184756…	LOC542126;LOC103631990;LOC100281148;LOC542320;LOC542321;LOC100193833;LOC103638645;LOC100381505;LOC542712;LOC100191679;LOC100280018;LOC103651084;LOC100192592;LOC100383277;LOC100304385;LOC100284154;LOC100281795;LOC103643842;LOC100501841;LOC100383761;LOC103652847;LOC100273752;LOC118475634;LOC103627102;LOC100282512;LOC100276318;LOC100280410;LOC103653244;LOC100279992;LOC100284001;LOC542716;LOC10363012…
108	GO:0010035	BP	response to inorganic substance	108/6173	426/42682	2.95814e-06	0.000464091	gene-LOC541634;gene-LOC541887;gene-LOC100285146;gene-LOC103632137;gene-LOC100284744;gene-LOC100304380;gene-LOC103637664;gene-LOC542154;gene-LOC103641779;gene-LOC100273413;gene-LOC100285269;gene-LOC542396;gene-LOC100384583;gene-LOC100037778;gene-LOC100382090;gene-LOC103629714;gene-LOC103635817;gene-LOC100285076;gene-LOC542722;gene-LOC542723;gene-LOC100279926;gene-LOC103638672;gene-LOC103634220;gen…	LOC541634;LOC541887;LOC100285146;LOC103632137;LOC100284744;LOC100304380;LOC103637664;LOC542154;LOC103641779;LOC100273413;LOC100285269;LOC542396;LOC100384583;LOC100037778;LOC100382090;LOC103629714;LOC103635817;LOC100285076;LOC542722;LOC542723;LOC100279926;LOC103638672;LOC103634220;LOC109944895;LOC100279992;LOC100282625;LOC103626569;LOC100285374;LOC103637089;LOC100191755;LOC100274480;aoc2;LOC778437…
152	GO:0009451	BP	RNA modification	152/6173	537/42682	3.18798e-06	0.000464091	gene-LOC100216998;gene-LOC100192593;gene-LOC103629949;gene-LOC100383829;gene-LOC103641671;gene-LOC103637747;gene-LOC100272702;gene-LOC100282167;gene-LOC100273755;gene-LOC103650920;gene-LOC100284554;gene-LOC103642187;gene-LOC100217212;gene-LOC103633526;gene-LOC103627584;gene-LOC100274275;gene-LOC100283114;gene-LOC100280005;gene-LOC118476149;gene-LOC103634583;gene-LOC100274179;gene-LOC103650055;gen…	LOC100216998;LOC100192593;LOC103629949;LOC100383829;LOC103641671;LOC103637747;LOC100272702;LOC100282167;LOC100273755;LOC103650920;LOC100284554;LOC103642187;LOC100217212;LOC103633526;LOC103627584;LOC100274275;LOC100283114;LOC100280005;LOC118476149;LOC103634583;LOC100274179;LOC103650055;LOC100280058;LOC100277370;LOC103641662;LOC103629159;LOC103647267;LOC100273870;LOC100382564;LOC100502505;LOC100192…
24	GO:0009767	BP	photosynthetic electron transport chain	24/6173	63/42682	3.28073e-06	0.000464091	gene-LOC118475674;gene-LOC100281924;gene-LOC118475927;gene-LOC103647735;gene-LOC100275885;gene-LOC118473861;gene-LOC100273459;gene-LOC100276619;gene-ZemaCp002;gene-LOC103652847;gene-LOC100283753;gene-LOC100383955;gene-LOC100275181;gene-LOC103627333;gene-LOC103653244;gene-LOC542279;gene-LOC100216583;gene-LOC118474851;gene-LOC118474754;gene-LOC100216767;gene-LOC103627748;gene-LOC118475031;gene-LOC1…	LOC118475674;LOC100281924;LOC118475927;LOC103647735;LOC100275885;LOC118473861;LOC100273459;LOC100276619;psbA;LOC103652847;LOC100283753;LOC100383955;LOC100275181;LOC103627333;LOC103653244;LOC542279;LOC100216583;LOC118474851;LOC118474754;LOC100216767;LOC103627748;LOC118475031;LOC118475013;LOC118471911
34	GO:0006865	BP	amino acid transport	34/6173	103/42682	3.50604e-06	0.000464091	gene-LOC100217202;gene-LOC100285777;gene-LOC100281764;gene-LOC100274249;gene-LOC103631855;gene-LOC118476033;gene-LOC103650762;gene-LOC100501686;gene-LOC103650987;gene-LOC100281553;gene-LOC100191316;gene-LOC100383250;gene-LOC103641984;gene-LOC100282656;gene-LOC100285200;gene-LOC100193855;gene-LOC100193702;gene-LOC100279622;gene-LOC103654612;gene-LOC100283030;gene-LOC100283931;gene-LOC103652507;gen…	LOC100217202;LOC100285777;LOC100281764;LOC100274249;LOC103631855;LOC118476033;LOC103650762;LOC100501686;LOC103650987;LOC100281553;LOC100191316;LOC100383250;LOC103641984;LOC100282656;LOC100285200;LOC100193855;LOC100193702;LOC100279622;LOC103654612;LOC100283030;LOC100283931;LOC103652507;LOC100273033;LOC103650635;LOC100216823;LOC100383966;LOC103640852;LOC103642302;LOC100383728;LOC100284302;LOC103629…
151	GO:0006091	BP	generation of precursor metabolites and energy	151/6173	617/42682	3.54692e-06	0.000464091	gene-LOC118471911;gene-LOC100286340;gene-LOC542320;gene-LOC542321;gene-LOC100193833;gene-LOC542716;gene-LOC118473842;gene-LOC100285062;gene-LOC100384355;gene-LOC100283899;gene-LOC100273459;gene-LOC100273196;gene-LOC100284154;gene-LOC101027099;gene-LOC103630464;gene-LOC100284317;gene-LOC118475430;gene-LOC103652847;gene-LOC100273752;gene-LOC100383765;gene-LOC118474881;gene-LOC118474884;gene-LOC1002…	LOC118471911;LOC100286340;LOC542320;LOC542321;LOC100193833;LOC542716;LOC118473842;LOC100285062;LOC100384355;LOC100283899;LOC100273459;LOC100273196;LOC100284154;LOC101027099;LOC103630464;LOC100284317;LOC118475430;LOC103652847;LOC100273752;LOC100383765;LOC118474881;LOC118474884;LOC100275181;LOC118473354;LOC118473858;LOC542721;LOC103653244;LOC100192075;LOC100282975;LOC100284001;LOC103627748;LOC10028…
38	GO:0019748	BP	secondary metabolic process	38/6173	124/42682	4.15007e-06	0.000464091	gene-LOC100125646;gene-LOC100272353;gene-LOC100277718;gene-LOC542463;gene-LOC100284785;gene-LOC100216996;gene-LOC100191502;gene-LOC103643375;gene-LOC606456;gene-LOC103651008;gene-LOC100273457;gene-LOC100282871;gene-LOC100272868;gene-LOC109942418;gene-LOC103646387;gene-LOC100281532;gene-LOC732787;gene-LOC103636555;gene-LOC100277834;gene-LOC100501369;gene-LOC100192586;gene-LOC100273263;gene-LOC5426…	LOC100125646;LOC100272353;LOC100277718;LOC542463;LOC100284785;LOC100216996;LOC100191502;LOC103643375;LOC606456;LOC103651008;LOC100273457;LOC100282871;LOC100272868;LOC109942418;LOC103646387;LOC100281532;LOC732787;LOC103636555;LOC100277834;LOC100501369;LOC100192586;LOC100273263;LOC542663;LOC100127014;LOC100273683;LOC109939191;LOC103640860;LOC100281336;LOC103627746;LOC103627433;LOC100273454;LOC10021…
213	GO:0055085	BP	transmembrane transport	213/6173	965/42682	4.32568e-06	0.000464091	gene-LOC103654560;gene-LOC100286108;gene-LOC103648828;gene-LOC100283726;gene-LOC100192616;gene-ZeamMp182;gene-LOC103631855;gene-LOC118475829;gene-LOC118473847;gene-LOC118476033;gene-LOC100281701;gene-LOC100381468;gene-LOC100272741;gene-LOC100216823;gene-LOC100381931;gene-LOC103632317;gene-LOC100384057;gene-LOC103634620;gene-LOC103633537;gene-LOC100216710;gene-LOC100280996;gene-LOC103630297;gene-L…	LOC103654560;LOC100286108;LOC103648828;LOC100283726;LOC100192616;atp6;LOC103631855;LOC118475829;LOC118473847;LOC118476033;LOC100281701;LOC100381468;LOC100272741;LOC100216823;LOC100381931;LOC103632317;LOC100384057;LOC103634620;LOC103633537;LOC100216710;LOC100280996;LOC103630297;LOC103631960;LOC103641984;LOC118475432;LOC100193189;LOC100381832;LOC100285573;LOC118475932;LOC118474884;LOC100277665;LOC1…
96	GO:0009416	BP	response to light stimulus	96/6173	403/42682	4.41714e-06	0.000464091	gene-LOC542126;gene-LOC103631990;gene-LOC100281148;gene-LOC542320;gene-LOC542321;gene-LOC100193833;gene-LOC542716;gene-LOC542712;gene-LOC100191679;gene-LOC100280018;gene-LOC103651084;gene-LOC100192592;gene-LOC100383277;gene-LOC100304385;gene-LOC100284154;gene-LOC101027099;gene-LOC103643842;gene-LOC100383761;gene-LOC103652847;gene-LOC100273752;gene-LOC118475634;gene-LOC103627102;gene-LOC100284608;…	LOC542126;LOC103631990;LOC100281148;LOC542320;LOC542321;LOC100193833;LOC542716;LOC542712;LOC100191679;LOC100280018;LOC103651084;LOC100192592;LOC100383277;LOC100304385;LOC100284154;LOC101027099;LOC103643842;LOC100383761;LOC103652847;LOC100273752;LOC118475634;LOC103627102;LOC100284608;LOC100280410;LOC103653244;LOC100279992;LOC100284001;LOC103638645;LOC103630129;LOC100381811;LOC103634267;LOC10027436…
107	GO:0006457	BP	protein folding	107/6173	469/42682	4.51341e-06	0.000464091	gene-LOC100193174;gene-LOC103633537;gene-LOC100192616;gene-LOC100277775;gene-LOC100283684;gene-LOC100281706;gene-LOC100217267;gene-LOC100281701;gene-LOC100217072;gene-LOC100273212;gene-LOC100282636;gene-LOC103653580;gene-LOC103625973;gene-LOC100285269;gene-LOC100281806;gene-LOC100272368;gene-LOC100384625;gene-LOC100501536;gene-LOC103626967;gene-LOC542723;gene-LOC100279926;gene-LOC100283513;gene-L…	LOC100193174;LOC103633537;LOC100192616;LOC100277775;LOC100283684;LOC100281706;LOC100217267;LOC100281701;LOC100217072;LOC100273212;LOC100282636;LOC103653580;LOC103625973;LOC100285269;LOC100281806;LOC100272368;LOC100384625;LOC100501536;LOC103626967;LOC542723;LOC100279926;LOC100283513;LOC100196928;LOC103634220;LOC103629395;LOC100279992;LOC100280317;LOC103647533;LOC100285374;LOC100277908;LOC111590170…
42	GO:0009523	CC	photosystem II	42/6173	74/42682	6.0495e-07	0.000464091	gene-LOC118475674;gene-LOC100216729;gene-LOC100282021;gene-LOC542530;gene-LOC542320;gene-LOC542321;gene-LOC100193833;gene-LOC118473861;gene-LOC542716;gene-LOC103651575;gene-LOC103651577;gene-LOC103651578;gene-LOC100191715;gene-LOC118475927;gene-LOC100284154;gene-LOC100281795;gene-ZemaCp002;gene-LOC100280994;gene-LOC103634849;gene-LOC100282512;gene-LOC100283212;gene-LOC103637819;gene-LOC100273752;…	LOC118475674;LOC100216729;LOC100282021;LOC542530;LOC542320;LOC542321;LOC100193833;LOC118473861;LOC542716;LOC103651575;LOC103651577;LOC103651578;LOC100191715;LOC118475927;LOC100284154;LOC100281795;psbA;LOC100280994;LOC103634849;LOC100282512;LOC100283212;LOC103637819;LOC100273752;LOC109944391;LOC542478;LOC100283816;LOC100280410;LOC100281630;LOC100281349;LOC100273427;LOC100282214;LOC100281248;LOC118…
43	GO:0009522	CC	photosystem I	43/6173	88/42682	9.65751e-07	0.000464091	gene-LOC100216729;gene-LOC100282021;gene-LOC100285458;gene-LOC542530;gene-LOC542320;gene-LOC542321;gene-LOC100282214;gene-LOC542716;gene-LOC103651575;gene-LOC103651577;gene-LOC103651578;gene-LOC100284847;gene-LOC100191715;gene-LOC118474820;gene-LOC118474767;gene-LOC118475434;gene-LOC118474823;gene-LOC100284154;gene-LOC100281795;gene-LOC118473652;gene-LOC100282512;gene-LOC118475063;gene-LOC1002832…	LOC100216729;LOC100282021;LOC100285458;LOC542530;LOC542320;LOC542321;LOC100282214;LOC542716;LOC103651575;LOC103651577;LOC103651578;LOC100284847;LOC100191715;LOC118474820;LOC118474767;LOC118475434;LOC118474823;LOC100284154;LOC100281795;LOC118473652;LOC100282512;LOC118475063;LOC100283212;LOC100273752;LOC109944391;LOC109943317;LOC118475930;LOC542478;LOC100283753;LOC542605;LOC100280410;LOC100275243;L…
34	GO:0010287	CC	plastoglobule	34/6173	52/42682	1.04702e-06	0.000464091	gene-LOC103627748;gene-LOC100281924;gene-LOC100282021;gene-LOC100278165;gene-LOC542320;gene-LOC542321;gene-LOC100193833;gene-LOC100274453;gene-LOC100272845;gene-LOC103651577;gene-LOC103651578;gene-LOC100273196;gene-LOC100284154;gene-LOC103645870;gene-LOC100281248;gene-LOC103626116;gene-LOC542530;gene-LOC103652847;gene-LOC100273752;gene-LOC109944391;gene-LOC542478;gene-LOC100274377;gene-LOC1005014…	LOC103627748;LOC100281924;LOC100282021;LOC100278165;LOC542320;LOC542321;LOC100193833;LOC100274453;LOC100272845;LOC103651577;LOC103651578;LOC100273196;LOC100284154;LOC103645870;LOC100281248;LOC103626116;LOC542530;LOC103652847;LOC100273752;LOC109944391;LOC542478;LOC100274377;LOC100501454;LOC100282214;LOC103627610;LOC542686;LOC100281879;LOC100383635;LOC100136882;LOC542716;LOC100282054;LOC103649691;L…
58	GO:0009521	CC	photosystem	58/6173	126/42682	1.34535e-06	0.000464091	gene-LOC118471911;gene-LOC100216729;gene-LOC118475927;gene-LOC100285458;gene-LOC542530;gene-LOC542320;gene-LOC542321;gene-LOC100282214;gene-LOC118473861;gene-LOC542716;gene-LOC103651575;gene-LOC103651577;gene-LOC103651578;gene-LOC118475674;gene-LOC100284847;gene-LOC100191715;gene-LOC118474820;gene-LOC118474767;gene-LOC118473652;gene-LOC118474823;gene-LOC100284154;gene-ZemaCp002;gene-LOC100281795;…	LOC118471911;LOC100216729;LOC118475927;LOC100285458;LOC542530;LOC542320;LOC542321;LOC100282214;LOC118473861;LOC542716;LOC103651575;LOC103651577;LOC103651578;LOC118475674;LOC100284847;LOC100191715;LOC118474820;LOC118474767;LOC118473652;LOC118474823;LOC100284154;psbA;LOC100281795;LOC118475434;LOC100280994;LOC103634849;LOC100282512;LOC118475063;LOC100283212;LOC103637819;LOC100273752;LOC109944391;LOC…
85	GO:0009941	CC	chloroplast envelope	85/6173	304/42682	2.42688e-06	0.000464091	gene-LOC100283007;gene-LOC100281879;gene-LOC103629820;gene-LOC100282021;gene-LOC100281148;gene-LOC100502422;gene-LOC100277683;gene-LOC100192546;gene-LOC542321;gene-LOC100193833;gene-LOC100274453;gene-LOC103651575;gene-LOC100192670;gene-LOC103651577;gene-LOC100217072;gene-LOC103634566;gene-LOC100280018;gene-LOC100194286;gene-LOC103629105;gene-LOC100275250;gene-LOC100285951;gene-LOC103632317;gene-L…	LOC100283007;LOC100281879;LOC103629820;LOC100282021;LOC100281148;LOC100502422;LOC100277683;LOC100192546;LOC542321;LOC100193833;LOC100274453;LOC103651575;LOC100192670;LOC103651577;LOC100217072;LOC103634566;LOC100280018;LOC100194286;LOC103629105;LOC100275250;LOC100285951;LOC103632317;LOC100381476;LOC103650700;LOC103633537;LOC100382661;LOC100384529;LOC100284154;LOC100383193;LOC100274052;LOC103627810…
157	GO:0009535	CC	chloroplast thylakoid membrane	157/6173	513/42682	2.55294e-06	0.000464091	gene-LOC542126;gene-LOC103631990;gene-LOC118471911;gene-LOC100273697;gene-LOC542320;gene-LOC542321;gene-LOC100273354;gene-LOC100193833;gene-LOC118473847;gene-LOC100274305;gene-LOC542716;gene-LOC103636217;gene-LOC100273459;gene-LOC118473652;gene-LOC100280996;gene-LOC100284154;gene-LOC100193730;gene-LOC100281795;gene-LOC118475434;gene-LOC109943141;gene-LOC732789;gene-LOC100272703;gene-LOC100191375;…	LOC542126;LOC103631990;LOC118471911;LOC100273697;LOC542320;LOC542321;LOC100273354;LOC100193833;LOC118473847;LOC100274305;LOC542716;LOC103636217;LOC100273459;LOC118473652;LOC100280996;LOC100284154;LOC100193730;LOC100281795;LOC118475434;LOC109943141;LOC732789;LOC100272703;LOC100191375;LOC100273752;LOC118475930;LOC118475932;LOC103643842;LOC100283753;LOC100283816;LOC100286116;LOC100283690;LOC11847572…
157	GO:0055035	CC	plastid thylakoid membrane	157/6173	513/42682	2.55294e-06	0.000464091	gene-LOC542126;gene-LOC103631990;gene-LOC118471911;gene-LOC100273697;gene-LOC542320;gene-LOC542321;gene-LOC100273354;gene-LOC100193833;gene-LOC118473847;gene-LOC100274305;gene-LOC542716;gene-LOC103636217;gene-LOC100273459;gene-LOC118473652;gene-LOC100280996;gene-LOC100284154;gene-LOC100193730;gene-LOC100281795;gene-LOC118475434;gene-LOC109943141;gene-LOC732789;gene-LOC100272703;gene-LOC100191375;…	LOC542126;LOC103631990;LOC118471911;LOC100273697;LOC542320;LOC542321;LOC100273354;LOC100193833;LOC118473847;LOC100274305;LOC542716;LOC103636217;LOC100273459;LOC118473652;LOC100280996;LOC100284154;LOC100193730;LOC100281795;LOC118475434;LOC109943141;LOC732789;LOC100272703;LOC100191375;LOC100273752;LOC118475930;LOC118475932;LOC103643842;LOC100283753;LOC100283816;LOC100286116;LOC100283690;LOC11847572…
85	GO:0009526	CC	plastid envelope	85/6173	307/42682	2.78215e-06	0.000464091	gene-LOC100283007;gene-LOC100281879;gene-LOC103629820;gene-LOC100282021;gene-LOC100281148;gene-LOC100502422;gene-LOC100277683;gene-LOC100192546;gene-LOC542321;gene-LOC100193833;gene-LOC100274453;gene-LOC103651575;gene-LOC100192670;gene-LOC103651577;gene-LOC100217072;gene-LOC103634566;gene-LOC100280018;gene-LOC100194286;gene-LOC103629105;gene-LOC100275250;gene-LOC100285951;gene-LOC103632317;gene-L…	LOC100283007;LOC100281879;LOC103629820;LOC100282021;LOC100281148;LOC100502422;LOC100277683;LOC100192546;LOC542321;LOC100193833;LOC100274453;LOC103651575;LOC100192670;LOC103651577;LOC100217072;LOC103634566;LOC100280018;LOC100194286;LOC103629105;LOC100275250;LOC100285951;LOC103632317;LOC100381476;LOC103650700;LOC103633537;LOC100382661;LOC100384529;LOC100284154;LOC100383193;LOC100274052;LOC103627810…
121	GO:0009570	CC	chloroplast stroma	121/6173	503/42682	2.78318e-06	0.000464091	gene-LOC103631990;gene-LOC100272347l;gene-LOC100284950;gene-LOC100281148;gene-LOC542558;gene-LOC100191772;gene-LOC100285146;gene-LOC100277775;gene-LOC542715;gene-LOC542714;gene-LOC732841;gene-LOC100217072;gene-LOC100217177;gene-LOC100384514;gene-LOC103633537;gene-LOC100276195;gene-LOC101027099;gene-LOC103648022;gene-LOC100280852;gene-LOC100383765;gene-LOC100216789;gene-LOC100383787;gene-LOC100279…	LOC103631990;LOC100272347l;LOC100284950;LOC100281148;LOC542558;LOC100191772;LOC100285146;LOC100277775;LOC542715;LOC542714;LOC732841;LOC100217072;LOC100217177;LOC100384514;LOC103633537;LOC100276195;LOC101027099;LOC103648022;LOC100280852;LOC100383765;LOC100216789;LOC100383787;LOC100279992;LOC103627610;LOC100274067;LOC103641195;LOC100383266;LOC100282625;LOC103636117;LOC100284876;LOC100381586;LOC1002…
193	GO:0042170	CC	plastid membrane	193/6173	697/42682	3.54188e-06	0.000464091	gene-LOC542126;gene-LOC103631990;gene-LOC118471911;gene-LOC100281791;gene-LOC100273697;gene-LOC103648205;gene-LOC542320;gene-LOC542321;gene-LOC100273354;gene-LOC100193833;gene-LOC118473847;gene-LOC100274305;gene-LOC542716;gene-LOC103636217;gene-LOC100273459;gene-LOC118473652;gene-LOC100280996;gene-LOC100282903;gene-LOC100284154;gene-LOC100193730;gene-LOC103631960;gene-LOC100281795;gene-LOC1184754…	LOC542126;LOC103631990;LOC118471911;LOC100281791;LOC100273697;LOC103648205;LOC542320;LOC542321;LOC100273354;LOC100193833;LOC118473847;LOC100274305;LOC542716;LOC103636217;LOC100273459;LOC118473652;LOC100280996;LOC100282903;LOC100284154;LOC100193730;LOC103631960;LOC100281795;LOC118475434;LOC109943141;LOC732789;LOC100272703;LOC100191375;LOC100273752;LOC100192917;LOC118475930;LOC118475932;LOC10364384…
9	GO:0009538	CC	photosystem I reaction center	9/6173	12/42682	3.9936e-06	0.000464091	gene-LOC100281679;gene-LOC100283327;gene-LOC541685;gene-LOC100283085;gene-LOC103625835;gene-LOC100383080;gene-LOC100282027;gene-LOC100191984;gene-LOC541791	LOC100281679;LOC100283327;LOC541685;LOC100283085;LOC103625835;LOC100383080;LOC100282027;LOC100191984;LOC541791
159	GO:0042651	CC	thylakoid membrane	159/6173	535/42682	4.12342e-06	0.000464091	gene-LOC542126;gene-LOC103631990;gene-LOC118471911;gene-LOC100273697;gene-LOC542320;gene-LOC542321;gene-LOC100273354;gene-LOC100193833;gene-LOC118473847;gene-LOC100274305;gene-LOC542716;gene-LOC103636217;gene-LOC100273459;gene-LOC118473652;gene-LOC100280996;gene-LOC100284154;gene-LOC100193730;gene-LOC100281795;gene-LOC118475434;gene-LOC109943141;gene-LOC732789;gene-LOC100272703;gene-LOC100191375;…	LOC542126;LOC103631990;LOC118471911;LOC100273697;LOC542320;LOC542321;LOC100273354;LOC100193833;LOC118473847;LOC100274305;LOC542716;LOC103636217;LOC100273459;LOC118473652;LOC100280996;LOC100284154;LOC100193730;LOC100281795;LOC118475434;LOC109943141;LOC732789;LOC100272703;LOC100191375;LOC100273752;LOC118475930;LOC118475932;LOC103643842;LOC100283753;LOC100283816;LOC100286116;LOC100283690;LOC11847572…
159	GO:0034357	CC	photosynthetic membrane	159/6173	535/42682	4.12342e-06	0.000464091	gene-LOC542126;gene-LOC103631990;gene-LOC118471911;gene-LOC100273697;gene-LOC542320;gene-LOC542321;gene-LOC100273354;gene-LOC100193833;gene-LOC118473847;gene-LOC100274305;gene-LOC542716;gene-LOC103636217;gene-LOC100273459;gene-LOC118473652;gene-LOC100280996;gene-LOC100284154;gene-LOC100193730;gene-LOC100281795;gene-LOC118475434;gene-LOC109943141;gene-LOC732789;gene-LOC100272703;gene-LOC100191375;…	LOC542126;LOC103631990;LOC118471911;LOC100273697;LOC542320;LOC542321;LOC100273354;LOC100193833;LOC118473847;LOC100274305;LOC542716;LOC103636217;LOC100273459;LOC118473652;LOC100280996;LOC100284154;LOC100193730;LOC100281795;LOC118475434;LOC109943141;LOC732789;LOC100272703;LOC100191375;LOC100273752;LOC118475930;LOC118475932;LOC103643842;LOC100283753;LOC100283816;LOC100286116;LOC100283690;LOC11847572…
121	GO:0009532	CC	plastid stroma	121/6173	507/42682	4.17215e-06	0.000464091	gene-LOC103631990;gene-LOC100272347l;gene-LOC100284950;gene-LOC100281148;gene-LOC542558;gene-LOC100191772;gene-LOC100285146;gene-LOC100277775;gene-LOC542715;gene-LOC542714;gene-LOC732841;gene-LOC100217072;gene-LOC100217177;gene-LOC100384514;gene-LOC103633537;gene-LOC100276195;gene-LOC101027099;gene-LOC103648022;gene-LOC100280852;gene-LOC100383765;gene-LOC100216789;gene-LOC100383787;gene-LOC100279…	LOC103631990;LOC100272347l;LOC100284950;LOC100281148;LOC542558;LOC100191772;LOC100285146;LOC100277775;LOC542715;LOC542714;LOC732841;LOC100217072;LOC100217177;LOC100384514;LOC103633537;LOC100276195;LOC101027099;LOC103648022;LOC100280852;LOC100383765;LOC100216789;LOC100383787;LOC100279992;LOC103627610;LOC100274067;LOC103641195;LOC100383266;LOC100282625;LOC103636117;LOC100284876;LOC100381586;LOC1002…
30	GO:0043621	MF	protein self-association	30/6173	62/42682	5.90611e-07	0.000464091	gene-LOC100283587;gene-LOC100283766;gene-LOC542576;gene-LOC100272847;gene-LOC100274593;gene-LOC100282088;gene-LOC100284139;gene-LOC103649807;gene-LOC100191598;gene-LOC100281184;gene-LOC100037778;gene-LOC542293;gene-LOC100283239;gene-LOC100285269;gene-LOC103634805;gene-LOC103654949;gene-LOC100191552;gene-LOC100283321;gene-LOC100193673;gene-LOC542625;gene-LOC542723;gene-LOC100280576;gene-LOC1002860…	LOC100283587;LOC100283766;LOC542576;LOC100272847;LOC100274593;LOC100282088;LOC100284139;LOC103649807;LOC100191598;LOC100281184;LOC100037778;LOC542293;LOC100283239;LOC100285269;LOC103634805;LOC103654949;LOC100191552;LOC100283321;LOC100193673;LOC542625;LOC542723;LOC100280576;LOC100286044;LOC103634220;LOC103635158;LOC100282956;LOC103639183;LOC103633231;LOC100383105;LOC100284772
37	GO:0015144	MF	carbohydrate transmembrane transporter activity	37/6173	115/42682	1.50308e-06	0.000464091	gene-LOC103632561;gene-LOC100381931;gene-LOC100285636;gene-LOC100274325;gene-LOC541615;gene-LOC100273779;gene-LOC100381468;gene-LOC103642786;gene-LOC100282631;gene-LOC103634620;gene-LOC100383620;gene-LOC542695;gene-LOC100240688;gene-LOC100279636;gene-LOC100285573;gene-LOC100383166;gene-LOC100170248;gene-LOC100283132;gene-LOC100382256;gene-LOC103627063;gene-LOC100274323;gene-LOC100273244;gene-LOC1…	LOC103632561;LOC100381931;LOC100285636;LOC100274325;LOC541615;LOC100273779;LOC100381468;LOC103642786;LOC100282631;LOC103634620;LOC100383620;LOC542695;LOC100240688;LOC100279636;LOC100285573;LOC100383166;LOC100170248;LOC100283132;LOC100382256;LOC103627063;LOC100274323;LOC100273244;LOC103639536;LOC100193474;LOC103637010;LOC100193068;LOC100285394;LOC100284344;LOC103634637;LOC103652752;LOC100282708;LO…
49	GO:0015295	MF	solute:proton symporter activity	49/6173	162/42682	1.63423e-06	0.000464091	gene-LOC103632561;gene-LOC103625754;gene-LOC100381931;gene-LOC100285636;gene-LOC100274325;gene-LOC103631520;gene-LOC100286106;gene-LOC100383930;gene-LOC100274435;gene-LOC100381468;gene-LOC103642786;gene-LOC100192469;gene-LOC100191837;gene-LOC100383435;gene-LOC103634620;gene-LOC100284378;gene-LOC542695;gene-LOC100240688;gene-LOC103633295;gene-LOC100502532;gene-LOC100285573;gene-LOC100281208;gene-L…	LOC103632561;LOC103625754;LOC100381931;LOC100285636;LOC100274325;LOC103631520;LOC100286106;LOC100383930;LOC100274435;LOC100381468;LOC103642786;LOC100192469;LOC100191837;LOC100383435;LOC103634620;LOC100284378;LOC542695;LOC100240688;LOC103633295;LOC100502532;LOC100285573;LOC100281208;LOC100170248;LOC100283132;LOC100281595;LOC541615;LOC100281736;LOC103627063;LOC100274323;LOC100384152;LOC100273244;LO…
49	GO:0015294	MF	solute:cation symporter activity	49/6173	166/42682	2.06152e-06	0.000464091	gene-LOC103632561;gene-LOC103625754;gene-LOC100381931;gene-LOC100285636;gene-LOC100274325;gene-LOC103631520;gene-LOC100286106;gene-LOC100383930;gene-LOC100274435;gene-LOC100381468;gene-LOC103642786;gene-LOC100192469;gene-LOC100191837;gene-LOC100383435;gene-LOC103634620;gene-LOC100284378;gene-LOC542695;gene-LOC100240688;gene-LOC103633295;gene-LOC100502532;gene-LOC100285573;gene-LOC100281208;gene-L…	LOC103632561;LOC103625754;LOC100381931;LOC100285636;LOC100274325;LOC103631520;LOC100286106;LOC100383930;LOC100274435;LOC100381468;LOC103642786;LOC100192469;LOC100191837;LOC100383435;LOC103634620;LOC100284378;LOC542695;LOC100240688;LOC103633295;LOC100502532;LOC100285573;LOC100281208;LOC100170248;LOC100283132;LOC100281595;LOC541615;LOC100281736;LOC103627063;LOC100274323;LOC100384152;LOC100273244;LO…
42	GO:0016168	MF	chlorophyll binding	42/6173	89/42682	2.17913e-06	0.000464091	gene-LOC118471911;gene-LOC100216729;gene-LOC118475927;gene-LOC542530;gene-LOC542320;gene-LOC542321;gene-LOC100282214;gene-LOC542716;gene-LOC103651575;gene-LOC103651577;gene-LOC103651578;gene-LOC100191715;gene-LOC118474820;gene-LOC118474767;gene-LOC118473652;gene-LOC100284154;gene-ZemaCp002;gene-LOC100281795;gene-LOC118475434;gene-LOC100282512;gene-LOC118475063;gene-LOC100283212;gene-LOC100273752;…	LOC118471911;LOC100216729;LOC118475927;LOC542530;LOC542320;LOC542321;LOC100282214;LOC542716;LOC103651575;LOC103651577;LOC103651578;LOC100191715;LOC118474820;LOC118474767;LOC118473652;LOC100284154;psbA;LOC100281795;LOC118475434;LOC100282512;LOC118475063;LOC100283212;LOC100273752;LOC109944391;LOC109943317;LOC118475930;LOC542478;LOC100282021;LOC100280410;LOC100273427;LOC100193833;LOC100281248;LOC118…
143	GO:0015078	MF	proton transmembrane transporter activity	143/6173	604/42682	2.77682e-06	0.000464091	gene-LOC100286108;gene-LOC542328;gene-LOC100381931;gene-LOC100285636;gene-LOC100286106;gene-LOC100273354;gene-LOC118473847;gene-ZeamMp136;gene-LOC100381468;gene-LOC103652735;gene-LOC103645748;gene-LOC103651034;gene-LOC541635;gene-LOC100216710;gene-LOC100280996;gene-LOC100240688;gene-LOC118475430;gene-LOC118475432;gene-LOC103633295;gene-LOC103626681;gene-LOC118474881;gene-LOC118474884;gene-LOC1184…	LOC100286108;LOC542328;LOC100381931;LOC100285636;LOC100286106;LOC100273354;LOC118473847;cox1;LOC100381468;LOC103652735;LOC103645748;LOC103651034;LOC541635;LOC100216710;LOC100280996;LOC100240688;LOC118475430;LOC118475432;LOC103633295;LOC103626681;LOC118474881;LOC118474884;LOC118475831;LOC103627063;LOC118473354;LOC118473858;LOC118475829;atp6;LOC100193474;LOC103650334;LOC118475932;LOC118475684;LOC11…
39	GO:0046943	MF	carboxylic acid transmembrane transporter activity	39/6173	121/42682	3.05786e-06	0.000464091	gene-LOC100217202;gene-LOC100285777;gene-LOC100274249;gene-LOC100192670;gene-LOC103631855;gene-LOC100284274;gene-LOC118476033;gene-LOC103650762;gene-LOC100501686;gene-LOC103650987;gene-LOC100281553;gene-LOC100191316;gene-LOC100274318;gene-LOC100281867;gene-LOC100383250;gene-LOC100283648;gene-LOC103641984;gene-LOC100282656;gene-LOC100285200;gene-LOC100193855;gene-LOC100193702;gene-LOC100383166;gen…	LOC100217202;LOC100285777;LOC100274249;LOC100192670;LOC103631855;LOC100284274;LOC118476033;LOC103650762;LOC100501686;LOC103650987;LOC100281553;LOC100191316;LOC100274318;LOC100281867;LOC100383250;LOC100283648;LOC103641984;LOC100282656;LOC100285200;LOC100193855;LOC100193702;LOC100383166;LOC103654612;LOC100283030;LOC100283931;LOC103652507;LOC100273033;LOC103650635;LOC100216823;LOC100383966;LOC103640…
39	GO:0005342	MF	organic acid transmembrane transporter activity	39/6173	121/42682	3.05786e-06	0.000464091	gene-LOC100217202;gene-LOC100285777;gene-LOC100274249;gene-LOC100192670;gene-LOC103631855;gene-LOC100284274;gene-LOC118476033;gene-LOC103650762;gene-LOC100501686;gene-LOC103650987;gene-LOC100281553;gene-LOC100191316;gene-LOC100274318;gene-LOC100281867;gene-LOC100383250;gene-LOC100283648;gene-LOC103641984;gene-LOC100282656;gene-LOC100285200;gene-LOC100193855;gene-LOC100193702;gene-LOC100383166;gen…	LOC100217202;LOC100285777;LOC100274249;LOC100192670;LOC103631855;LOC100284274;LOC118476033;LOC103650762;LOC100501686;LOC103650987;LOC100281553;LOC100191316;LOC100274318;LOC100281867;LOC100383250;LOC100283648;LOC103641984;LOC100282656;LOC100285200;LOC100193855;LOC100193702;LOC100383166;LOC103654612;LOC100283030;LOC100283931;LOC103652507;LOC100273033;LOC103650635;LOC100216823;LOC100383966;LOC103640…
136	GO:0015291	MF	secondary active transmembrane transporter activity	136/6173	550/42682	3.11015e-06	0.000464091	gene-LOC100286108;gene-LOC100381931;gene-LOC100285636;gene-LOC100286106;gene-LOC103645340;gene-LOC100383875;gene-LOC100381468;gene-LOC103652735;gene-LOC100285382;gene-pht2;gene-LOC100191964;gene-LOC100216716;gene-LOC103645748;gene-LOC103651034;gene-LOC541635;gene-LOC100240688;gene-LOC100501847;gene-LOC103633295;gene-LOC100285573;gene-LOC103638575;gene-LOC100502149;gene-LOC103627063;gene-LOC100193…	LOC100286108;LOC100381931;LOC100285636;LOC100286106;LOC103645340;LOC100383875;LOC100381468;LOC103652735;LOC100285382;pht2;LOC100191964;LOC100216716;LOC103645748;LOC103651034;LOC541635;LOC100240688;LOC100501847;LOC103633295;LOC100285573;LOC103638575;LOC100502149;LOC103627063;LOC100193474;LOC100272770;LOC103650334;LOC100191990;LOC103647781;LOC100383930;LOC100383574;LOC100272673;LOC100502471;LOC1002…
131	GO:0005506	MF	iron ion binding	131/6173	584/42682	3.3832e-06	0.000464091	gene-LOC542580;gene-LOC100273044;gene-LOC103643375;gene-LOC542715;gene-LOC542714;gene-LOC100272582;gene-LOC100191675;gene-LOC732775;gene-LOC100273597;gene-LOC100282873;gene-LOC103650734;gene-LOC103644032;gene-LOC103636106;gene-LOC103635000;gene-LOC103650928;gene-LOC542154;gene-LOC103644036;gene-LOC103639258;gene-LOC100279840;gene-LOC109941639;gene-aos1;gene-aos2;gene-LOC100279847;gene-LOC10362586…	LOC542580;LOC100273044;LOC103643375;LOC542715;LOC542714;LOC100272582;LOC100191675;LOC732775;LOC100273597;LOC100282873;LOC103650734;LOC103644032;LOC103636106;LOC103635000;LOC103650928;LOC542154;LOC103644036;LOC103639258;LOC100279840;LOC109941639;aos1;aos2;LOC100279847;LOC103625869;LOC103651348;LOC100193472;LOC103655017;LOC100273457;LOC103654095;LOC100279214;LOC100273344;LOC100281925;LOC100193395;L…
135	GO:0022853	MF	active ion transmembrane transporter activity	135/6173	599/42682	3.39248e-06	0.000464091	gene-LOC100286108;gene-LOC542328;gene-LOC100381931;gene-LOC100285636;gene-LOC100286106;gene-LOC100273354;gene-LOC100381468;gene-LOC103652735;gene-LOC100285382;gene-LOC100274413;gene-LOC100191964;gene-LOC100216716;gene-LOC103645748;gene-LOC103651034;gene-LOC541635;gene-LOC100216710;gene-LOC100240688;gene-LOC118475430;gene-LOC100384199;gene-LOC103633295;gene-LOC103626681;gene-LOC118474881;gene-LOC1…	LOC100286108;LOC542328;LOC100381931;LOC100285636;LOC100286106;LOC100273354;LOC100381468;LOC103652735;LOC100285382;LOC100274413;LOC100191964;LOC100216716;LOC103645748;LOC103651034;LOC541635;LOC100216710;LOC100240688;LOC118475430;LOC100384199;LOC103633295;LOC103626681;LOC118474881;LOC118474884;LOC103627063;LOC118473354;LOC118473858;LOC100193474;LOC103626217;LOC103626849;LOC103650334;LOC100191990;LO…
86	GO:0051082	MF	unfolded protein binding	86/6173	359/42682	3.50068e-06	0.000464091	gene-LOC100193174;gene-LOC103633537;gene-LOC100281706;gene-LOC100217267;gene-LOC100281701;gene-LOC100282636;gene-LOC100533160;gene-LOC103653580;gene-LOC103625973;gene-LOC100285269;gene-LOC100281806;gene-LOC100272368;gene-LOC100384625;gene-LOC100501536;gene-LOC542723;gene-LOC100279926;gene-LOC100196928;gene-LOC103634220;gene-LOC103629395;gene-LOC100279992;gene-LOC100280317;gene-LOC103647533;gene-L…	LOC100193174;LOC103633537;LOC100281706;LOC100217267;LOC100281701;LOC100282636;LOC100533160;LOC103653580;LOC103625973;LOC100285269;LOC100281806;LOC100272368;LOC100384625;LOC100501536;LOC542723;LOC100279926;LOC100196928;LOC103634220;LOC103629395;LOC100279992;LOC100280317;LOC103647533;LOC100285374;LOC100277908;LOC111590170;LOC103630297;LOC542736;LOC542732;LOC100283947;LOC542421;LOC542185;LOC10028579…
94	GO:0060089	MF	molecular transducer activity	94/6173	397/42682	3.7245e-06	0.000464091	gene-LOC112935940;gene-LOC541634;gene-LOC541638;gene-LOC103649993;gene-LOC103629707;gene-LOC100384022;gene-LOC103645061;gene-LOC103646003;gene-LOC100381573;gene-LOC103630112;gene-LOC100383079;gene-LOC103644260;gene-LOC103638261;gene-LOC100285401;gene-LOC732761;gene-LOC109941412;gene-LOC100276165;gene-LOC118472236;gene-LOC100383570;gene-LOC103647389;gene-LOC107546777;gene-LOC100381811;gene-LOC1002…	LOC112935940;LOC541634;LOC541638;LOC103649993;LOC103629707;LOC100384022;LOC103645061;LOC103646003;LOC100381573;LOC103630112;LOC100383079;LOC103644260;LOC103638261;LOC100285401;LOC732761;LOC109941412;LOC100276165;LOC118472236;LOC100383570;LOC103647389;LOC107546777;LOC100381811;LOC100274364;LOC103650299;LOC103627200;LOC100193562;LOC103640923;LOC100276157;LOC100382142;LOC103649623;LOC103632181;LOC10…
190	GO:0046906	MF	tetrapyrrole binding	190/6173	793/42682	4.16208e-06	0.000464091	gene-LOC118471911;gene-LOC542580;gene-LOC100273044;gene-LOC100216995;gene-LOC103654294;gene-LOC542320;gene-LOC542321;gene-LOC100193833;gene-LOC103647484;gene-LOC542716;gene-LOC100191675;gene-LOC100273597;gene-LOC100282873;gene-LOC103640554;gene-LOC103650734;gene-LOC103644032;gene-LOC103635633;gene-LOC100284154;gene-LOC103636106;gene-LOC100281795;gene-LOC103635000;gene-LOC118475434;gene-LOC1036283…	LOC118471911;LOC542580;LOC100273044;LOC100216995;LOC103654294;LOC542320;LOC542321;LOC100193833;LOC103647484;LOC542716;LOC100191675;LOC100273597;LOC100282873;LOC103640554;LOC103650734;LOC103644032;LOC103635633;LOC100284154;LOC103636106;LOC100281795;LOC103635000;LOC118475434;LOC103628355;LOC103651469;LOC103644036;LOC100273752;LOC118475930;LOC100191769;LOC118474884;LOC100273283;LOC100279840;LOC11847…
195	GO:0022890	MF	inorganic cation transmembrane transporter activity	195/6173	944/42682	4.2078e-06	0.000464091	gene-LOC100286108;gene-LOC542328;gene-LOC100381931;gene-LOC100285636;gene-LOC100381420;gene-LOC100286106;gene-LOC100273354;gene-LOC118473847;gene-ZeamMp136;gene-LOC100381468;gene-LOC100501975;gene-LOC100274413;gene-LOC103645748;gene-LOC103634620;gene-LOC541635;gene-LOC100216710;gene-LOC100280996;gene-LOC100240688;gene-LOC118475430;gene-LOC118475432;gene-LOC103633295;gene-LOC103626681;gene-LOC1184…	LOC100286108;LOC542328;LOC100381931;LOC100285636;LOC100381420;LOC100286106;LOC100273354;LOC118473847;cox1;LOC100381468;LOC100501975;LOC100274413;LOC103645748;LOC103634620;LOC541635;LOC100216710;LOC100280996;LOC100240688;LOC118475430;LOC118475432;LOC103633295;LOC103626681;LOC118474881;LOC103645972;LOC118474884;LOC118475831;LOC103627063;LOC100273360;LOC118473858;LOC118475829;atp6;LOC100193474;LOC10…
202	GO:0008324	MF	cation transmembrane transporter activity	202/6173	984/42682	4.22997e-06	0.000464091	gene-LOC100286108;gene-LOC542328;gene-LOC100381931;gene-LOC100285636;gene-LOC100381420;gene-LOC100286106;gene-LOC100273354;gene-LOC118473847;gene-LOC118476033;gene-ZeamMp136;gene-LOC100381468;gene-LOC100501975;gene-LOC118473354;gene-LOC100274413;gene-LOC103645748;gene-LOC103634620;gene-LOC541635;gene-LOC100216710;gene-LOC100280996;gene-LOC100240688;gene-LOC118475430;gene-LOC118475432;gene-LOC1036…	LOC100286108;LOC542328;LOC100381931;LOC100285636;LOC100381420;LOC100286106;LOC100273354;LOC118473847;LOC118476033;cox1;LOC100381468;LOC100501975;LOC118473354;LOC100274413;LOC103645748;LOC103634620;LOC541635;LOC100216710;LOC100280996;LOC100240688;LOC118475430;LOC118475432;LOC103633295;LOC103626681;LOC118474881;LOC103645972;LOC118474884;LOC118475831;LOC103627063;LOC100273360;LOC118473858;LOC1184758…
51	GO:0015293	MF	symporter activity	51/6173	185/42682	4.46311e-06	0.000464091	gene-LOC103632561;gene-LOC103625754;gene-LOC100381931;gene-LOC100285636;gene-LOC100274325;gene-LOC103631520;gene-LOC100286106;gene-LOC100383930;gene-LOC100274435;gene-LOC100381468;gene-LOC103642786;gene-LOC100192469;gene-LOC100191837;gene-LOC100383435;gene-LOC103634620;gene-LOC100284378;gene-LOC542695;gene-LOC100240688;gene-LOC103633295;gene-LOC100285200;gene-LOC100502532;gene-LOC100285573;gene-L…	LOC103632561;LOC103625754;LOC100381931;LOC100285636;LOC100274325;LOC103631520;LOC100286106;LOC100383930;LOC100274435;LOC100381468;LOC103642786;LOC100192469;LOC100191837;LOC100383435;LOC103634620;LOC100284378;LOC542695;LOC100240688;LOC103633295;LOC100285200;LOC100502532;LOC100285573;LOC100281208;LOC100170248;pht13;LOC100283132;LOC100281595;LOC541615;LOC100281736;LOC103627063;LOC100274323;LOC100384…
248	GO:0009628	BP	response to abiotic stimulus	248/6173	1014/42682	4.7396e-06	0.000471312	gene-LOC542126;gene-LOC103641723;gene-LOC100281791;gene-LOC100281148;gene-LOC100284744;gene-LOC100127531;gene-LOC100283729;gene-LOC100282679;gene-LOC541887;gene-LOC542320;gene-LOC542321;gene-LOC103629707;gene-LOC100193833;gene-LOC100281706;gene-LOC542716;gene-LOC100381505;gene-LOC103647483;gene-LOC542712;gene-LOC100191679;gene-LOC100192592;gene-LOC100280018;gene-LOC114711037;gene-LOC100384514;gen…	LOC542126;LOC103641723;LOC100281791;LOC100281148;LOC100284744;LOC100127531;LOC100283729;LOC100282679;LOC541887;LOC542320;LOC542321;LOC103629707;LOC100193833;LOC100281706;LOC542716;LOC100381505;LOC103647483;LOC542712;LOC100191679;LOC100192592;LOC100280018;LOC114711037;LOC100384514;LOC100274851;LOC606449;LOC100383277;LOC100217072;LOC100304385;LOC100383372;LOC100502422;LOC101027099;LOC100216718;LOC1…
308	GO:0009507	CC	chloroplast	308/6173	1504/42682	5.0541e-06	0.000471312	gene-LOC542126;gene-LOC100193934;gene-LOC100283722;gene-LOC100193172;gene-LOC542481;gene-LOC100273246;gene-LOC100281148;gene-LOC542558;gene-LOC103654384;gene-LOC100382495;gene-LOC103645105;gene-LOC100279341;gene-sfp4;gene-LOC542081;gene-LOC100274305;gene-LOC100192754;gene-LOC100273451;gene-LOC732841;gene-LOC542713;gene-LOC100274033;gene-LOC103636217;gene-LOC103627661;gene-LOC100273163;gene-LOC100…	LOC542126;LOC100193934;LOC100283722;LOC100193172;LOC542481;LOC100273246;LOC100281148;LOC542558;LOC103654384;LOC100382495;LOC103645105;LOC100279341;sfp4;LOC542081;LOC100274305;LOC100192754;LOC100273451;LOC732841;LOC542713;LOC100274033;LOC103636217;LOC103627661;LOC100273163;LOC100217177;LOC114711037;LOC100193466;LOC542249;LOC100275874;LOC103645748;LOC100282634;LOC100280996;LOC103653580;LOC100501272…
261	GO:0015318	MF	inorganic molecular entity transmembrane transporter activity	261/6173	1172/42682	5.11937e-06	0.000471312	gene-LOC100281095;gene-LOC100286108;gene-LOC542328;gene-LOC100381931;gene-LOC100285636;gene-LOC100381420;gene-LOC541887;gene-LOC100286106;gene-LOC100273354;gene-LOC118473847;gene-LOC100283330;gene-ZeamMp136;gene-LOC100381468;gene-LOC100501975;gene-LOC103627661;gene-LOC100285382;gene-LOC100274413;gene-LOC100191964;gene-LOC100216716;gene-LOC103645748;gene-LOC103634620;gene-LOC541635;gene-LOC1002167…	LOC100281095;LOC100286108;LOC542328;LOC100381931;LOC100285636;LOC100381420;LOC541887;LOC100286106;LOC100273354;LOC118473847;LOC100283330;cox1;LOC100381468;LOC100501975;LOC103627661;LOC100285382;LOC100274413;LOC100191964;LOC100216716;LOC103645748;LOC103634620;LOC541635;LOC100216710;LOC100280996;LOC541894;LOC100240688;LOC103637664;LOC118475430;LOC118475012;LOC118475432;LOC100384199;LOC542014;LOC103…
77	GO:0015267	MF	channel activity	77/6173	314/42682	5.19595e-06	0.000471312	gene-LOC100281095;gene-LOC103637774;gene-LOC100281924;gene-LOC118475673;gene-LOC103654560;gene-LOC541884;gene-LOC541885;gene-LOC541675;gene-LOC541887;gene-LOC542494;gene-LOC100191751;gene-LOC103626309;gene-LOC118473847;gene-LOC100279951;gene-LOC542619;gene-LOC103627661;gene-LOC103651474;gene-LOC103636314;gene-LOC103650266;gene-LOC118474821;gene-LOC100216822;gene-LOC100191503;gene-LOC103651425;gen…	LOC100281095;LOC103637774;LOC100281924;LOC118475673;LOC103654560;LOC541884;LOC541885;LOC541675;LOC541887;LOC542494;LOC100191751;LOC103626309;LOC118473847;LOC100279951;LOC542619;LOC103627661;LOC103651474;LOC103636314;LOC103650266;LOC118474821;LOC100216822;LOC100191503;LOC103651425;LOC118474218;LOC100280996;LOC542412;LOC118475065;LOC111590386;atpA;LOC103647353;LOC118475696;LOC100273558;LOC542145;LO…
77	GO:0022803	MF	passive transmembrane transporter activity	77/6173	314/42682	5.19595e-06	0.000471312	gene-LOC100281095;gene-LOC103637774;gene-LOC100281924;gene-LOC118475673;gene-LOC103654560;gene-LOC541884;gene-LOC541885;gene-LOC541675;gene-LOC541887;gene-LOC542494;gene-LOC100191751;gene-LOC103626309;gene-LOC118473847;gene-LOC100279951;gene-LOC542619;gene-LOC103627661;gene-LOC103651474;gene-LOC103636314;gene-LOC103650266;gene-LOC118474821;gene-LOC100216822;gene-LOC100191503;gene-LOC103651425;gen…	LOC100281095;LOC103637774;LOC100281924;LOC118475673;LOC103654560;LOC541884;LOC541885;LOC541675;LOC541887;LOC542494;LOC100191751;LOC103626309;LOC118473847;LOC100279951;LOC542619;LOC103627661;LOC103651474;LOC103636314;LOC103650266;LOC118474821;LOC100216822;LOC100191503;LOC103651425;LOC118474218;LOC100280996;LOC542412;LOC118475065;LOC111590386;atpA;LOC103647353;LOC118475696;LOC100273558;LOC542145;LO…
245	GO:0022804	MF	active transmembrane transporter activity	245/6173	1218/42682	5.21844e-06	0.000471312	gene-LOC103630215;gene-LOC100286108;gene-LOC542328;gene-LOC103654810;gene-LOC100285636;gene-LOC100381420;gene-LOC100286106;gene-LOC100273354;gene-LOC103645340;gene-LOC100383875;gene-LOC118473842;gene-LOC100381468;gene-LOC100501975;gene-LOC118473354;gene-LOC100285382;gene-LOC100274413;gene-LOC100191964;gene-LOC100216716;gene-LOC100384057;gene-LOC103634620;gene-LOC541635;gene-LOC100216710;gene-LOC1…	LOC103630215;LOC100286108;LOC542328;LOC103654810;LOC100285636;LOC100381420;LOC100286106;LOC100273354;LOC103645340;LOC100383875;LOC118473842;LOC100381468;LOC100501975;LOC118473354;LOC100285382;LOC100274413;LOC100191964;LOC100216716;LOC100384057;LOC103634620;LOC541635;LOC100216710;LOC100272673;LOC100384208;LOC100240688;LOC100501847;LOC118475430;LOC100501068;LOC100191729;LOC100384199;LOC100381931;LO…
277	GO:0015075	MF	ion transmembrane transporter activity	277/6173	1265/42682	5.29315e-06	0.000471312	gene-LOC100281095;gene-LOC100286108;gene-LOC542328;gene-LOC100381931;gene-LOC100283726;gene-LOC100381420;gene-LOC100286106;gene-LOC100273354;gene-LOC118473847;gene-LOC118476033;gene-LOC100283330;gene-ZeamMp136;gene-LOC100381468;gene-LOC100501975;gene-LOC103627661;gene-LOC118473354;gene-LOC100285382;gene-LOC100274413;gene-LOC100191964;gene-LOC100216716;gene-LOC103645748;gene-LOC103634620;gene-LOC1…	LOC100281095;LOC100286108;LOC542328;LOC100381931;LOC100283726;LOC100381420;LOC100286106;LOC100273354;LOC118473847;LOC118476033;LOC100283330;cox1;LOC100381468;LOC100501975;LOC103627661;LOC118473354;LOC100285382;LOC100274413;LOC100191964;LOC100216716;LOC103645748;LOC103634620;LOC100285636;LOC100216710;LOC100280996;LOC100240688;LOC103637664;LOC118475430;LOC118475432;LOC100384199;LOC100502520;LOC1036…
227	GO:0042221	BP	response to chemical	227/6173	1120/42682	5.82921e-06	0.000494341	gene-LOC100273293;gene-LOC541633;gene-LOC103648088;gene-LOC100282909;gene-LOC541954;gene-LOC100284744;gene-LOC100283729;gene-LOC541638;gene-LOC100285146;gene-LOC103629707;gene-LOC100272963;gene-LOC100281706;gene-LOC100284627;gene-LOC103632137;gene-LOC103638672;gene-LOC114711037;gene-LOC100304385;gene-LOC100383372;gene-LOC100127531;gene-LOC100304380;gene-LOC103626666;gene-LOC103625973;gene-LOC1036…	LOC100273293;LOC541633;LOC103648088;LOC100282909;LOC541954;LOC100284744;LOC100283729;LOC541638;LOC100285146;LOC103629707;LOC100272963;LOC100281706;LOC100284627;LOC103632137;LOC103638672;LOC114711037;LOC100304385;LOC100383372;LOC100127531;LOC100304380;LOC103626666;LOC103625973;LOC103647376;LOC103164614;LOC542154;LOC111591274;LOC103641779;LOC100283766;LOC542014;LOC542396;LOC100384583;LOC100281598;L…
324	GO:0009536	CC	plastid	324/6173	1638/42682	6.16808e-06	0.000512512	gene-LOC542126;gene-LOC100193934;gene-LOC100283722;gene-LOC100193172;gene-LOC542481;gene-LOC100273246;gene-LOC100282845;gene-LOC542558;gene-LOC103654384;gene-LOC100382495;gene-LOC103645105;gene-LOC100279341;gene-sfp4;gene-LOC542081;gene-LOC100274305;gene-LOC100192754;gene-LOC100273451;gene-LOC732841;gene-LOC542713;gene-LOC100274033;gene-LOC103636217;gene-LOC103627661;gene-LOC100273163;gene-LOC100…	LOC542126;LOC100193934;LOC100283722;LOC100193172;LOC542481;LOC100273246;LOC100282845;LOC542558;LOC103654384;LOC100382495;LOC103645105;LOC100279341;sfp4;LOC542081;LOC100274305;LOC100192754;LOC100273451;LOC732841;LOC542713;LOC100274033;LOC103636217;LOC103627661;LOC100273163;LOC100217177;LOC114711037;LOC100193466;LOC542249;LOC100275874;LOC103645748;LOC100282634;LOC100280996;LOC103653580;LOC100501272…
162	GO:0006811	BP	ion transport	162/6173	793/42682	6.75661e-06	0.000520633	gene-LOC100286108;gene-LOC541635;gene-LOC541634;gene-LOC100501522;gene-LOC118475829;gene-LOC118473847;gene-LOC118476033;gene-ZeamMp136;gene-LOC103640860;gene-LOC100285382;gene-LOC100285383;gene-LOC103645748;gene-LOC103651034;gene-LOC100216965;gene-LOC100216710;gene-LOC100280996;gene-LOC118475432;gene-LOC732787;gene-LOC118475932;gene-LOC118474884;gene-LOC100277665;gene-LOC118475831;gene-LOC1002733…	LOC100286108;LOC541635;LOC541634;LOC100501522;LOC118475829;LOC118473847;LOC118476033;cox1;LOC103640860;LOC100285382;LOC100285383;LOC103645748;LOC103651034;LOC100216965;LOC100216710;LOC100280996;LOC118475432;LOC732787;LOC118475932;LOC118474884;LOC100277665;LOC118475831;LOC100273360;LOC732761;atp6;LOC103626849;LOC100216822;LOC103631738;LOC109944895;LOC118475684;LOC118475683;atp9;LOC103651008;LOC100…
87	GO:0031975	CC	envelope	87/6173	369/42682	6.86799e-06	0.000520633	gene-LOC100281148;gene-LOC542321;gene-LOC100193833;gene-LOC100272809;gene-LOC100217072;gene-LOC100280018;gene-LOC103632317;gene-LOC103633537;gene-LOC100284154;gene-LOC100193730;gene-LOC100277683;gene-LOC103643842;gene-LOC103648022;gene-LOC100283609;gene-LOC100273752;gene-LOC100284092;gene-LOC100283753;gene-LOC541946;gene-LOC100286348;gene-LOC100279992;gene-LOC100282625;gene-LOC103646496;gene-LOC1…	LOC100281148;LOC542321;LOC100193833;LOC100272809;LOC100217072;LOC100280018;LOC103632317;LOC103633537;LOC100284154;LOC100193730;LOC100277683;LOC103643842;LOC103648022;LOC100283609;LOC100273752;LOC100284092;LOC100283753;LOC541946;LOC100286348;LOC100279992;LOC100282625;LOC103646496;LOC103627748;LOC100381586;LOC103630751;LOC100384390;LOC100285378;LOC100281924;LOC542530;LOC100381681;LOC103651575;LOC10…
87	GO:0031967	CC	organelle envelope	87/6173	369/42682	6.86799e-06	0.000520633	gene-LOC100281148;gene-LOC542321;gene-LOC100193833;gene-LOC100272809;gene-LOC100217072;gene-LOC100280018;gene-LOC103632317;gene-LOC103633537;gene-LOC100284154;gene-LOC100193730;gene-LOC100277683;gene-LOC103643842;gene-LOC103648022;gene-LOC100283609;gene-LOC100273752;gene-LOC100284092;gene-LOC100283753;gene-LOC541946;gene-LOC100286348;gene-LOC100279992;gene-LOC100282625;gene-LOC103646496;gene-LOC1…	LOC100281148;LOC542321;LOC100193833;LOC100272809;LOC100217072;LOC100280018;LOC103632317;LOC103633537;LOC100284154;LOC100193730;LOC100277683;LOC103643842;LOC103648022;LOC100283609;LOC100273752;LOC100284092;LOC100283753;LOC541946;LOC100286348;LOC100279992;LOC100282625;LOC103646496;LOC103627748;LOC100381586;LOC103630751;LOC100384390;LOC100285378;LOC100281924;LOC542530;LOC100381681;LOC103651575;LOC10…
488	GO:0005886	CC	plasma membrane	488/6173	2329/42682	7.14627e-06	0.000520633	gene-LOC100193072;gene-LOC100285146;gene-LOC100286106;gene-LOC100273354;gene-LOC118475696;gene-LOC100282631;gene-LOC103653994;gene-LOC100216710;gene-LOC103653580;gene-LOC118472963;gene-LOC100383079;gene-LOC100192913;gene-LOC542396;gene-LOC103626681;gene-LOC100383384;gene-LOC100282222;gene-LOC103638261;gene-LOC100382256;gene-LOC103629714;gene-LOC103649993;gene-LOC100284695;gene-LOC100273687;gene-L…	LOC100193072;LOC100285146;LOC100286106;LOC100273354;LOC118475696;LOC100282631;LOC103653994;LOC100216710;LOC103653580;LOC118472963;LOC100383079;LOC100192913;LOC542396;LOC103626681;LOC100383384;LOC100282222;LOC103638261;LOC100382256;LOC103629714;LOC103649993;LOC100284695;LOC100273687;LOC103654007;LOC100191776;LOC100192072;LOC100281465;LOC103627746;LOC103630440;LOC100383570;LOC103626569;LOC103647389…
466	GO:0031090	CC	organelle membrane	466/6173	2267/42682	7.27871e-06	0.000520633	gene-LOC103632727;gene-LOC118471911;gene-LOC100286108;gene-LOC103648828;gene-LOC542320;gene-LOC542321;gene-LOC100273354;gene-LOC542716;gene-ZeamMp136;gene-LOC100856995;gene-LOC103638906;gene-LOC100273459;gene-LOC100280996;gene-LOC109943141;gene-LOC100191375;gene-LOC100284553;gene-LOC542396;gene-LOC103626681;gene-LOC118475930;gene-LOC118475932;gene-LOC118475723;gene-LOC103634768;gene-LOC103626849;…	LOC103632727;LOC118471911;LOC100286108;LOC103648828;LOC542320;LOC542321;LOC100273354;LOC542716;cox1;LOC100856995;LOC103638906;LOC100273459;LOC100280996;LOC109943141;LOC100191375;LOC100284553;LOC542396;LOC103626681;LOC118475930;LOC118475932;LOC118475723;LOC103634768;LOC103626849;LOC100382028;LOC100283513;LOC103654300;LOC100274305;LOC103627748;LOC100217267;LOC100502506;LOC100280491;LOC109943287;LOC…
148	GO:0020037	MF	heme binding	148/6173	704/42682	6.69748e-06	0.000520633	gene-LOC542580;gene-LOC100273044;gene-LOC100216995;gene-LOC103654294;gene-LOC103643375;gene-LOC100272582;gene-LOC100191675;gene-LOC100273597;gene-LOC100282873;gene-LOC103650734;gene-LOC100273457;gene-LOC103635633;gene-LOC103636106;gene-LOC103635000;gene-LOC103628355;gene-LOC103651469;gene-LOC103644036;gene-LOC100191769;gene-LOC118474884;gene-LOC100273283;gene-LOC100279840;gene-LOC118475720;gene-a…	LOC542580;LOC100273044;LOC100216995;LOC103654294;LOC103643375;LOC100272582;LOC100191675;LOC100273597;LOC100282873;LOC103650734;LOC100273457;LOC103635633;LOC103636106;LOC103635000;LOC103628355;LOC103651469;LOC103644036;LOC100191769;LOC118474884;LOC100273283;LOC100279840;LOC118475720;aos1;aos2;LOC100283114;LOC103625869;LOC100280551;LOC100193472;LOC103654219;LOC103655017;LOC103639086;LOC103647484;LO…
515	GO:0022857	MF	transmembrane transporter activity	515/6173	2392/42682	7.03476e-06	0.000520633	gene-LOC100286108;gene-LOC542328;gene-LOC103648828;gene-LOC100285636;gene-LOC100286106;gene-LOC100273354;gene-ZeamMp136;gene-LOC103652735;gene-LOC103627661;gene-LOC100285382;gene-LOC100282631;gene-LOC100216716;gene-LOC100216710;gene-LOC100280996;gene-LOC100501847;gene-LOC100285732;gene-LOC103626681;gene-LOC118475932;gene-LOC103628874;gene-LOC118476226;gene-LOC118475831;gene-LOC100382256;gene-LOC1…	LOC100286108;LOC542328;LOC103648828;LOC100285636;LOC100286106;LOC100273354;cox1;LOC103652735;LOC103627661;LOC100285382;LOC100282631;LOC100216716;LOC100216710;LOC100280996;LOC100501847;LOC100285732;LOC103626681;LOC118475932;LOC103628874;LOC118476226;LOC118475831;LOC100382256;LOC111590560;LOC118475720;LOC103627063;LOC103629714;LOC118475723;LOC103626849;LOC100272770;LOC100501625;LOC103650334;LOC1002…
531	GO:0005215	MF	transporter activity	531/6173	2467/42682	7.21426e-06	0.000520633	gene-LOC100286108;gene-LOC542328;gene-LOC103648828;gene-LOC100285636;gene-LOC100286106;gene-LOC100273354;gene-ZeamMp136;gene-LOC103652735;gene-LOC103627661;gene-LOC100285382;gene-LOC100282631;gene-LOC100216716;gene-LOC100216710;gene-LOC100280996;gene-LOC100501847;gene-LOC103634601;gene-LOC103626681;gene-LOC118475932;gene-LOC103628874;gene-LOC118476226;gene-LOC118475831;gene-LOC100382256;gene-LOC1…	LOC100286108;LOC542328;LOC103648828;LOC100285636;LOC100286106;LOC100273354;cox1;LOC103652735;LOC103627661;LOC100285382;LOC100282631;LOC100216716;LOC100216710;LOC100280996;LOC100501847;LOC103634601;LOC103626681;LOC118475932;LOC103628874;LOC118476226;LOC118475831;LOC100382256;LOC111590560;LOC118475720;LOC103627063;LOC103629714;LOC118475723;LOC103626849;LOC100272770;LOC100501625;LOC103650334;LOC1002…
86	GO:0038023	MF	signaling receptor activity	86/6173	371/42682	7.31625e-06	0.000520633	gene-LOC112935940;gene-LOC541634;gene-LOC103649993;gene-LOC103629707;gene-LOC100384022;gene-LOC103645061;gene-LOC103646003;gene-LOC100381573;gene-LOC100383079;gene-LOC103644260;gene-LOC103638261;gene-LOC100285401;gene-LOC732761;gene-LOC109941412;gene-LOC100276165;gene-LOC118472236;gene-LOC100383570;gene-LOC103647389;gene-LOC107546777;gene-LOC100381811;gene-LOC100274364;gene-LOC103650299;gene-LOC1…	LOC112935940;LOC541634;LOC103649993;LOC103629707;LOC100384022;LOC103645061;LOC103646003;LOC100381573;LOC100383079;LOC103644260;LOC103638261;LOC100285401;LOC732761;LOC109941412;LOC100276165;LOC118472236;LOC100383570;LOC103647389;LOC107546777;LOC100381811;LOC100274364;LOC103650299;LOC100193562;LOC103640923;LOC100276157;LOC100382142;LOC103649623;LOC103632181;LOC100285492;LOC100283188;LOC100193908;LO…
557	GO:0043412	BP	macromolecule modification	557/6173	3077/42682	7.69536e-06	0.000536356	gene-LOC103648980;gene-LOC541954;gene-LOC542320;gene-LOC103640510;gene-LOC542322;gene-LOC542716;gene-LOC100281540;gene-LOC100382080;gene-LOC100274453;gene-LOC103640990;gene-LOC100304380;gene-LOC103634946;gene-LOC100502214;gene-LOC100284554;gene-LOC118475930;gene-LOC100282222;gene-LOC103638261;gene-LOC100304207;gene-LOC103643039;gene-LOC542321;gene-LOC100281301;gene-LOC103646846;gene-LOC100274179;…	LOC103648980;LOC541954;LOC542320;LOC103640510;LOC542322;LOC542716;LOC100281540;LOC100382080;LOC100274453;LOC103640990;LOC100304380;LOC103634946;LOC100502214;LOC100284554;LOC118475930;LOC100282222;LOC103638261;LOC100304207;LOC103643039;LOC542321;LOC100281301;LOC103646846;LOC100274179;LOC100273687;LOC103650055;LOC103654412;LOC103647267;LOC100383570;LOC103636117;LOC100283450;LOC103636445;LOC10364738…
503	GO:0044281	BP	small molecule metabolic process	503/6173	2735/42682	7.75911e-06	0.000536356	gene-LOC100273293;gene-LOC100193172;gene-LOC100283966;gene-LOC103638222;gene-LOC100283964;gene-LOC100193934;gene-LOC100284394;gene-LOC118475694;gene-LOC541958;gene-LOC541959;gene-LOC100285146;gene-LOC542715;gene-LOC542714;gene-LOC100276170;gene-LOC100384514;gene-LOC542249;gene-LOC118471916;gene-LOC100280996;gene-LOC100278302;gene-LOC100193070;gene-LOC100283606;gene-LOC100279917;gene-LOC100501486;…	LOC100273293;LOC100193172;LOC100283966;LOC103638222;LOC100283964;LOC100193934;LOC100284394;LOC118475694;LOC541958;LOC541959;LOC100285146;LOC542715;LOC542714;LOC100276170;LOC100384514;LOC542249;LOC118471916;LOC100280996;LOC100278302;LOC100193070;LOC100283606;LOC100279917;LOC100501486;LOC118472280;LOC118475932;LOC100276550;LOC100284089;LOC103643789;LOC100192075;LOC100194295;LOC100285064;LOC10362774…
94	GO:0006979	BP	response to oxidative stress	94/6173	414/42682	8.36718e-06	0.000559581	gene-LOC100216995;gene-LOC100191905;gene-LOC100191598;gene-LOC100274305;gene-LOC103635633;gene-LOC100304380;gene-LOC100286188;gene-LOC100285269;gene-LOC100191769;gene-LOC100274377;gene-LOC100273283;gene-LOC100283690;gene-LOC100283114;gene-LOC542722;gene-LOC542723;gene-LOC100280551;gene-LOC103634220;gene-LOC100272963;gene-LOC100303864;gene-LOC100502505;gene-LOC100282342;gene-LOC100383014;gene-LOC1…	LOC100216995;LOC100191905;LOC100191598;LOC100274305;LOC103635633;LOC100304380;LOC100286188;LOC100285269;LOC100191769;LOC100274377;LOC100273283;LOC100283690;LOC100283114;LOC542722;LOC542723;LOC100280551;LOC103634220;LOC100272963;LOC100303864;LOC100502505;LOC100282342;LOC100383014;LOC100285655;LOC100280077;LOC100285899;LOC118473553;LOC100273479;LOC100273378;aoc2;LOC100382707;LOC100101533;LOC1036348…
636	GO:0016491	MF	oxidoreductase activity	636/6173	3154/42682	8.61605e-06	0.000567005	gene-LOC100280398;gene-LOC100273293;gene-LOC118471911;gene-LOC100193172;gene-LOC100276043;gene-LOC100193070;gene-LOC103654294;gene-LOC100286107;gene-LOC542321;gene-LOC100273354;gene-LOC100277777;gene-LOC100273454;gene-LOC542717;gene-LOC542713;gene-LOC542712;gene-LOC100382495;gene-LOC100273597;gene-LOC100273459;gene-LOC542249;gene-LOC118471916;gene-LOC103635000;gene-LOC100381673;gene-LOC100272892;…	LOC100280398;LOC100273293;LOC118471911;LOC100193172;LOC100276043;LOC100193070;LOC103654294;LOC100286107;LOC542321;LOC100273354;LOC100277777;LOC100273454;LOC542717;LOC542713;LOC542712;LOC100382495;LOC100273597;LOC100273459;LOC542249;LOC118471916;LOC103635000;LOC100381673;LOC100272892;LOC118475930;LOC100284089;LOC103643375;LOC100382251;LOC118475723;LOC100281302;LOC103625869;LOC100191697;LOC10365400…
120	GO:0016051	BP	carbohydrate biosynthetic process	120/6173	558/42682	8.89542e-06	0.000576171	gene-LOC103648980;gene-LOC542481;gene-LOC542489;gene-LOC542711;gene-LOC100272808;gene-LOC100037797;gene-LOC100273196;gene-LOC606445;gene-LOC100382003;gene-LOC100501482;gene-LOC542139;gene-LOC103635817;gene-LOC100381759;gene-LOC103654257;gene-LOC100272815;gene-LOC100382408;gene-shbp1;gene-LOC103651208;gene-LOC103640854;gene-LOC541805;gene-LOC541806;gene-LOC541807;gene-LOC541802;gene-LOC103640436;g…	LOC103648980;LOC542481;LOC542489;LOC542711;LOC100272808;LOC100037797;LOC100273196;LOC606445;LOC100382003;LOC100501482;LOC542139;LOC103635817;LOC100381759;LOC103654257;LOC100272815;LOC100382408;shbp1;LOC103651208;LOC103640854;LOC541805;LOC541806;LOC541807;LOC541802;LOC103640436;LOC100281927;LOC542737;LOC103643546;LOC541868;LOC542107;LOC541656;LOC100136828;LOC542342;LOC100381529;LOC100194285;LOC103…
22	GO:0015698	BP	inorganic anion transport	22/6173	58/42682	9.0291e-06	0.000580261	gene-LOC541634;gene-sfp5;gene-LOC103650299;gene-LOC100284274;gene-LOC103640923;gene-LOC100285382;gene-pht2;gene-LOC100382148;gene-LOC778437;gene-LOC103629597;gene-LOC103647644;gene-pht13;gene-LOC732761;gene-LOC100502171;gene-LOC541617;gene-LOC100280683;gene-LOC109944895;gene-LOC103627788;gene-LOC103630022;gene-LOC100274381;gene-LOC100382112;gene-LOC100286314	LOC541634;sfp5;LOC103650299;LOC100284274;LOC103640923;LOC100285382;pht2;LOC100382148;LOC778437;LOC103629597;LOC103647644;pht13;LOC732761;LOC100502171;LOC541617;LOC100280683;LOC109944895;LOC103627788;LOC103630022;LOC100274381;LOC100382112;LOC100286314
200	GO:0065008	BP	regulation of biological quality	200/6173	1020/42682	9.50969e-06	0.000602265	gene-LOC118471911;gene-LOC100286108;gene-LOC100384665;gene-LOC541635;gene-LOC100284744;gene-LOC100192616;gene-LOC100285146;gene-LOC103647484;gene-LOC542409;gene-LOC542086;gene-LOC100272805;gene-LOC100280018;gene-LOC103650024;gene-LOC100281544;gene-LOC103651034;gene-LOC100216710;gene-LOC109945012;gene-LOC100280994;gene-LOC541634;gene-LOC100283443;gene-LOC103636167;gene-LOC100384657;gene-LOC732787;…	LOC118471911;LOC100286108;LOC100384665;LOC541635;LOC100284744;LOC100192616;LOC100285146;LOC103647484;LOC542409;LOC542086;LOC100272805;LOC100280018;LOC103650024;LOC100281544;LOC103651034;LOC100216710;LOC109945012;LOC100280994;LOC541634;LOC100283443;LOC103636167;LOC100384657;LOC732787;LOC100284553;LOC100280852;LOC100284171;LOC100193926;LOC541940;LOC100526749;LOC100216789;LOC118475832;LOC100283110;L…
70	GO:0008509	MF	anion transmembrane transporter activity	70/6173	287/42682	9.59113e-06	0.000602265	gene-LOC100281095;gene-LOC103627790;gene-LOC100280075;gene-LOC100283726;gene-LOC100191354;gene-sfp6;gene-sfp4;gene-sfp5;gene-LOC100191503;gene-LOC100284274;gene-LOC542599;gene-LOC100281408;gene-LOC100192670;gene-LOC100281372;gene-LOC103627661;gene-LOC100192104;gene-LOC103651474;gene-LOC100284966;gene-LOC103636314;gene-LOC103646382;gene-LOC100216716;gene-LOC100274318;gene-LOC103648951;gene-LOC1002…	LOC100281095;LOC103627790;LOC100280075;LOC100283726;LOC100191354;sfp6;sfp4;sfp5;LOC100191503;LOC100284274;LOC542599;LOC100281408;LOC100192670;LOC100281372;LOC103627661;LOC100192104;LOC103651474;LOC100284966;LOC103636314;LOC103646382;LOC100216716;LOC100274318;LOC103648951;LOC100216965;LOC100281867;LOC100191316;LOC778437;LOC103650987;LOC100192728;LOC542412;LOC100283648;LOC100279242;LOC103637664;LOC…
1095	GO:0016020	CC	membrane	1095/6173	5544/42682	1.0696e-05	0.000654653	gene-LOC103628874;gene-LOC103632727;gene-LOC118471911;gene-LOC100286108;gene-LOC103648828;gene-LOC100282845;gene-LOC103631990;gene-LOC100193072;gene-LOC542279;gene-LOC542489;gene-LOC542321;gene-LOC100273354;gene-LOC100273457;gene-LOC542716;gene-LOC100284847;gene-LOC103632181;gene-LOC103633201;gene-LOC103640860;gene-LOC100856995;gene-LOC103638906;gene-LOC100273459;gene-LOC112935940;gene-LOC1002826…	LOC103628874;LOC103632727;LOC118471911;LOC100286108;LOC103648828;LOC100282845;LOC103631990;LOC100193072;LOC542279;LOC542489;LOC542321;LOC100273354;LOC100273457;LOC542716;LOC100284847;LOC103632181;LOC103633201;LOC103640860;LOC100856995;LOC103638906;LOC100273459;LOC112935940;LOC100282631;LOC103653994;LOC103632711;LOC100216710;LOC100280996;LOC103653580;LOC100382229;LOC103634826;LOC103635000;LOC10019…
116	GO:0004497	MF	monooxygenase activity	116/6173	537/42682	1.07438e-05	0.000654653	gene-LOC542580;gene-LOC103643375;gene-LOC100272582;gene-LOC103634652;gene-LOC100191675;gene-LOC100273597;gene-LOC100282873;gene-LOC103650734;gene-LOC103633147;gene-LOC103636106;gene-LOC103635000;gene-LOC103651469;gene-LOC103644036;gene-LOC100279840;gene-LOC109941639;gene-aos1;gene-aos2;gene-LOC100285076;gene-LOC103625869;gene-LOC100193472;gene-LOC103655017;gene-LOC100286851;gene-LOC100273457;gene…	LOC542580;LOC103643375;LOC100272582;LOC103634652;LOC100191675;LOC100273597;LOC100282873;LOC103650734;LOC103633147;LOC103636106;LOC103635000;LOC103651469;LOC103644036;LOC100279840;LOC109941639;aos1;aos2;LOC100285076;LOC103625869;LOC100193472;LOC103655017;LOC100286851;LOC100273457;LOC103654095;LOC100281938;LOC100273344;LOC100281925;LOC100274473;LOC100279836;LOC103631694;LOC100275194;LOC103643661;LO…
9	GO:0032881	BP	regulation of polysaccharide metabolic process	9/6173	13/42682	1.12996e-05	0.000671467	gene-LOC100193682;gene-LOC541627;gene-LOC103639546;gene-LOC100383277;gene-LOC103635944;gene-LOC100216789;gene-LOC100279726;gene-LOC103638756;gene-LOC100194285	LOC100193682;LOC541627;LOC103639546;LOC100383277;LOC103635944;LOC100216789;LOC100279726;LOC103638756;LOC100194285
146	GO:0044262	BP	cellular carbohydrate metabolic process	146/6173	706/42682	1.14179e-05	0.000671467	gene-LOC103631990;gene-LOC103648980;gene-LOC542481;gene-LOC100281146;gene-LOC542489;gene-LOC542711;gene-LOC100276170;gene-LOC100037797;gene-LOC100101531;gene-LOC606445;gene-LOC100281927;gene-LOC100274365;gene-LOC100282047;gene-LOC100191941;gene-LOC100501482;gene-LOC109943123;gene-LOC542139;gene-LOC100274067;gene-LOC100285405;gene-LOC100381759;gene-LOC100126363;gene-LOC100281579;gene-LOC103630788;…	LOC103631990;LOC103648980;LOC542481;LOC100281146;LOC542489;LOC542711;LOC100276170;LOC100037797;LOC100101531;LOC606445;LOC100281927;LOC100274365;LOC100282047;LOC100191941;LOC100501482;LOC109943123;LOC542139;LOC100274067;LOC100285405;LOC100381759;LOC100126363;LOC100281579;LOC103630788;LOC100382408;shbp1;LOC103651208;LOC103640854;LOC541805;LOC541806;LOC541807;LOC541802;LOC103628973;LOC100194285;LOC1…
192	GO:0044283	BP	small molecule biosynthetic process	192/6173	975/42682	1.14278e-05	0.000671467	gene-LOC100193934;gene-LOC100193172;gene-LOC118471916;gene-LOC100283964;gene-LOC100384459;gene-LOC100279917;gene-LOC541958;gene-LOC100191772;gene-LOC103645105;gene-LOC100273163;gene-LOC542715;gene-LOC542714;gene-LOC100274033;gene-LOC100281255;gene-LOC100037797;gene-LOC100282873;gene-LOC100384514;gene-LOC542249;gene-LOC606449;gene-LOC100273196;gene-LOC100278302;gene-LOC100501272;gene-LOC732789;gen…	LOC100193934;LOC100193172;LOC118471916;LOC100283964;LOC100384459;LOC100279917;LOC541958;LOC100191772;LOC103645105;LOC100273163;LOC542715;LOC542714;LOC100274033;LOC100281255;LOC100037797;LOC100282873;LOC100384514;LOC542249;LOC606449;LOC100273196;LOC100278302;LOC100501272;LOC732789;LOC103655094;LOC118472280;LOC541959;ts1;LOC100384428;LOC100274377;LOC100276550;LOC100284089;LOC100381820;LOC100277985;…
53	GO:0005887	CC	integral component of plasma membrane	53/6173	201/42682	1.13321e-05	0.000671467	gene-LOC103632561;gene-LOC100192955;gene-LOC100381931;gene-LOC100285636;gene-LOC100285753;gene-sfp4;gene-LOC100274325;gene-LOC541615;gene-LOC100274323;gene-LOC100273277;gene-LOC103647353;gene-LOC100383930;gene-LOC100381468;gene-LOC100272410;gene-LOC100277618;gene-LOC103642786;gene-LOC100384057;gene-LOC103634620;gene-LOC100383620;gene-LOC542695;gene-LOC100240688;gene-LOC100272783;gene-LOC100501660…	LOC103632561;LOC100192955;LOC100381931;LOC100285636;LOC100285753;sfp4;LOC100274325;LOC541615;LOC100274323;LOC100273277;LOC103647353;LOC100383930;LOC100381468;LOC100272410;LOC100277618;LOC103642786;LOC100384057;LOC103634620;LOC100383620;LOC542695;LOC100240688;LOC100272783;LOC100501660;LOC100285573;sfp5;LOC100170248;LOC100191554;LOC100283132;LOC103627063;sfp3;sfp6;LOC100273244;LOC103639536;LOC10019…
89	GO:0034220	BP	ion transmembrane transport	89/6173	390/42682	1.23889e-05	0.000693272	gene-LOC100286108;gene-LOC541635;gene-LOC118475829;gene-LOC118473847;gene-LOC118476033;gene-ZeamMp136;gene-LOC103651034;gene-LOC100216965;gene-LOC100216710;gene-LOC100280996;gene-LOC118475432;gene-LOC118475932;gene-LOC118474884;gene-LOC100277665;gene-LOC118475831;gene-LOC100273360;gene-ZeamMp182;gene-LOC100216822;gene-LOC118475684;gene-LOC118475683;gene-ZeamMp108;gene-LOC103627748;gene-LOC1036265…	LOC100286108;LOC541635;LOC118475829;LOC118473847;LOC118476033;cox1;LOC103651034;LOC100216965;LOC100216710;LOC100280996;LOC118475432;LOC118475932;LOC118474884;LOC100277665;LOC118475831;LOC100273360;atp6;LOC100216822;LOC118475684;LOC118475683;atp9;LOC103627748;LOC103626569;LOC118474731;LOC118473722;LOC100281924;LOC100502231;LOC100191354;LOC100281929;LOC103639290;LOC118473341;LOC118475843;LOC1002842…
32	GO:0015171	MF	amino acid transmembrane transporter activity	32/6173	102/42682	1.30894e-05	0.000708377	gene-LOC100217202;gene-LOC100285777;gene-LOC100274249;gene-LOC103631855;gene-LOC118476033;gene-LOC103650762;gene-LOC100501686;gene-LOC103650987;gene-LOC100281553;gene-LOC100191316;gene-LOC100383250;gene-LOC103641984;gene-LOC100282656;gene-LOC100285200;gene-LOC100193855;gene-LOC100193702;gene-LOC103654612;gene-LOC100283030;gene-LOC100283931;gene-LOC103652507;gene-LOC100273033;gene-LOC103650635;gen…	LOC100217202;LOC100285777;LOC100274249;LOC103631855;LOC118476033;LOC103650762;LOC100501686;LOC103650987;LOC100281553;LOC100191316;LOC100383250;LOC103641984;LOC100282656;LOC100285200;LOC100193855;LOC100193702;LOC103654612;LOC100283030;LOC100283931;LOC103652507;LOC100273033;LOC103650635;LOC100216823;LOC100383966;LOC103640852;LOC103642302;LOC100383728;LOC100284302;LOC103629935;LOC103646078;LOC103629…
71	GO:0022900	BP	electron transport chain	71/6173	296/42682	1.34063e-05	0.000720786	gene-LOC100383014;gene-LOC118471911;gene-LOC100282489;gene-LOC100281924;gene-LOC118475927;gene-LOC118475013;gene-LOC103647735;gene-LOC100216767;gene-LOC118473340;gene-LOC118475674;gene-LOC118471936;gene-LOC118473343;gene-LOC118473861;gene-LOC100272863;gene-LOC118473842;gene-LOC100384355;gene-LOC118473790;gene-LOC100273459;gene-LOC100383938;gene-LOC100283351;gene-ZeamMp032;gene-LOC109945937;gene-L…	LOC100383014;LOC118471911;LOC100282489;LOC100281924;LOC118475927;LOC118475013;LOC103647735;LOC100216767;LOC118473340;LOC118475674;LOC118471936;LOC118473343;LOC118473861;LOC100272863;LOC118473842;LOC100384355;LOC118473790;LOC100273459;LOC100383938;LOC100283351;nad4;LOC109945937;LOC100283753;LOC103625946;LOC118474231;nad5;LOC118475796;ndhB;LOC118475007;psbA;LOC100276619;LOC103630464;LOC118475430;LO…
4784	GO:0005575	CC	cellular_component	4784/6173	31610/42682	1.36409e-05	0.000723938	gene-LOC100280398;gene-LOC100273293;gene-LOC103641577;gene-LOC542481;gene-LOC100273295;gene-LOC100284394;gene-LOC103653907;gene-LOC100281946;gene-LOC100501522;gene-LOC100285146;gene-LOC103640510;gene-LOC100280396;gene-LOC118476048;gene-LOC542715;gene-LOC732845;gene-LOC100273457;gene-LOC542716;gene-LOC100273451;gene-LOC732841;gene-LOC542713;gene-LOC103641011;gene-LOC103627661;gene-LOC100273459;gen…
92870;gene-LOC103631773;gene-LOC732761;gene-LOC103643674;gene-LOC100193571;gene-LOC118472312;gene-LOC100284286;gene-LOC103633042;gene-LOC103654219;gene-LOC100382409;gene-LOC100274890;gene-LOC100273935;gene-LOC100192486;gene-LOC100191442;gene-LOC100272640;gene-LOC100192831;gene-LOC100282065;gene-LOC541805;gene-LOC541806;gene-LOC541807;gene-LOC100272579;gene-LOC541802;gene-LOC103626167;gene-LOC1036…
73;gene-LOC100286190;gene-LOC100381352;gene-LOC100384181;gene-LOC100381505;gene-LOC100284007;gene-LOC100285883;gene-LOC100286199;gene-LOC100191675;gene-LOC100285700;gene-LOC100502113;gene-LOC100384439;gene-LOC100278165;gene-LOC100272298;gene-LOC100193910;gene-LOC103639115;gene-LOC100283101;gene-LOC100191751;gene-LOC100283103;gene-LOC100280515;gene-LOC100193419;gene-LOC542233;gene-LOC100193759;gen…	LOC100280398;LOC100273293;LOC103641577;LOC542481;LOC100273295;LOC100284394;LOC103653907;LOC100281946;LOC100501522;LOC100285146;LOC103640510;LOC100280396;LOC118476048;LOC542715;LOC732845;LOC100273457;LOC542716;LOC100273451;LOC732841;LOC542713;LOC103641011;LOC103627661;LOC100273459;LOC100285381;LOC542249;LOC100278061;LOC100274473;LOC103640990;LOC103653580;LOC109942002;LOC103635000;LOC100278261;LOC1…
;LOC100278941;LOC541776;LOC100283803;LOC100194332;LOC118471893;LOC118476001;LOC100193674;LOC100276449;LOC103640781;LOC100382045;LOC103648899;LOC100382049;LOC103648675;LOC100191397;LOC100279305;LOC100192791;LOC100272423;LOC100279300;LOC100275336;LOC100285476;LOC100501234;LOC100285474;LOC100279308;LOC100283852;LOC100283325;LOC103629597;LOC103648876;LOC100279045;LOC100283854;LOC103629593;LOC10028625…
320	GO:0005975	BP	carbohydrate metabolic process	320/6173	1754/42682	1.43619e-05	0.000729784	gene-LOC103631990;gene-LOC100284741;gene-LOC100286108;gene-LOC542481;gene-LOC103633537;gene-LOC100281146;gene-LOC100384451;gene-LOC542489;gene-LOC103648980;gene-LOC103646225;gene-LOC103636298;gene-LOC100501135;gene-LOC542711;gene-LOC100276170;gene-LOC100285062;gene-LOC732778;gene-LOC100101531;gene-LOC103626482;gene-LOC100280704;gene-LOC100281178;gene-LOC103651036;gene-LOC100281825;gene-LOC1036463…	LOC103631990;LOC100284741;LOC100286108;LOC542481;LOC103633537;LOC100281146;LOC100384451;LOC542489;LOC103648980;LOC103646225;LOC103636298;LOC100501135;LOC542711;LOC100276170;LOC100285062;LOC732778;LOC100101531;LOC103626482;LOC100280704;LOC100281178;LOC103651036;LOC100281825;LOC103646383;LOC100384439;LOC100281927;LOC100191699;LOC100382003;LOC103645181;LOC103639137;LOC100284317;LOC109945991;LOC10028…
16	GO:0015995	BP	chlorophyll biosynthetic process	16/6173	36/42682	1.44608e-05	0.000729784	gene-LOC100283007;gene-LOC606484;gene-pcr1;gene-LOC100191548;gene-LOC100382191;gene-LOC100383266;gene-LOC100381341;gene-LOC103634652;gene-LOC732841;gene-LOC100273426;gene-LOC103625782;gene-LOC103648876;gene-LOC100284976;gene-LOC100274228;gene-LOC100193466;gene-LOC110599587	LOC100283007;LOC606484;pcr1;LOC100191548;LOC100382191;LOC100383266;LOC100381341;LOC103634652;LOC732841;LOC100273426;LOC103625782;LOC103648876;LOC100284976;LOC100274228;LOC100193466;LOC110599587
4653	GO:0110165	CC	cellular anatomical entity	4653/6173	30340/42682	1.41509e-05	0.000729784	gene-LOC100280398;gene-LOC100273293;gene-LOC103641577;gene-LOC542481;gene-LOC100273295;gene-LOC100284394;gene-LOC103653907;gene-LOC100281946;gene-LOC100501522;gene-LOC100285146;gene-LOC103640510;gene-LOC100280396;gene-LOC118476048;gene-LOC542715;gene-LOC732845;gene-LOC100273457;gene-LOC542716;gene-LOC100273451;gene-LOC732841;gene-LOC542713;gene-LOC103641011;gene-LOC103627661;gene-LOC100273459;gen…
OC100283892;gene-LOC100193080;gene-LOC103629001;gene-LOC100193088;gene-LOC100283899;gene-LOC103626296;gene-LOC103629226;gene-LOC100533160;gene-LOC100284047;gene-LOC100279325;gene-LOC100277911;gene-LOC100285492;gene-LOC118477033;gene-LOC109941857;gene-LOC100277918;gene-LOC100384802;gene-LOC109945012;gene-LOC103637882;gene-LOC103647578;gene-LOC103652011;gene-LOC100281952;gene-LOC100279664;gene-LOC1…
e-LOC103627529;gene-LOC100282679;gene-LOC100282678;gene-LOC103641984;gene-LOC100216599;gene-LOC100280342;gene-LOC100282677;gene-LOC103627832;gene-LOC100280346;gene-LOC103634474;gene-LOC542295;gene-LOC542290;gene-LOC103627748;gene-LOC542293;gene-LOC109943104;gene-LOC100383369;gene-LOC100274698;gene-LOC542299;gene-LOC103628935;gene-LOC100277740;gene-LOC100277743;gene-LOC542478;gene-LOC103632865;gen…	LOC100280398;LOC100273293;LOC103641577;LOC542481;LOC100273295;LOC100284394;LOC103653907;LOC100281946;LOC100501522;LOC100285146;LOC103640510;LOC100280396;LOC118476048;LOC542715;LOC732845;LOC100273457;LOC542716;LOC100273451;LOC732841;LOC542713;LOC103641011;LOC103627661;LOC100273459;LOC100285381;LOC542249;LOC100278061;LOC100274473;LOC103640990;LOC103653580;LOC109942002;LOC103635000;LOC100278261;LOC1…
3653350;LOC100194242;LOC103628577;LOC112296191;LOC100274005;LOC103636373;LOC100193894;LOC100304401;LOC100285692;LOC100274138;LOC103645761;LOC100285697;LOC100383322;LOC103645769;LOC100383321;LOC100280728;LOC103643907;LOC103643906;LOC100285850;LOC606464;LOC100194100;LOC100286327;LOC100283212;LOC109939609;LOC115874042;LOC100283216;LOC100274481;LOC100274480;LOC100283131;LOC107436073;LOC100278152;LOC1…
1887	GO:0043231	CC	intracellular membrane-bounded organelle	1887/6173	11787/42682	1.41783e-05	0.000729784	gene-LOC100273293;gene-LOC542481;gene-LOC100285146;gene-LOC103640510;gene-LOC118473539;gene-LOC100273451;gene-LOC732841;gene-LOC542713;gene-LOC103627661;gene-LOC100285381;gene-LOC542249;gene-LOC103640990;gene-LOC103653580;gene-LOC100278261;gene-LOC103641774;gene-LOC100284553;gene-LOC103640687;gene-LOC103641779;gene-LOC100284554;gene-LOC542396;gene-LOC100284083;gene-LOC100284085;gene-LOC100284089;…
OC100282463;gene-LOC100191726;gene-LOC103625988;gene-LOC103641022;gene-LOC111674469;gene-LOC100384553;gene-LOC100285963;gene-LOC118473331;gene-LOC100193812;gene-LOC103631860;gene-LOC103641153;gene-LOC118473861;gene-LOC118473865;gene-LOC118473864;gene-LOC103653769;gene-LOC100281840;gene-LOC100279734;gene-LOC118474701;gene-LOC103653165;gene-LOC100191478;gene-LOC100274555;gene-LOC103640772;gene-LOC1…	LOC100273293;LOC542481;LOC100285146;LOC103640510;LOC118473539;LOC100273451;LOC732841;LOC542713;LOC103627661;LOC100285381;LOC542249;LOC103640990;LOC103653580;LOC100278261;LOC103641774;LOC100284553;LOC103640687;LOC103641779;LOC100284554;LOC542396;LOC100284083;LOC100284085;LOC100284089;LOC118475832;LOC103650830;LOC103650055;LOC103650054;LOC100276393;LOC100272815;LOC100192073;LOC100283513;LOC10028351…
55	GO:0005743	CC	mitochondrial inner membrane	55/6173	214/42682	1.44e-05	0.000729784	gene-LOC103654911;gene-LOC118475673;gene-LOC100191354;gene-ZeamMp182;gene-LOC118473340;gene-LOC118475843;gene-LOC118473343;gene-LOC118472186;gene-LOC118473842;gene-LOC103640872;gene-LOC103638906;gene-LOC103650700;gene-LOC118475696;gene-LOC109945937;gene-LOC100285706;gene-LOC100281867;gene-LOC118474218;gene-LOC118474231;gene-ZeamMp071_part3;gene-LOC118475694;gene-LOC100384208;gene-ZeamMp136;gene-L…	LOC103654911;LOC118475673;LOC100191354;atp6;LOC118473340;LOC118475843;LOC118473343;LOC118472186;LOC118473842;LOC103640872;LOC103638906;LOC103650700;LOC118475696;LOC109945937;LOC100285706;LOC100281867;LOC118474218;LOC118474231;nad5;LOC118475694;LOC100384208;cox1;LOC103630464;LOC118475430;LOC541816;LOC118475432;LOC541817;LOC541818;LOC115874042;LOC118474881;LOC118474884;LOC118475007;LOC118473858;LOC…
1892	GO:0043227	CC	membrane-bounded organelle	1892/6173	11817/42682	1.44212e-05	0.000729784	gene-LOC100273293;gene-LOC542481;gene-LOC100285146;gene-LOC103640510;gene-LOC118473539;gene-LOC100273451;gene-LOC732841;gene-LOC542713;gene-LOC103627661;gene-LOC100285381;gene-LOC542249;gene-LOC103640990;gene-LOC103653580;gene-LOC100278261;gene-LOC103641774;gene-LOC100284553;gene-LOC103640687;gene-LOC103641779;gene-LOC100284554;gene-LOC542396;gene-LOC100284083;gene-LOC100284085;gene-LOC100284089;…
OC606484;gene-LOC100383335;gene-LOC100286149;gene-LOC100278417;gene-LOC103637701;gene-LOC100282463;gene-LOC100191726;gene-LOC103625988;gene-LOC103641022;gene-LOC111674469;gene-LOC100384553;gene-LOC100285963;gene-LOC118473331;gene-LOC100193812;gene-LOC103631860;gene-LOC103641153;gene-LOC118473861;gene-LOC118473865;gene-LOC118473864;gene-LOC103653769;gene-LOC100281840;gene-LOC100279734;gene-LOC1184…	LOC100273293;LOC542481;LOC100285146;LOC103640510;LOC118473539;LOC100273451;LOC732841;LOC542713;LOC103627661;LOC100285381;LOC542249;LOC103640990;LOC103653580;LOC100278261;LOC103641774;LOC100284553;LOC103640687;LOC103641779;LOC100284554;LOC542396;LOC100284083;LOC100284085;LOC100284089;LOC118475832;LOC103650830;LOC103650055;LOC103650054;LOC100276393;LOC100272815;LOC100192073;LOC100283513;LOC10028351…
28	GO:0009312	BP	oligosaccharide biosynthetic process	28/6173	85/42682	1.5441e-05	0.000756059	gene-LOC100281927;gene-LOC103643324;gene-LOC541868;gene-LOC542711;gene-LOC103626734;gene-LOC103650849;gene-LOC100216730;gene-LOC103627752;gene-LOC103654185;gene-LOC103644087;gene-LOC100170239;gene-LOC107546758;gene-LOC100279364;gene-LOC100502394;gene-LOC100501482;gene-LOC103630348;gene-LOC100191265;gene-LOC542661;gene-LOC103644086;gene-LOC100381759;gene-LOC103632655;gene-LOC100283163;gene-LOC1002…	LOC100281927;LOC103643324;LOC541868;LOC542711;LOC103626734;LOC103650849;LOC100216730;LOC103627752;LOC103654185;LOC103644087;LOC100170239;LOC107546758;LOC100279364;LOC100502394;LOC100501482;LOC103630348;LOC100191265;LOC542661;LOC103644086;LOC100381759;LOC103632655;LOC100283163;LOC100272815;shbp1;LOC103651208;LOC100216767;LOC100285860;LOC100273700
20	GO:0046365	BP	monosaccharide catabolic process	20/6173	52/42682	1.79479e-05	0.000853406	gene-LOC100533154;gene-LOC100284107;gene-LOC100217298;gene-LOC103651489;gene-LOC100193292;gene-LOC100274365;gene-LOC100282201;gene-LOC100381658;gene-LOC103627706;gene-LOC100191144;gene-LOC103632122;gene-LOC100284953;gene-LOC103651564;gene-LOC103651390;gene-LOC103651775;gene-LOC118472308;gene-LOC542721;gene-LOC103634611;gene-LOC542578;gene-LOC542358	LOC100533154;LOC100284107;LOC100217298;LOC103651489;LOC100193292;LOC100274365;LOC100282201;LOC100381658;LOC103627706;LOC100191144;LOC103632122;LOC100284953;LOC103651564;LOC103651390;LOC103651775;LOC118472308;LOC542721;LOC103634611;LOC542578;LOC542358
27	GO:0005351	MF	carbohydrate:proton symporter activity	27/6173	81/42682	1.84057e-05	0.000865172	gene-LOC103632561;gene-LOC100381931;gene-LOC100285636;gene-LOC100274325;gene-LOC541615;gene-LOC100274323;gene-LOC100381468;gene-LOC103642786;gene-LOC103634620;gene-LOC100383620;gene-LOC542695;gene-LOC100240688;gene-LOC100285573;gene-LOC100170248;gene-LOC100283132;gene-LOC103627063;gene-LOC100193068;gene-LOC100273244;gene-LOC103639536;gene-LOC100193474;gene-LOC103637010;gene-LOC100285394;gene-LOC1…	LOC103632561;LOC100381931;LOC100285636;LOC100274325;LOC541615;LOC100274323;LOC100381468;LOC103642786;LOC103634620;LOC100383620;LOC542695;LOC100240688;LOC100285573;LOC100170248;LOC100283132;LOC103627063;LOC100193068;LOC100273244;LOC103639536;LOC100193474;LOC103637010;LOC100285394;LOC100284344;LOC103652752;LOC103647781;LOC100281810;LOC100283177
27	GO:0005402	MF	carbohydrate:cation symporter activity	27/6173	81/42682	1.84057e-05	0.000865172	gene-LOC103632561;gene-LOC100381931;gene-LOC100285636;gene-LOC100274325;gene-LOC541615;gene-LOC100274323;gene-LOC100381468;gene-LOC103642786;gene-LOC103634620;gene-LOC100383620;gene-LOC542695;gene-LOC100240688;gene-LOC100285573;gene-LOC100170248;gene-LOC100283132;gene-LOC103627063;gene-LOC100193068;gene-LOC100273244;gene-LOC103639536;gene-LOC100193474;gene-LOC103637010;gene-LOC100285394;gene-LOC1…	LOC103632561;LOC100381931;LOC100285636;LOC100274325;LOC541615;LOC100274323;LOC100381468;LOC103642786;LOC103634620;LOC100383620;LOC542695;LOC100240688;LOC100285573;LOC100170248;LOC100283132;LOC103627063;LOC100193068;LOC100273244;LOC103639536;LOC100193474;LOC103637010;LOC100285394;LOC100284344;LOC103652752;LOC103647781;LOC100281810;LOC100283177
15	GO:0072524	BP	pyridine-containing compound metabolic process	15/6173	33/42682	1.92113e-05	0.000888297	gene-LOC100193172;gene-LOC100279867;gene-LOC103634284;gene-LOC103654587;gene-LOC100285591;gene-LOC103644300;gene-LOC100193662;gene-LOC100283562;gene-LOC100272732;gene-SMK2;gene-LOC103627393;gene-LOC100283048;gene-LOC100277985;gene-LOC100274271;gene-LOC103646963	LOC100193172;LOC100279867;LOC103634284;LOC103654587;LOC100285591;LOC103644300;LOC100193662;LOC100283562;LOC100272732;SMK2;LOC103627393;LOC100283048;LOC100277985;LOC100274271;LOC103646963
35	GO:0061077	BP	chaperone-mediated protein folding	35/6173	118/42682	1.92216e-05	0.000888297	gene-LOC100285758;gene-LOC103641303;gene-LOC100193174;gene-LOC100277775;gene-LOC100281706;gene-LOC100217267;gene-LOC103651028;gene-LOC100286168;gene-LOC103647892;gene-LOC100285797;gene-LOC100216904;gene-LOC100282679;gene-LOC100282636;gene-LOC732808;gene-LOC103625973;gene-LOC100281806;gene-LOC103646716;gene-LOC103634596;gene-LOC100856929;gene-LOC100501536;gene-LOC100272911;gene-LOC100286241;gene-L…	LOC100285758;LOC103641303;LOC100193174;LOC100277775;LOC100281706;LOC100217267;LOC103651028;LOC100286168;LOC103647892;LOC100285797;LOC100216904;LOC100282679;LOC100282636;LOC732808;LOC103625973;LOC100281806;LOC103646716;LOC103634596;LOC100856929;LOC100501536;LOC100272911;LOC100286241;LOC100285117;LOC100381273;LOC100275521;LOC100273460;LOC100194306;LOC100274034;LOC100191825;LOC103629395;LOC103635762…
35	GO:0006458	BP	'de novo' protein folding	35/6173	118/42682	1.92216e-05	0.000888297	gene-LOC103641303;gene-LOC100193174;gene-LOC103633537;gene-LOC542736;gene-LOC100286241;gene-LOC100281706;gene-LOC100217267;gene-LOC100281701;gene-LOC103651028;gene-LOC100286168;gene-LOC103647892;gene-LOC542185;gene-LOC100285797;gene-LOC100216904;gene-LOC100282679;gene-LOC100282636;gene-LOC732808;gene-LOC103630297;gene-LOC103625973;gene-LOC100281806;gene-LOC100856929;gene-LOC100501536;gene-LOC1002…	LOC103641303;LOC100193174;LOC103633537;LOC542736;LOC100286241;LOC100281706;LOC100217267;LOC100281701;LOC103651028;LOC100286168;LOC103647892;LOC542185;LOC100285797;LOC100216904;LOC100282679;LOC100282636;LOC732808;LOC103630297;LOC103625973;LOC100281806;LOC100856929;LOC100501536;LOC100272911;LOC542707;LOC100381273;LOC100275521;LOC100273460;LOC100194306;LOC100274034;LOC100191825;LOC103629395;LOC10363…
243	GO:0016757	MF	glycosyltransferase activity	243/6173	1298/42682	2.07555e-05	0.000948524	gene-LOC100273739;gene-LOC100284741;gene-LOC542481;gene-LOC100283727;gene-LOC100384451;gene-LOC100285146;gene-LOC103626975;gene-LOC542715;gene-LOC542714;gene-LOC103633204;gene-LOC542711;gene-LOC100272808;gene-LOC100191917;gene-LOC732778;gene-LOC109940610;gene-LOC100192046;gene-LOC100191964;gene-LOC103646246;gene-LOC100192112;gene-LOC103630119;gene-LOC103633148;gene-LOC606445;gene-sm2;gene-LOC1036…	LOC100273739;LOC100284741;LOC542481;LOC100283727;LOC100384451;LOC100285146;LOC103626975;LOC542715;LOC542714;LOC103633204;LOC542711;LOC100272808;LOC100191917;LOC732778;LOC109940610;LOC100192046;LOC100191964;LOC103646246;LOC100192112;LOC103630119;LOC103633148;LOC606445;sm2;LOC103649516;LOC100382003;LOC100277683;LOC103645181;LOC100282047;LOC103638767;LOC100191941;LOC103645256;LOC606464;LOC103629621;…
47	GO:0008643	BP	carbohydrate transport	47/6173	176/42682	2.12303e-05	0.000962698	gene-LOC103632561;gene-LOC100381931;gene-LOC100283726;gene-LOC100274323;gene-LOC103632708;gene-LOC100304336;gene-LOC100273779;gene-LOC100216942;gene-LOC100383930;gene-LOC100282085;gene-LOC100381468;gene-LOC103642786;gene-LOC100282631;gene-LOC103634620;gene-LOC100285636;gene-LOC100383620;gene-LOC100283132;gene-LOC542695;gene-LOC100283648;gene-LOC118476226;gene-LOC100279636;gene-LOC100285394;gene-L…	LOC103632561;LOC100381931;LOC100283726;LOC100274323;LOC103632708;LOC100304336;LOC100273779;LOC100216942;LOC100383930;LOC100282085;LOC100381468;LOC103642786;LOC100282631;LOC103634620;LOC100285636;LOC100383620;LOC100283132;LOC542695;LOC100283648;LOC118476226;LOC100279636;LOC100285394;LOC100285573;LOC100274325;LOC100170248;LOC100277665;LOC100382256;LOC103627063;LOC100284294;LOC100273244;LOC100193474…
65	GO:0019199	MF	transmembrane receptor protein kinase activity	65/6173	268/42682	2.37488e-05	0.00106753	gene-LOC100281946;gene-LOC103635820;gene-LOC103633795;gene-LOC112935940;gene-LOC100274364;gene-LOC541634;gene-LOC100273714;gene-LOC542670;gene-LOC103649993;gene-LOC103641871;gene-LOC100501564;gene-LOC103649959;gene-LOC100193562;gene-LOC103645061;gene-LOC100284960;gene-LOC100276157;gene-LOC103643528;gene-LOC100216733;gene-LOC103631924;gene-LOC100381573;gene-LOC100382142;gene-LOC103649623;gene-LOC1…	LOC100281946;LOC103635820;LOC103633795;LOC112935940;LOC100274364;LOC541634;LOC100273714;LOC542670;LOC103649993;LOC103641871;LOC100501564;LOC103649959;LOC100193562;LOC103645061;LOC100284960;LOC100276157;LOC103643528;LOC100216733;LOC103631924;LOC100381573;LOC100382142;LOC103649623;LOC103632181;LOC103643907;LOC100501661;LOC100285492;LOC100279300;LOC103648309;LOC100283188;LOC103644260;LOC542015;LOC10…
21	GO:0004129	MF	cytochrome-c oxidase activity	21/6173	57/42682	2.40951e-05	0.00107139	gene-LOC118473861;gene-LOC118475674;gene-LOC118474881;gene-LOC118474884;gene-LOC118474231;gene-LOC118475787;gene-LOC118471936;gene-ZeamMp136;gene-LOC118473354;gene-LOC118473858;gene-LOC118473873;gene-ZeamMp011;gene-ZeamMp010;gene-LOC118475430;gene-LOC118475007;gene-LOC118475013;gene-LOC118474730;gene-ZeamMp161;gene-LOC118473343;gene-LOC118473334;gene-LOC118473337	LOC118473861;LOC118475674;LOC118474881;LOC118474884;LOC118474231;LOC118475787;LOC118471936;cox1;LOC118473354;LOC118473858;LOC118473873;orf342;orf396;LOC118475430;LOC118475007;LOC118475013;LOC118474730;cox3;LOC118473343;LOC118473334;LOC118473337
21	GO:0016675	MF	oxidoreductase activity, acting on a heme group of donors	21/6173	57/42682	2.40951e-05	0.00107139	gene-LOC118473861;gene-LOC118475674;gene-LOC118474881;gene-LOC118474884;gene-LOC118474231;gene-LOC118475787;gene-LOC118471936;gene-ZeamMp136;gene-LOC118473354;gene-LOC118473858;gene-LOC118473873;gene-ZeamMp011;gene-ZeamMp010;gene-LOC118475430;gene-LOC118475007;gene-LOC118475013;gene-LOC118474730;gene-ZeamMp161;gene-LOC118473343;gene-LOC118473334;gene-LOC118473337	LOC118473861;LOC118475674;LOC118474881;LOC118474884;LOC118474231;LOC118475787;LOC118471936;cox1;LOC118473354;LOC118473858;LOC118473873;orf342;orf396;LOC118475430;LOC118475007;LOC118475013;LOC118474730;cox3;LOC118473343;LOC118473334;LOC118473337
14	GO:0072525	BP	pyridine-containing compound biosynthetic process	14/6173	30/42682	2.51818e-05	0.00111368	gene-LOC100193172;gene-LOC100279867;gene-LOC103634284;gene-LOC103654587;gene-LOC100285591;gene-LOC103644300;gene-LOC100193662;gene-LOC100283562;gene-LOC100272732;gene-SMK2;gene-LOC103627393;gene-LOC100277985;gene-LOC100274271;gene-LOC103646963	LOC100193172;LOC100279867;LOC103634284;LOC103654587;LOC100285591;LOC103644300;LOC100193662;LOC100283562;LOC100272732;SMK2;LOC103627393;LOC100277985;LOC100274271;LOC103646963
5035	GO:0003674	MF	molecular_function	5035/6173	33958/42682	3.36273e-05	0.00146359	gene-LOC100280398;gene-LOC100273293;gene-LOC118476933;gene-LOC542481;gene-LOC100284394;gene-LOC103653907;gene-LOC100281946;gene-LOC100501522;gene-LOC100285146;gene-LOC100285147;gene-LOC100280396;gene-LOC100277777;gene-LOC542715;gene-LOC100273454;gene-LOC100273457;gene-LOC542716;gene-LOC100273451;gene-LOC100276170;gene-LOC100273453;gene-LOC542712;gene-LOC103641011;gene-LOC103627661;gene-LOC1002734…
43;gene-LOC100285316;gene-LOC100276146;gene-LOC100281491;gene-LOC100273113;gene-LOC100281326;gene-LOC100281496;gene-LOC100273117;gene-LOC100272756;gene-LOC100279836;gene-LOC100272974;gene-LOC103636185;gene-LOC100272976;gene-LOC100272979;gene-LOC100275405;gene-LOC542414;gene-LOC542412;gene-LOC542567;gene-LOC111589986;gene-LOC100383595;gene-LOC103631979;gene-LOC118475787;gene-LOC100192029;gene-LOC1…
ne-LOC103644011;gene-LOC103644012;gene-LOC100191233;gene-LOC100303837;gene-LOC118476249;gene-LOC103650380;gene-LOC100217209;gene-LOC100280606;gene-LOC100170249;gene-LOC100381276;gene-LOC100281735;gene-LOC100281734;gene-LOC100281737;gene-LOC100281736;gene-LOC100281731;gene-LOC100281221;gene-LOC732751;gene-LOC100279804;gene-LOC100272853;gene-LOC100217141;gene-LOC100272487;gene-LOC103650017;gene-LOC…	LOC100280398;LOC100273293;LOC118476933;LOC542481;LOC100284394;LOC103653907;LOC100281946;LOC100501522;LOC100285146;LOC100285147;LOC100280396;LOC100277777;LOC542715;LOC100273454;LOC100273457;LOC542716;LOC100273451;LOC100276170;LOC100273453;LOC542712;LOC103641011;LOC103627661;LOC100273459;LOC100285381;LOC542249;LOC100285383;LOC103627244;LOC103631588;LOC109939920;LOC103640990;LOC103653580;LOC10994200…
100280169;LOC100286106;LOC100272957;LOC118476228;LOC100281302;LOC100273683;LOC100273685;LOC100272936;LOC100273687;LOC100281308;LOC107648855;LOC103635544;LOC103654412;LOC103636167;LOC100193245;LOC100272350;LOC103654307;LOC103651208;LOC103650334;LOC103654300;LOC103654302;LOC100383572;LOC100383570;LOC100283455;LOC100383576;LOC118475723;LOC100383574;LOC100281783;LOC100191201;LOC100383325;LOC100273421…
470	GO:0016773	MF	phosphotransferase activity, alcohol group as acceptor	470/6173	2720/42682	3.40149e-05	0.00147267	gene-LOC103632727;gene-LOC100273451;gene-LOC100273591;gene-LOC100282637;gene-LOC103640990;gene-LOC100278302;gene-LOC103634826;gene-LOC103634946;gene-LOC100383079;gene-LOC103630691;gene-LOC100281435;gene-LOC100191370;gene-LOC100284554;gene-LOC100127509;gene-LOC100127508;gene-LOC100382311;gene-LOC103638261;gene-LOC103639761;gene-LOC100272957;gene-LOC100273687;gene-LOC100192075;gene-LOC100272815;gen…	LOC103632727;LOC100273451;LOC100273591;LOC100282637;LOC103640990;LOC100278302;LOC103634826;LOC103634946;LOC100383079;LOC103630691;LOC100281435;LOC100191370;LOC100284554;LOC100127509;LOC100127508;LOC100382311;LOC103638261;LOC103639761;LOC100272957;LOC100273687;LOC100192075;LOC100272815;LOC103625860;LOC103634763;LOC103634762;LOC103654302;LOC100383570;LOC100283452;LOC103636445;LOC103647389;LOC103631…
165	GO:0008610	BP	lipid biosynthetic process	165/6173	839/42682	3.67396e-05	0.0015823	gene-LOC103632727;gene-LOC100284256;gene-LOC118471916;gene-LOC100283964;gene-LOC100279917;gene-LOC103655094;gene-LOC103647484;gene-LOC100276170;gene-LOC732775;gene-LOC100274414;gene-LOC103629820;gene-LOC103649855;gene-LOC100282873;gene-LOC100382080;gene-LOC103649516;gene-LOC100283443;gene-LOC100277683;gene-LOC542154;gene-LOC100383478;gene-LOC118472280;gene-LOC100384428;gene-LOC100276550;gene-LOC1…	LOC103632727;LOC100284256;LOC118471916;LOC100283964;LOC100279917;LOC103655094;LOC103647484;LOC100276170;LOC732775;LOC100274414;LOC103629820;LOC103649855;LOC100282873;LOC100382080;LOC103649516;LOC100283443;LOC100277683;LOC542154;LOC100383478;LOC118472280;LOC100384428;LOC100276550;LOC100283692;LOC100276792;LOC100285076;LOC100192477;LOC103634768;LOC100191697;LOC100274102;LOC100272815;LOC103640854;LO…
126	GO:0016705	MF	oxidoreductase activity, acting on paired donors, with incorporation or reduction of molecular oxygen	126/6173	613/42682	3.75749e-05	0.00160985	gene-LOC542580;gene-LOC100273044;gene-LOC100384864;gene-LOC103643375;gene-LOC100272582;gene-LOC103634652;gene-LOC100191675;gene-LOC542712;gene-LOC100273597;gene-LOC100282873;gene-LOC103650734;gene-LOC103644032;gene-LOC103633147;gene-LOC103636106;gene-LOC103635000;gene-LOC103651469;gene-LOC103644036;gene-LOC100279840;gene-LOC109941639;gene-LOC100382251;gene-aos2;gene-LOC100285076;gene-LOC103625869…	LOC542580;LOC100273044;LOC100384864;LOC103643375;LOC100272582;LOC103634652;LOC100191675;LOC542712;LOC100273597;LOC100282873;LOC103650734;LOC103644032;LOC103633147;LOC103636106;LOC103635000;LOC103651469;LOC103644036;LOC100279840;LOC109941639;LOC100382251;aos2;LOC100285076;LOC103625869;LOC100193472;LOC103655017;LOC100286851;LOC100282744;LOC100273457;LOC103654095;LOC103646156;LOC100281925;LOC1002744…
12	GO:0006020	BP	inositol metabolic process	12/6173	24/42682	4.07211e-05	0.00173561	gene-LOC109939400;gene-LOC542540;gene-LOC103645542;gene-LOC100283131;gene-LOC100282774;gene-LOC100273421;gene-LOC100126363;gene-LOC109940211;gene-LOC100384405;gene-LOC100037797;gene-LOC103640854;gene-LOC100381529	LOC109939400;LOC542540;LOC103645542;LOC100283131;LOC100282774;LOC100273421;LOC100126363;LOC109940211;LOC100384405;LOC100037797;LOC103640854;LOC100381529
32	GO:0006006	BP	glucose metabolic process	32/6173	107/42682	4.1919e-05	0.00177745	gene-LOC118472308;gene-LOC103641594;gene-LOC542368;gene-LOC103627706;gene-LOC100272845;gene-LOC100281237;gene-LOC103634611;gene-LOC542578;gene-LOC100273196;gene-LOC100284317;gene-LOC542290;gene-LOC103634682;gene-LOC103651489;gene-LOC100381658;gene-LOC100383765;gene-LOC100283852;gene-LOC100280823;gene-LOC541622;gene-LOC103635817;gene-LOC100217298;gene-LOC100191144;gene-LOC100279290;gene-LOC1002815…	LOC118472308;LOC103641594;LOC542368;LOC103627706;LOC100272845;LOC100281237;LOC103634611;LOC542578;LOC100273196;LOC100284317;LOC542290;LOC103634682;LOC103651489;LOC100381658;LOC100383765;LOC100283852;LOC100280823;LOC541622;LOC103635817;LOC100217298;LOC100191144;LOC100279290;LOC100281592;shbp1;LOC542721;LOC100216767;LOC103651775;LOC100279748;LOC100273700;LOC100191222;LOC103641723;LOC542358
63	GO:0004675	MF	transmembrane receptor protein serine/threonine kinase activity	63/6173	263/42682	4.41293e-05	0.00186158	gene-LOC100281946;gene-LOC103635820;gene-LOC103633795;gene-LOC112935940;gene-LOC100274364;gene-LOC100273714;gene-LOC542670;gene-LOC103649993;gene-LOC103641871;gene-LOC100501564;gene-LOC103649959;gene-LOC100193562;gene-LOC103645061;gene-LOC100284960;gene-LOC100276157;gene-LOC103643528;gene-LOC100216733;gene-LOC103631924;gene-LOC100381573;gene-LOC100382142;gene-LOC103649623;gene-LOC103632181;gene-L…	LOC100281946;LOC103635820;LOC103633795;LOC112935940;LOC100274364;LOC100273714;LOC542670;LOC103649993;LOC103641871;LOC100501564;LOC103649959;LOC100193562;LOC103645061;LOC100284960;LOC100276157;LOC103643528;LOC100216733;LOC103631924;LOC100381573;LOC100382142;LOC103649623;LOC103632181;LOC103643907;LOC100501661;LOC100285492;LOC100279300;LOC103648309;LOC100283188;LOC103644260;LOC542015;LOC100193908;LO…
3208	GO:0003824	MF	catalytic activity	3208/6173	21133/42682	4.61527e-05	0.001937	gene-LOC100280398;gene-LOC100273293;gene-LOC542481;gene-LOC100284394;gene-LOC103653907;gene-LOC100285146;gene-LOC100285147;gene-LOC103654093;gene-LOC100277777;gene-LOC542715;gene-LOC732845;gene-LOC100273457;gene-LOC100273451;gene-LOC732841;gene-LOC100273453;gene-LOC542712;gene-LOC103641011;gene-LOC100383172;gene-LOC100273459;gene-LOC100285381;gene-LOC542249;gene-LOC103631588;gene-LOC103640990;gen…
C100275233;gene-LOC542331;gene-LOC100284248;gene-LOC100276792;gene-LOC100285076;gene-LOC100277067;gene-LOC103650187;gene-LOC100281579;gene-LOC100280003;gene-LOC100281571;gene-LOC103635158;gene-LOC100280315;gene-LOC100282625;gene-LOC103640599;gene-LOC103635404;gene-LOC100284485;gene-LOC100284486;gene-LOC103655617;gene-LOC100191364;gene-LOC103635397;gene-LOC100125646;gene-LOC100381812;gene-LOC10038…	LOC100280398;LOC100273293;LOC542481;LOC100284394;LOC103653907;LOC100285146;LOC100285147;LOC103654093;LOC100277777;LOC542715;LOC732845;LOC100273457;LOC100273451;LOC732841;LOC100273453;LOC542712;LOC103641011;LOC100383172;LOC100273459;LOC100285381;LOC542249;LOC103631588;LOC103640990;LOC103653580;LOC103635000;LOC100283606;LOC100383079;LOC103630691;LOC103630690;LOC100283609;LOC103641779;LOC100284554;L…
C100281502;LOC100216621;LOC100272721;LOC100383536;LOC103645909;LOC100383535;LOC100383532;LOC109943078;LOC100191244;LOC100283490;LOC100191240;LOC100191243;LOC103644323;LOC100281727;LOC103648456;LOC100272860;LOC100501068;LOC100384625;LOC100280638;LOC100217155;LOC100192533;LOC100272861;LOC103651028;LOC100283840;LOC103649874;LOC100272868;LOC100285633;LOC100272911;LOC103655109;LOC100272687;LOC10027291…
135	GO:0042592	BP	homeostatic process	135/6173	666/42682	4.73313e-05	0.00197638	gene-LOC100286108;gene-LOC100384665;gene-LOC541635;gene-LOC541634;gene-LOC103647484;gene-LOC103651034;gene-LOC100216710;gene-LOC100280994;gene-LOC100283443;gene-LOC103641662;gene-LOC100384657;gene-LOC732787;gene-LOC100280852;gene-LOC118473138;gene-LOC100193926;gene-LOC541940;gene-LOC100216789;gene-LOC100283690;gene-LOC100273360;gene-LOC100285076;gene-LOC103650187;gene-LOC100192075;gene-LOC1002168…	LOC100286108;LOC100384665;LOC541635;LOC541634;LOC103647484;LOC103651034;LOC100216710;LOC100280994;LOC100283443;LOC103641662;LOC100384657;LOC732787;LOC100280852;LOC118473138;LOC100193926;LOC541940;LOC100216789;LOC100283690;LOC100273360;LOC100285076;LOC103650187;LOC100192075;LOC100216822;LOC103636167;LOC103627746;LOC542369;LOC100191990;LOC606456;LOC107522032;LOC100303864;LOC100281763;LOC100502231;L…
26	GO:0008645	BP	hexose transmembrane transport	26/6173	81/42682	4.87031e-05	0.00198332	gene-LOC103632561;gene-LOC100381931;gene-LOC100285636;gene-LOC100274325;gene-LOC100274323;gene-LOC100383930;gene-LOC100381468;gene-LOC103642786;gene-LOC103634620;gene-LOC100383620;gene-LOC542695;gene-LOC100285573;gene-LOC100170248;gene-LOC100283132;gene-LOC103627063;gene-LOC100193068;gene-LOC100273244;gene-LOC100193474;gene-LOC103637010;gene-LOC100285394;gene-LOC100284344;gene-LOC103652752;gene-L…	LOC103632561;LOC100381931;LOC100285636;LOC100274325;LOC100274323;LOC100383930;LOC100381468;LOC103642786;LOC103634620;LOC100383620;LOC542695;LOC100285573;LOC100170248;LOC100283132;LOC103627063;LOC100193068;LOC100273244;LOC100193474;LOC103637010;LOC100285394;LOC100284344;LOC103652752;LOC103647781;LOC100501657;LOC100281810;LOC100283177
26	GO:0046323	BP	glucose import	26/6173	81/42682	4.87031e-05	0.00198332	gene-LOC103632561;gene-LOC100381931;gene-LOC100285636;gene-LOC100274325;gene-LOC100274323;gene-LOC100383930;gene-LOC100381468;gene-LOC103642786;gene-LOC103634620;gene-LOC100383620;gene-LOC542695;gene-LOC100285573;gene-LOC100170248;gene-LOC100283132;gene-LOC103627063;gene-LOC100193068;gene-LOC100273244;gene-LOC100193474;gene-LOC103637010;gene-LOC100285394;gene-LOC100284344;gene-LOC103652752;gene-L…	LOC103632561;LOC100381931;LOC100285636;LOC100274325;LOC100274323;LOC100383930;LOC100381468;LOC103642786;LOC103634620;LOC100383620;LOC542695;LOC100285573;LOC100170248;LOC100283132;LOC103627063;LOC100193068;LOC100273244;LOC100193474;LOC103637010;LOC100285394;LOC100284344;LOC103652752;LOC103647781;LOC100501657;LOC100281810;LOC100283177
26	GO:1904659	BP	glucose transmembrane transport	26/6173	81/42682	4.87031e-05	0.00198332	gene-LOC103632561;gene-LOC100381931;gene-LOC100285636;gene-LOC100274325;gene-LOC100274323;gene-LOC100383930;gene-LOC100381468;gene-LOC103642786;gene-LOC103634620;gene-LOC100383620;gene-LOC542695;gene-LOC100285573;gene-LOC100170248;gene-LOC100283132;gene-LOC103627063;gene-LOC100193068;gene-LOC100273244;gene-LOC100193474;gene-LOC103637010;gene-LOC100285394;gene-LOC100284344;gene-LOC103652752;gene-L…	LOC103632561;LOC100381931;LOC100285636;LOC100274325;LOC100274323;LOC100383930;LOC100381468;LOC103642786;LOC103634620;LOC100383620;LOC542695;LOC100285573;LOC100170248;LOC100283132;LOC103627063;LOC100193068;LOC100273244;LOC100193474;LOC103637010;LOC100285394;LOC100284344;LOC103652752;LOC103647781;LOC100501657;LOC100281810;LOC100283177
26	GO:0015749	BP	monosaccharide transmembrane transport	26/6173	81/42682	4.87031e-05	0.00198332	gene-LOC103632561;gene-LOC100381931;gene-LOC100285636;gene-LOC100274325;gene-LOC100274323;gene-LOC100383930;gene-LOC100381468;gene-LOC103642786;gene-LOC103634620;gene-LOC100383620;gene-LOC542695;gene-LOC100285573;gene-LOC100170248;gene-LOC100283132;gene-LOC103627063;gene-LOC100193068;gene-LOC100273244;gene-LOC100193474;gene-LOC103637010;gene-LOC100285394;gene-LOC100284344;gene-LOC103652752;gene-L…	LOC103632561;LOC100381931;LOC100285636;LOC100274325;LOC100274323;LOC100383930;LOC100381468;LOC103642786;LOC103634620;LOC100383620;LOC542695;LOC100285573;LOC100170248;LOC100283132;LOC103627063;LOC100193068;LOC100273244;LOC100193474;LOC103637010;LOC100285394;LOC100284344;LOC103652752;LOC103647781;LOC100501657;LOC100281810;LOC100283177
26	GO:0034219	BP	carbohydrate transmembrane transport	26/6173	81/42682	4.87031e-05	0.00198332	gene-LOC103632561;gene-LOC100381931;gene-LOC100285636;gene-LOC100274325;gene-LOC100274323;gene-LOC100383930;gene-LOC100381468;gene-LOC103642786;gene-LOC103634620;gene-LOC100383620;gene-LOC542695;gene-LOC100285573;gene-LOC100170248;gene-LOC100283132;gene-LOC103627063;gene-LOC100193068;gene-LOC100273244;gene-LOC100193474;gene-LOC103637010;gene-LOC100285394;gene-LOC100284344;gene-LOC103652752;gene-L…	LOC103632561;LOC100381931;LOC100285636;LOC100274325;LOC100274323;LOC100383930;LOC100381468;LOC103642786;LOC103634620;LOC100383620;LOC542695;LOC100285573;LOC100170248;LOC100283132;LOC103627063;LOC100193068;LOC100273244;LOC100193474;LOC103637010;LOC100285394;LOC100284344;LOC103652752;LOC103647781;LOC100501657;LOC100281810;LOC100283177
92	GO:0034637	BP	cellular carbohydrate biosynthetic process	92/6173	423/42682	5.09254e-05	0.00205427	gene-LOC103648980;gene-LOC542481;gene-LOC542489;gene-LOC542711;gene-LOC100272808;gene-LOC100037797;gene-LOC606445;gene-LOC100501482;gene-LOC542139;gene-LOC100381759;gene-LOC100382408;gene-shbp1;gene-LOC103651208;gene-LOC103640854;gene-LOC541805;gene-LOC541806;gene-LOC541807;gene-LOC541802;gene-LOC103640436;gene-LOC100281927;gene-LOC542737;gene-LOC103643546;gene-LOC541868;gene-LOC541656;gene-LOC10…	LOC103648980;LOC542481;LOC542489;LOC542711;LOC100272808;LOC100037797;LOC606445;LOC100501482;LOC542139;LOC100381759;LOC100382408;shbp1;LOC103651208;LOC103640854;LOC541805;LOC541806;LOC541807;LOC541802;LOC103640436;LOC100281927;LOC542737;LOC103643546;LOC541868;LOC541656;LOC100136828;LOC542342;LOC100381529;LOC100194285;LOC103646383;LOC103627752;LOC778435;LOC100101531;LOC103650849;LOC103644687;LOC103…
66	GO:0004888	MF	transmembrane signaling receptor activity	66/6173	279/42682	5.09447e-05	0.00205427	gene-LOC100281946;gene-LOC103635820;gene-LOC103633795;gene-LOC112935940;gene-LOC100274364;gene-LOC541634;gene-LOC100273714;gene-LOC542670;gene-LOC103649993;gene-LOC103641871;gene-LOC100501564;gene-LOC103649959;gene-LOC100193562;gene-LOC103645061;gene-LOC100284960;gene-LOC100276157;gene-LOC103643528;gene-LOC100216733;gene-LOC103631924;gene-LOC100381573;gene-LOC100382142;gene-LOC103649623;gene-LOC1…	LOC100281946;LOC103635820;LOC103633795;LOC112935940;LOC100274364;LOC541634;LOC100273714;LOC542670;LOC103649993;LOC103641871;LOC100501564;LOC103649959;LOC100193562;LOC103645061;LOC100284960;LOC100276157;LOC103643528;LOC100216733;LOC103631924;LOC100381573;LOC100382142;LOC103649623;LOC103632181;LOC103643907;LOC100501661;LOC100285492;LOC100279300;LOC103648309;LOC100283188;LOC103644260;LOC103631863;LO…
39	GO:0006820	BP	anion transport	39/6173	140/42682	5.15742e-05	0.00206951	gene-LOC103654560;gene-LOC541634;gene-LOC100281929;gene-sfp5;gene-LOC103650299;gene-LOC100284274;gene-LOC118476033;gene-LOC100282085;gene-LOC103650762;gene-LOC103640923;gene-LOC100285382;gene-pht2;gene-LOC100382148;gene-LOC100281846;gene-LOC103653893;gene-LOC100216965;gene-LOC100281867;gene-LOC778437;gene-LOC100191354;gene-LOC100283648;gene-LOC100191316;gene-LOC103629597;gene-LOC103647644;gene-LO…	LOC103654560;LOC541634;LOC100281929;sfp5;LOC103650299;LOC100284274;LOC118476033;LOC100282085;LOC103650762;LOC103640923;LOC100285382;pht2;LOC100382148;LOC100281846;LOC103653893;LOC100216965;LOC100281867;LOC778437;LOC100191354;LOC100283648;LOC100191316;LOC103629597;LOC103647644;LOC100281598;pht13;LOC100277665;LOC732761;LOC100502171;LOC541617;LOC100280683;LOC542412;LOC109944895;LOC103627788;LOC10363…
37	GO:0015103	MF	inorganic anion transmembrane transporter activity	37/6173	132/42682	5.25748e-05	0.00209942	gene-LOC100281095;gene-LOC103627790;gene-sfp6;gene-sfp4;gene-sfp5;gene-LOC100191503;gene-LOC100284274;gene-LOC100281408;gene-LOC100281372;gene-LOC103627661;gene-LOC103651474;gene-LOC100285382;gene-LOC100191964;gene-LOC100216716;gene-LOC103648951;gene-LOC778437;gene-LOC100283648;gene-LOC100279242;gene-LOC103637664;gene-LOC103636314;gene-LOC100502532;gene-LOC100384199;gene-LOC542643;gene-LOC1003821…	LOC100281095;LOC103627790;sfp6;sfp4;sfp5;LOC100191503;LOC100284274;LOC100281408;LOC100281372;LOC103627661;LOC103651474;LOC100285382;LOC100191964;LOC100216716;LOC103648951;LOC778437;LOC100283648;LOC100279242;LOC103637664;LOC103636314;LOC100502532;LOC100384199;LOC542643;LOC100382148;LOC103628874;LOC100192728;sfp3;LOC103651564;LOC100280683;LOC542412;LOC103651468;LOC109944895;LOC103630022;LOC10038355…
8	GO:0006021	BP	inositol biosynthetic process	8/6173	12/42682	5.45606e-05	0.00216819	gene-LOC109939400;gene-LOC100283131;gene-LOC542540;gene-LOC109940211;gene-LOC100384405;gene-LOC100037797;gene-LOC103640854;gene-LOC100381529	LOC109939400;LOC100283131;LOC542540;LOC109940211;LOC100384405;LOC100037797;LOC103640854;LOC100381529
6	GO:2000904	BP	regulation of starch metabolic process	6/6173	7/42682	5.60113e-05	0.00221514	gene-LOC100193682;gene-LOC541627;gene-LOC103639546;gene-LOC103635944;gene-LOC100216789;gene-LOC100194285	LOC100193682;LOC541627;LOC103639546;LOC103635944;LOC100216789;LOC100194285
10	GO:0047274	MF	galactinol-sucrose galactosyltransferase activity	10/6173	18/42682	5.67813e-05	0.00223485	gene-LOC100384271;gene-LOC109940610;gene-LOC103641497;gene-LOC118476928;gene-LOC606463;gene-LOC118473159;gene-LOC606464;gene-LOC103653516;gene-LOC100281190;gene-LOC606431	LOC100384271;LOC109940610;LOC103641497;LOC118476928;LOC606463;LOC118473159;LOC606464;LOC103653516;LOC100281190;LOC606431
291	GO:0006629	BP	lipid metabolic process	291/6173	1616/42682	6.13227e-05	0.00239092	gene-LOC100384591;gene-LOC103632727;gene-LOC100284256;gene-LOC118471916;gene-LOC100283964;gene-LOC103646321;gene-LOC100191771;gene-LOC103643861;gene-LOC103655094;gene-LOC100283806;gene-LOC100274333;gene-LOC103652794;gene-LOC100272963;gene-LOC103647484;gene-LOC100191178;gene-LOC100276170;gene-LOC100037797;gene-LOC100274414;gene-LOC103653626;gene-LOC103649855;gene-LOC100282873;gene-LOC100382080;gen…	LOC100384591;LOC103632727;LOC100284256;LOC118471916;LOC100283964;LOC103646321;LOC100191771;LOC103643861;LOC103655094;LOC100283806;LOC100274333;LOC103652794;LOC100272963;LOC103647484;LOC100191178;LOC100276170;LOC100037797;LOC100274414;LOC103653626;LOC103649855;LOC100282873;LOC100382080;LOC101202696;LOC103630362;LOC100274017;LOC103649516;LOC109940874;LOC100283443;LOC100277683;LOC103650882;LOC100281…
67	GO:0031966	CC	mitochondrial membrane	67/6173	286/42682	6.34823e-05	0.00245167	gene-LOC103654911;gene-LOC118475673;gene-LOC100191354;gene-LOC118473875;gene-LOC118473340;gene-ZeamMp182;gene-LOC118473343;gene-LOC118476033;gene-LOC118472186;gene-LOC100281095;gene-LOC118473842;gene-LOC100281372;gene-LOC103640872;gene-LOC103638906;gene-LOC103650700;gene-LOC118475696;gene-ZeamMp032;gene-LOC109945937;gene-LOC100285706;gene-LOC100281867;gene-LOC118474218;gene-LOC118474231;gene-Zeam…	LOC103654911;LOC118475673;LOC100191354;LOC118473875;LOC118473340;atp6;LOC118473343;LOC118476033;LOC118472186;LOC100281095;LOC118473842;LOC100281372;LOC103640872;LOC103638906;LOC103650700;LOC118475696;nad4;LOC109945937;LOC100285706;LOC100281867;LOC118474218;LOC118474231;nad5;LOC118475472;LOC118475694;LOC100384208;cox1;LOC103630464;LOC118475430;LOC541816;LOC118475432;LOC541817;LOC541818;LOC11587404…
27	GO:0004185	MF	serine-type carboxypeptidase activity	27/6173	85/42682	6.6369e-05	0.00253931	gene-LOC100272373;gene-LOC100280301;gene-LOC100284785;gene-LOC100216996;gene-LOC100191502;gene-LOC103627456;gene-LOC100384792;gene-LOC100285045;gene-LOC100282964;gene-LOC103630156;gene-LOC103646387;gene-LOC100382387;gene-LOC103636107;gene-LOC100282871;gene-LOC100281757;gene-LOC103639002;gene-LOC103632867;gene-LOC100281613;gene-LOC118476009;gene-LOC100282195;gene-LOC100279929;gene-LOC100273202;gen…	LOC100272373;LOC100280301;LOC100284785;LOC100216996;LOC100191502;LOC103627456;LOC100384792;LOC100285045;LOC100282964;LOC103630156;LOC103646387;LOC100382387;LOC103636107;LOC100282871;LOC100281757;LOC103639002;LOC103632867;LOC100281613;LOC118476009;LOC100282195;LOC100279929;LOC100273202;LOC100193473;LOC100383183;LOC100278138;LOC103639025;LOC100285883
12	GO:0140677	MF	molecular function activator activity	12/6173	25/42682	6.79973e-05	0.00258957	gene-LOC100382265;gene-LOC100285418;gene-LOC541712;gene-LOC100216789;gene-LOC100285670;gene-LOC103651583;gene-LOC100280852;gene-LOC100282065;gene-LOC100383201;gene-LOC100280573;gene-LOC100277472;gene-LOC100278417	LOC100382265;LOC100285418;LOC541712;LOC100216789;LOC100285670;LOC103651583;LOC100280852;LOC100282065;LOC100383201;LOC100280573;LOC100277472;LOC100278417
16	GO:0016628	MF	oxidoreductase activity, acting on the CH-CH group of donors, NAD or NADP as acceptor	16/6173	40/42682	6.99514e-05	0.00265171	gene-LOC100194039;gene-opr7;gene-LOC100283007;gene-LOC118471916;gene-LOC100272879;gene-LOC100284089;gene-LOC100274265;gene-LOC100283443;gene-LOC542745;gene-LOC100272516;gene-LOC100381341;gene-pcr1;gene-opr8;gene-LOC100217089;gene-LOC542549;gene-LOC100284607	LOC100194039;opr7;LOC100283007;LOC118471916;LOC100272879;LOC100284089;LOC100274265;LOC100283443;LOC542745;LOC100272516;LOC100381341;pcr1;opr8;LOC100217089;LOC542549;LOC100284607
143	GO:0090407	BP	organophosphate biosynthetic process	143/6173	719/42682	7.18007e-05	0.00270854	gene-LOC103632727;gene-LOC100193172;gene-LOC100382080;gene-LOC100282233;gene-LOC100193662;gene-LOC103644300;gene-LOC118475829;gene-LOC118473847;gene-LOC100284256;gene-LOC100276170;gene-LOC100037797;gene-LOC100274414;gene-LOC103649855;gene-LOC100281709;gene-LOC118475673;gene-LOC100383569;gene-LOC100280996;gene-LOC100194295;gene-LOC103649516;gene-LOC118475432;gene-LOC100383478;gene-LOC118475932;gen…	LOC103632727;LOC100193172;LOC100382080;LOC100282233;LOC100193662;LOC103644300;LOC118475829;LOC118473847;LOC100284256;LOC100276170;LOC100037797;LOC100274414;LOC103649855;LOC100281709;LOC118475673;LOC100383569;LOC100280996;LOC100194295;LOC103649516;LOC118475432;LOC100383478;LOC118475932;LOC100384428;LOC100274271;LOC100277985;LOC100126363;LOC100192477;LOC103634768;atp6;LOC103640854;LOC100272815;LOC1…
80	GO:0098660	BP	inorganic ion transmembrane transport	80/6173	359/42682	7.98645e-05	0.0029862	gene-LOC118474218;gene-LOC118474040;gene-LOC100286108;gene-LOC100281924;gene-LOC100502231;gene-LOC541635;gene-LOC118475694;gene-LOC100285751;gene-ZeamMp182;gene-LOC103639290;gene-LOC118473341;gene-LOC541617;gene-LOC100284274;gene-LOC118473847;gene-LOC103652993;gene-LOC103629597;gene-ZeamMp136;gene-LOC118476001;gene-LOC542048;gene-LOC109939404;gene-LOC100381541;gene-LOC103638028;gene-LOC118475673;…	LOC118474218;LOC118474040;LOC100286108;LOC100281924;LOC100502231;LOC541635;LOC118475694;LOC100285751;atp6;LOC103639290;LOC118473341;LOC541617;LOC100284274;LOC118473847;LOC103652993;LOC103629597;cox1;LOC118476001;LOC542048;LOC109939404;LOC100381541;LOC103638028;LOC118475673;LOC103632998;LOC118474821;LOC100216822;LOC103651034;LOC100216710;LOC100280996;LOC118475065;LOC118475796;atpA;LOC103647353;LOC…
110	GO:1901137	BP	carbohydrate derivative biosynthetic process	110/6173	529/42682	8.27044e-05	0.00306252	gene-LOC100382080;gene-LOC100282233;gene-LOC118475829;gene-LOC118473847;gene-LOC100274149;gene-LOC100274414;gene-LOC100281709;gene-LOC100383569;gene-LOC100280996;gene-LOC103649516;gene-LOC100277683;gene-LOC118475432;gene-LOC118475932;gene-LOC100281060;gene-LOC100192477;gene-ZeamMp182;gene-LOC100272815;gene-LOC100194295;gene-LOC118475684;gene-LOC118475683;gene-ZeamMp108;gene-LOC103627748;gene-LOC1…	LOC100382080;LOC100282233;LOC118475829;LOC118473847;LOC100274149;LOC100274414;LOC100281709;LOC100383569;LOC100280996;LOC103649516;LOC100277683;LOC118475432;LOC118475932;LOC100281060;LOC100192477;atp6;LOC100272815;LOC100194295;LOC118475684;LOC118475683;atp9;LOC103627748;LOC100382013;LOC100274383;LOC100281388;LOC110017794;LOC103651612;LOC118473722;LOC100281924;LOC100382896;LOC100217209;LOC542733;LO…
27	GO:0051084	BP	'de novo' posttranslational protein folding	27/6173	87/42682	8.30223e-05	0.00306252	gene-LOC103641303;gene-LOC100193174;gene-LOC100286241;gene-LOC100281706;gene-LOC100217267;gene-LOC103651028;gene-LOC100286168;gene-LOC103647892;gene-LOC100285797;gene-LOC100216904;gene-LOC100282679;gene-LOC100282636;gene-LOC732808;gene-LOC103625973;gene-LOC100281806;gene-LOC100856929;gene-LOC100501536;gene-LOC100272911;gene-LOC100381273;gene-LOC100273460;gene-LOC100194306;gene-LOC100191825;gene-L…	LOC103641303;LOC100193174;LOC100286241;LOC100281706;LOC100217267;LOC103651028;LOC100286168;LOC103647892;LOC100285797;LOC100216904;LOC100282679;LOC100282636;LOC732808;LOC103625973;LOC100281806;LOC100856929;LOC100501536;LOC100272911;LOC100381273;LOC100273460;LOC100194306;LOC100191825;LOC103629395;LOC103635762;LOC100285374;LOC100282402;LOC100277908
27	GO:0051085	BP	chaperone cofactor-dependent protein refolding	27/6173	87/42682	8.30223e-05	0.00306252	gene-LOC103641303;gene-LOC100193174;gene-LOC100286241;gene-LOC100281706;gene-LOC100217267;gene-LOC103651028;gene-LOC100286168;gene-LOC103647892;gene-LOC100285797;gene-LOC100216904;gene-LOC100282679;gene-LOC100282636;gene-LOC732808;gene-LOC103625973;gene-LOC100281806;gene-LOC100856929;gene-LOC100501536;gene-LOC100272911;gene-LOC100381273;gene-LOC100273460;gene-LOC100194306;gene-LOC100191825;gene-L…	LOC103641303;LOC100193174;LOC100286241;LOC100281706;LOC100217267;LOC103651028;LOC100286168;LOC103647892;LOC100285797;LOC100216904;LOC100282679;LOC100282636;LOC732808;LOC103625973;LOC100281806;LOC100856929;LOC100501536;LOC100272911;LOC100381273;LOC100273460;LOC100194306;LOC100191825;LOC103629395;LOC103635762;LOC100285374;LOC100282402;LOC100277908
55	GO:1902600	BP	proton transmembrane transport	55/6173	226/42682	8.53073e-05	0.00311884	gene-LOC118474040;gene-LOC103627748;gene-LOC100281924;gene-LOC118475673;gene-LOC118475694;gene-ZeamMp182;gene-LOC118473341;gene-LOC118475829;gene-LOC118473847;gene-LOC118472186;gene-LOC118475696;gene-LOC103638028;gene-LOC100502231;gene-LOC103632998;gene-LOC118474821;gene-LOC118474218;gene-LOC100280996;gene-LOC118475796;gene-ZemaCp020;gene-ZeamMp136;gene-LOC109939823;gene-LOC118475432;gene-LOC1184…	LOC118474040;LOC103627748;LOC100281924;LOC118475673;LOC118475694;atp6;LOC118473341;LOC118475829;LOC118473847;LOC118472186;LOC118475696;LOC103638028;LOC100502231;LOC103632998;LOC118474821;LOC118474218;LOC100280996;LOC118475796;atpA;cox1;LOC109939823;LOC118475432;LOC118473326;LOC118475065;LOC100284505;LOC118475932;LOC109939404;LOC118474884;LOC118475831;LOC103626452;LOC542048;orf342;LOC100282544;LOC…
78	GO:0005773	CC	vacuole	78/6173	350/42682	8.90758e-05	0.0032422	gene-LOC100283330;gene-LOC100272373;gene-LOC103648828;gene-LOC100284926;gene-LOC100217111;gene-LOC100276400;gene-LOC103647283;gene-LOC541654;gene-LOC100280465;gene-LOC100384003;gene-LOC100283826;gene-LOC100281250;gene-LOC103651794;gene-LOC100274582;gene-LOC103627456;gene-LOC100856995;gene-LOC100274134;gene-LOC100216953;gene-LOC100285045;gene-LOC100274367;gene-LOC100283896;gene-LOC100273391;gene-L…	LOC100283330;LOC100272373;LOC103648828;LOC100284926;LOC100217111;LOC100276400;LOC103647283;LOC541654;LOC100280465;LOC100384003;LOC100283826;LOC100281250;LOC103651794;LOC100274582;LOC103627456;LOC100856995;LOC100274134;LOC100216953;LOC100285045;LOC100274367;LOC100283896;LOC100273391;LOC100274013;LOC100283781;LOC100280363;LOC541887;LOC100282830;LOC103632867;LOC100240688;LOC100384792;LOC107546781;LO…
80	GO:0016614	MF	oxidoreductase activity, acting on CH-OH group of donors	80/6173	363/42682	9.08674e-05	0.00329284	gene-LOC100280398;gene-LOC100281666;gene-LOC100193172;gene-LOC100272371;gene-LOC100283587;gene-LOC100193070;gene-LOC100277547;gene-LOC100285564;gene-LOC100381436;gene-LOC100286107;gene-LOC103641594;gene-LOC100280292;gene-LOC100273454;gene-LOC100283723;gene-LOC103646852;gene-LOC542233;gene-LOC100284846;gene-LOC100501392;gene-LOC542364;gene-LOC103628476;gene-LOC542249;gene-LOC100272868;gene-LOC1036…	LOC100280398;LOC100281666;LOC100193172;LOC100272371;LOC100283587;LOC100193070;LOC100277547;LOC100285564;LOC100381436;LOC100286107;LOC103641594;LOC100280292;LOC100273454;LOC100283723;LOC103646852;LOC542233;LOC100284846;LOC100501392;LOC542364;LOC103628476;LOC542249;LOC100272868;LOC103635890;LOC100192014;LOC103627631;LOC100281695;LOC100857059;LOC103647545;LOC100284598;LOC100193894;LOC100383565;LOC10…
114	GO:0005623	CC	obsolete cell	114/6173	553/42682	9.18927e-05	0.00331539	gene-LOC100286108;gene-LOC541763;gene-LOC541635;gene-LOC542409;gene-LOC103651034;gene-LOC100216710;gene-LOC100280994;gene-LOC103641662;gene-LOC100384657;gene-LOC100280852;gene-LOC118473138;gene-LOC541940;gene-LOC100216789;gene-LOC100283110;gene-LOC100283690;gene-LOC103629714;gene-LOC100279847;gene-LOC103650187;gene-LOC100192075;gene-LOC100216822;gene-LOC103636167;gene-LOC100285323;gene-LOC1075220…	LOC100286108;LOC541763;LOC541635;LOC542409;LOC103651034;LOC100216710;LOC100280994;LOC103641662;LOC100384657;LOC100280852;LOC118473138;LOC541940;LOC100216789;LOC100283110;LOC100283690;LOC103629714;LOC100279847;LOC103650187;LOC100192075;LOC100216822;LOC103636167;LOC100285323;LOC107522032;LOC100303864;LOC100502231;LOC103639290;LOC542732;LOC103639614;LOC100283390;LOC100381521;LOC100382956;LOC10365147…
94	GO:0044419	BP	biological process involved in interspecies interaction between organisms	94/6173	441/42682	9.68114e-05	0.0034776	gene-LOC541634;gene-LOC100191776;gene-LOC100192049;gene-LOC103645061;gene-LOC100217177;gene-LOC103644032;gene-LOC100281825;gene-LOC100281821;gene-LOC100383079;gene-LOC100502460;gene-LOC103644260;gene-LOC100383384;gene-LOC100191518;gene-LOC100285579;gene-LOC732761;gene-LOC109941412;gene-LOC103625869;gene-LOC118472236;gene-LOC100283455;gene-LOC100285487;gene-LOC100285374;gene-LOC103627748;gene-LOC1…	LOC541634;LOC100191776;LOC100192049;LOC103645061;LOC100217177;LOC103644032;LOC100281825;LOC100281821;LOC100383079;LOC100502460;LOC103644260;LOC100383384;LOC100191518;LOC100285579;LOC732761;LOC109941412;LOC103625869;LOC118472236;LOC100283455;LOC100285487;LOC100285374;LOC103627748;LOC100281924;LOC100274473;LOC100282148;LOC100281372;aoc2;LOC100382707;LOC100191593;LOC100382142;LOC103632181;LOC1036276…
49	GO:0055114	BP	obsolete oxidation-reduction process	49/6173	197/42682	0.000100255	0.00357191	gene-LOC100280914;gene-LOC100281925;gene-LOC100191544;gene-LOC100217017;gene-LOC542532;gene-LOC100283007;gene-LOC100278941;gene-LOC103647484;gene-LOC100192556;gene-LOC103647117;gene-LOC100272687;gene-LOC103653190;gene-LOC103643238;gene-LOC100283787;gene-LOC100217089;gene-LOC100274595;gene-LOC100383092;gene-LOC100282122;gene-LOC103627794;gene-LOC103644157;gene-LOC100191697;gene-LOC100273754;gene-L…	LOC100280914;LOC100281925;LOC100191544;LOC100217017;LOC542532;LOC100283007;LOC100278941;LOC103647484;LOC100192556;LOC103647117;LOC100272687;LOC103653190;LOC103643238;LOC100283787;LOC100217089;LOC100274595;LOC100383092;LOC100282122;LOC103627794;LOC103644157;LOC100191697;LOC100273754;LOC103630138;LOC100283189;LOC100191772;LOC100272269;LOC100501664;LOC100275311;aos1;aos2;LOC542745;LOC100274235;LOC10…
58	GO:0035251	MF	UDP-glucosyltransferase activity	58/6173	242/42682	0.000100988	0.00358071	gene-LOC542481;gene-LOC100283727;gene-LOC103643546;gene-LOC542489;gene-LOC100280143;gene-LOC541656;gene-LOC542711;gene-LOC103647206;gene-LOC100194073;gene-LOC100136828;gene-LOC103626734;gene-LOC103626482;gene-LOC103650849;gene-LOC100170239;gene-LOC103630119;gene-LOC103649105;gene-LOC100282827;gene-LOC101202728;gene-LOC542365;gene-LOC103649789;gene-LOC100280958;gene-LOC100278478;gene-LOC103650687;…	LOC542481;LOC100283727;LOC103643546;LOC542489;LOC100280143;LOC541656;LOC542711;LOC103647206;LOC100194073;LOC100136828;LOC103626734;LOC103626482;LOC103650849;LOC100170239;LOC103630119;LOC103649105;LOC100282827;LOC101202728;LOC542365;LOC103649789;LOC100280958;LOC100278478;LOC103650687;LOC100382222;LOC103644687;LOC100170236;LOC103645566;LOC100382339;LOC103641257;LOC100285032;LOC100125638;LOC542139;L…
7	GO:0008937	MF	ferredoxin-NAD(P) reductase activity	7/6173	10/42682	0.000105684	0.00368371	gene-LOC541626;gene-LOC100194249;gene-LOC542558;gene-LOC103649096;gene-LOC542713;gene-LOC100282643;gene-LOC103650713	LOC541626;LOC100194249;LOC542558;LOC103649096;LOC542713;LOC100282643;LOC103650713
7	GO:0004324	MF	ferredoxin-NADP+ reductase activity	7/6173	10/42682	0.000105684	0.00368371	gene-LOC541626;gene-LOC100194249;gene-LOC542558;gene-LOC103649096;gene-LOC542713;gene-LOC100282643;gene-LOC103650713	LOC541626;LOC100194249;LOC542558;LOC103649096;LOC542713;LOC100282643;LOC103650713
404	GO:0006793	BP	phosphorus metabolic process	404/6173	2340/42682	0.000107649	0.00373637	gene-LOC103632727;gene-LOC100193172;gene-LOC103640510;gene-LOC100284256;gene-LOC100276170;gene-LOC100285062;gene-LOC100382080;gene-LOC100280996;gene-LOC103640990;gene-LOC103630112;gene-LOC103634946;gene-LOC100502214;gene-LOC103631355;gene-LOC118475932;gene-LOC118475831;gene-LOC103634768;gene-LOC100273687;gene-LOC100276391;gene-LOC100192075;gene-LOC100272815;gene-LOC100194295;gene-LOC100383570;gen…	LOC103632727;LOC100193172;LOC103640510;LOC100284256;LOC100276170;LOC100285062;LOC100382080;LOC100280996;LOC103640990;LOC103630112;LOC103634946;LOC100502214;LOC103631355;LOC118475932;LOC118475831;LOC103634768;LOC100273687;LOC100276391;LOC100192075;LOC100272815;LOC100194295;LOC100383570;LOC103627748;LOC100283452;LOC100283450;LOC103636445;LOC103647389;LOC110017794;LOC103651612;LOC103633989;LOC100193…
44	GO:0009145	BP	purine nucleoside triphosphate biosynthetic process	44/6173	171/42682	0.000110692	0.00379397	gene-LOC100281924;gene-LOC118475673;gene-ZemaCp020;gene-LOC100217209;gene-LOC118473341;gene-LOC118475829;gene-LOC118473847;gene-LOC118472186;gene-LOC118474040;gene-LOC100501392;gene-LOC118474821;gene-LOC118474218;gene-LOC100280996;gene-LOC118475694;gene-LOC118475696;gene-LOC118475432;gene-LOC103644011;gene-LOC118473326;gene-LOC118475065;gene-LOC100284505;gene-LOC118475932;gene-LOC118473875;gene-L…	LOC100281924;LOC118475673;atpA;LOC100217209;LOC118473341;LOC118475829;LOC118473847;LOC118472186;LOC118474040;LOC100501392;LOC118474821;LOC118474218;LOC100280996;LOC118475694;LOC118475696;LOC118475432;LOC103644011;LOC118473326;LOC118475065;LOC100284505;LOC118475932;LOC118473875;LOC100283855;LOC118475831;LOC118474750;orf342;orf396;LOC118475843;atp6;LOC118476001;LOC103626452;LOC118475684;LOC11847568…
44	GO:0009206	BP	purine ribonucleoside triphosphate biosynthetic process	44/6173	171/42682	0.000110692	0.00379397	gene-LOC100281924;gene-LOC118475673;gene-ZemaCp020;gene-LOC100217209;gene-LOC118473341;gene-LOC118475829;gene-LOC118473847;gene-LOC118472186;gene-LOC118474040;gene-LOC100501392;gene-LOC118474821;gene-LOC118474218;gene-LOC100280996;gene-LOC118475694;gene-LOC118475696;gene-LOC118475432;gene-LOC103644011;gene-LOC118473326;gene-LOC118475065;gene-LOC100284505;gene-LOC118475932;gene-LOC118473875;gene-L…	LOC100281924;LOC118475673;atpA;LOC100217209;LOC118473341;LOC118475829;LOC118473847;LOC118472186;LOC118474040;LOC100501392;LOC118474821;LOC118474218;LOC100280996;LOC118475694;LOC118475696;LOC118475432;LOC103644011;LOC118473326;LOC118475065;LOC100284505;LOC118475932;LOC118473875;LOC100283855;LOC118475831;LOC118474750;orf342;orf396;LOC118475843;atp6;LOC118476001;LOC103626452;LOC118475684;LOC11847568…
44	GO:0009205	BP	purine ribonucleoside triphosphate metabolic process	44/6173	171/42682	0.000110692	0.00379397	gene-LOC100281924;gene-LOC118475673;gene-ZemaCp020;gene-LOC100217209;gene-LOC118473341;gene-LOC118475829;gene-LOC118473847;gene-LOC118472186;gene-LOC118474040;gene-LOC100501392;gene-LOC118474821;gene-LOC118474218;gene-LOC100280996;gene-LOC118475694;gene-LOC118475696;gene-LOC118475432;gene-LOC103644011;gene-LOC118473326;gene-LOC118475065;gene-LOC100284505;gene-LOC118475932;gene-LOC118473875;gene-L…	LOC100281924;LOC118475673;atpA;LOC100217209;LOC118473341;LOC118475829;LOC118473847;LOC118472186;LOC118474040;LOC100501392;LOC118474821;LOC118474218;LOC100280996;LOC118475694;LOC118475696;LOC118475432;LOC103644011;LOC118473326;LOC118475065;LOC100284505;LOC118475932;LOC118473875;LOC100283855;LOC118475831;LOC118474750;orf342;orf396;LOC118475843;atp6;LOC118476001;LOC103626452;LOC118475684;LOC11847568…
38	GO:0009579	CC	thylakoid	38/6173	142/42682	0.000111408	0.00380265	gene-LOC100382265;gene-LOC541712;gene-LOC100276013;gene-LOC103636627;gene-LOC103634566;gene-LOC100276623;gene-LOC100217177;gene-LOC100194286;gene-LOC118474820;gene-LOC100283753;gene-LOC100280994;gene-LOC103627810;gene-LOC103647117;gene-LOC100502484;gene-LOC100272703;gene-LOC100283609;gene-LOC100273671;gene-LOC118475066;gene-LOC103631716;gene-LOC118474767;gene-LOC100282037;gene-LOC100274377;gene-L…	LOC100382265;LOC541712;LOC100276013;LOC103636627;LOC103634566;LOC100276623;LOC100217177;LOC100194286;LOC118474820;LOC100283753;LOC100280994;LOC103627810;LOC103647117;LOC100502484;LOC100272703;LOC100283609;LOC100273671;LOC118475066;LOC103631716;LOC118474767;LOC100282037;LOC100274377;LOC100216583;LOC100286116;LOC103625782;LOC100284812;LOC100501574;LOC100273445;LOC100281349;LOC118471883;LOC100275523…
30	GO:0070469	CC	respirasome	30/6173	103/42682	0.000112663	0.00382774	gene-LOC118473340;gene-LOC118473343;gene-LOC100281627;gene-LOC118473842;gene-LOC100383938;gene-LOC109945937;gene-ZeamMp071_part3;gene-LOC118475472;gene-LOC118474040;gene-LOC118475430;gene-LOC118471936;gene-LOC100273671;gene-LOC118473676;gene-LOC542074;gene-LOC100277233;gene-LOC100194124;gene-LOC118475669;gene-LOC118473858;gene-LOC118473873;gene-LOC118475007;gene-LOC118476001;gene-ZeamMp032;gene-Z…	LOC118473340;LOC118473343;LOC100281627;LOC118473842;LOC100383938;LOC109945937;nad5;LOC118475472;LOC118474040;LOC118475430;LOC118471936;LOC100273671;LOC118473676;LOC542074;LOC100277233;LOC100194124;LOC118475669;LOC118473858;LOC118473873;LOC118475007;LOC118476001;nad4;nad3;LOC118475787;LOC118474050;LOC118475688;LOC100277290;LOC118473334;LOC118473337;LOC118473864
67	GO:0019866	CC	organelle inner membrane	67/6173	293/42682	0.000113073	0.00382774	gene-LOC103654911;gene-LOC118475673;gene-LOC100191354;gene-LOC118475694;gene-LOC118473875;gene-LOC118473340;gene-LOC100501372;gene-LOC118473343;gene-LOC100191736;gene-LOC118473842;gene-LOC103640872;gene-LOC103638906;gene-LOC118472186;gene-ZeamMp161;gene-LOC100274228;gene-LOC109945937;gene-LOC100285706;gene-LOC100281867;gene-LOC118474218;gene-LOC118474231;gene-ZeamMp071_part3;gene-ZeamMp182;gene-L…	LOC103654911;LOC118475673;LOC100191354;LOC118475694;LOC118473875;LOC118473340;LOC100501372;LOC118473343;LOC100191736;LOC118473842;LOC103640872;LOC103638906;LOC118472186;cox3;LOC100274228;LOC109945937;LOC100285706;LOC100281867;LOC118474218;LOC118474231;nad5;atp6;LOC103648205;LOC100384208;LOC118475696;LOC103650700;LOC103630464;LOC118473334;LOC118475430;LOC541816;LOC118475432;LOC100191375;LOC541817;…
67	GO:0015297	MF	antiporter activity	67/6173	294/42682	0.000118782	0.00398815	gene-LOC100272602;gene-LOC100286108;gene-LOC100280075;gene-LOC541635;gene-sfp6;gene-LOC103630092;gene-LOC100285751;gene-LOC100501975;gene-sfp3;gene-LOC103641335;gene-LOC100284274;gene-LOC542599;gene-LOC103630881;gene-LOC100501783;gene-LOC103652735;gene-LOC100272941;gene-LOC100384534;gene-LOC100281401;gene-LOC100274318;gene-LOC103651034;gene-LOC100284294;gene-LOC100382049;gene-LOC100286283;gene-LO…	LOC100272602;LOC100286108;LOC100280075;LOC541635;sfp6;LOC103630092;LOC100285751;LOC100501975;sfp3;LOC103641335;LOC100284274;LOC542599;LOC103630881;LOC100501783;LOC103652735;LOC100272941;LOC100384534;LOC100281401;LOC100274318;LOC103651034;LOC100284294;LOC100382049;LOC100286283;LOC103645340;LOC100282798;LOC103647136;LOC100501847;LOC100279305;LOC100281297;LOC118476226;LOC100281472;LOC100284305;sfp4;…
791	GO:0009058	BP	biosynthetic process	791/6173	4846/42682	0.000122657	0.00410152	gene-LOC103632727;gene-LOC103638085;gene-LOC103648980;gene-LOC100193172;gene-LOC542481;gene-LOC103638222;gene-LOC100283964;gene-LOC100384459;gene-LOC541958;gene-LOC541959;gene-LOC100285146;gene-LOC103643375;gene-LOC542715;gene-LOC100273454;gene-LOC100273457;gene-LOC100284256;gene-LOC542711;gene-LOC100276170;gene-LOC542249;gene-LOC118471916;gene-LOC109942418;gene-LOC100280996;gene-LOC100278302;gen…	LOC103632727;LOC103638085;LOC103648980;LOC100193172;LOC542481;LOC103638222;LOC100283964;LOC100384459;LOC541958;LOC541959;LOC100285146;LOC103643375;LOC542715;LOC100273454;LOC100273457;LOC100284256;LOC542711;LOC100276170;LOC542249;LOC118471916;LOC109942418;LOC100280996;LOC100278302;LOC109942002;LOC103634827;LOC100278261;LOC103641774;LOC100383078;LOC100191377;LOC100501482;LOC100284557;LOC118472280;L…
61	GO:0045454	BP	cell redox homeostasis	61/6173	261/42682	0.000128547	0.00426382	gene-LOC103642043;gene-LOC103631564;gene-LOC100384665;gene-LOC100280294;gene-LOC103643192;gene-LOC103643193;gene-LOC100383599;gene-LOC100272720;gene-LOC542369;gene-LOC118471893;gene-LOC100381521;gene-LOC542360;gene-LOC100382956;gene-LOC103647117;gene-LOC100501598;gene-LOC100283787;gene-LOC606487;gene-LOC100280994;gene-mbd115;gene-LOC100272895;gene-LOC100284171;gene-LOC100384657;gene-LOC103649242;…	LOC103642043;LOC103631564;LOC100384665;LOC100280294;LOC103643192;LOC103643193;LOC100383599;LOC100272720;LOC542369;LOC118471893;LOC100381521;LOC542360;LOC100382956;LOC103647117;LOC100501598;LOC100283787;LOC606487;LOC100280994;mbd115;LOC100272895;LOC100284171;LOC100384657;LOC103649242;LOC606424;LOC103641662;LOC100285323;LOC118473138;LOC100272300;LOC541940;LOC100272269;LOC100216789;LOC100192725;LOC1…
394	GO:0006796	BP	phosphate-containing compound metabolic process	394/6173	2282/42682	0.000129894	0.0042912	gene-LOC103632727;gene-LOC100193172;gene-LOC103640510;gene-LOC100284256;gene-LOC100276170;gene-LOC100285062;gene-LOC100382080;gene-LOC100280996;gene-LOC103640990;gene-LOC103630112;gene-LOC103634946;gene-LOC100502214;gene-LOC103631355;gene-LOC118475932;gene-LOC118475831;gene-LOC103634768;gene-LOC100273687;gene-LOC100276391;gene-LOC100192075;gene-LOC100272815;gene-LOC100194295;gene-LOC100383570;gen…	LOC103632727;LOC100193172;LOC103640510;LOC100284256;LOC100276170;LOC100285062;LOC100382080;LOC100280996;LOC103640990;LOC103630112;LOC103634946;LOC100502214;LOC103631355;LOC118475932;LOC118475831;LOC103634768;LOC100273687;LOC100276391;LOC100192075;LOC100272815;LOC100194295;LOC100383570;LOC103627748;LOC100283452;LOC100283450;LOC103636445;LOC103647389;LOC110017794;LOC103651612;LOC103633989;LOC100193…
17	GO:0098656	BP	anion transmembrane transport	17/6173	46/42682	0.000134594	0.00442868	gene-LOC100382112;gene-LOC103629597;gene-LOC103647644;gene-LOC100216965;gene-LOC100281867;gene-LOC100191354;gene-LOC103627788;gene-LOC100281929;gene-LOC100277665;gene-LOC541617;gene-LOC100284274;gene-LOC100191316;gene-LOC118476033;gene-LOC100282085;gene-LOC100280683;gene-LOC100283648;gene-LOC100286314	LOC100382112;LOC103629597;LOC103647644;LOC100216965;LOC100281867;LOC100191354;LOC103627788;LOC100281929;LOC100277665;LOC541617;LOC100284274;LOC100191316;LOC118476033;LOC100282085;LOC100280683;LOC100283648;LOC100286314
48	GO:0009201	BP	ribonucleoside triphosphate biosynthetic process	48/6173	194/42682	0.000135816	0.00443071	gene-LOC100281924;gene-LOC118475673;gene-LOC100382896;gene-ZemaCp020;gene-LOC100217209;gene-LOC118473341;gene-LOC118475829;gene-LOC100194241;gene-LOC118473847;gene-LOC118472186;gene-LOC118474040;gene-LOC100281709;gene-LOC100501392;gene-LOC118474821;gene-LOC118474218;gene-LOC100280996;gene-LOC118475694;gene-LOC118475696;gene-LOC118475432;gene-LOC103644011;gene-LOC118473326;gene-LOC118475065;gene-L…	LOC100281924;LOC118475673;LOC100382896;atpA;LOC100217209;LOC118473341;LOC118475829;LOC100194241;LOC118473847;LOC118472186;LOC118474040;LOC100281709;LOC100501392;LOC118474821;LOC118474218;LOC100280996;LOC118475694;LOC118475696;LOC118475432;LOC103644011;LOC118473326;LOC118475065;LOC100284505;LOC118475932;LOC118473875;LOC100283855;LOC118475831;LOC118474750;orf342;orf396;LOC118475843;atp6;LOC11847600…
48	GO:0009199	BP	ribonucleoside triphosphate metabolic process	48/6173	194/42682	0.000135816	0.00443071	gene-LOC100281924;gene-LOC118475673;gene-LOC100382896;gene-ZemaCp020;gene-LOC100217209;gene-LOC118473341;gene-LOC118475829;gene-LOC100194241;gene-LOC118473847;gene-LOC118472186;gene-LOC118474040;gene-LOC100281709;gene-LOC100501392;gene-LOC118474821;gene-LOC118474218;gene-LOC100280996;gene-LOC118475694;gene-LOC118475696;gene-LOC118475432;gene-LOC103644011;gene-LOC118473326;gene-LOC118475065;gene-L…	LOC100281924;LOC118475673;LOC100382896;atpA;LOC100217209;LOC118473341;LOC118475829;LOC100194241;LOC118473847;LOC118472186;LOC118474040;LOC100281709;LOC100501392;LOC118474821;LOC118474218;LOC100280996;LOC118475694;LOC118475696;LOC118475432;LOC103644011;LOC118473326;LOC118475065;LOC100284505;LOC118475932;LOC118473875;LOC100283855;LOC118475831;LOC118474750;orf342;orf396;LOC118475843;atp6;LOC11847600…
14	GO:0009735	BP	response to cytokinin	14/6173	34/42682	0.000136272	0.00443071	gene-LOC541633;gene-LOC541632;gene-LOC103627102;gene-LOC541624;gene-LOC541634;gene-LOC103637089;gene-LOC541613;gene-LOC541638;gene-LOC103642664;gene-LOC103634525;gene-LOC732761;gene-LOC100280582;gene-LOC542372;gene-LOC100191253	LOC541633;LOC541632;LOC103627102;LOC541624;LOC541634;LOC103637089;LOC541613;LOC541638;LOC103642664;LOC103634525;LOC732761;LOC100280582;LOC542372;LOC100191253
243	GO:0005739	CC	mitochondrion	243/6173	1338/42682	0.000146927	0.00472117	gene-LOC100273293;gene-LOC103647771;gene-LOC118475796;gene-LOC100272371;gene-LOC100192593;gene-LOC100273697;gene-LOC100279917;gene-LOC103627890;gene-LOC100283687;gene-LOC118475674;gene-LOC100194267;gene-LOC100191447;gene-LOC118473842;gene-LOC100217072;gene-LOC100280018;gene-ZeamMp136;gene-LOC118474816;gene-ZeamMp032;gene-LOC100281793;gene-LOC100383372;gene-LOC118474701;gene-LOC100384208;gene-LOC1…	LOC100273293;LOC103647771;LOC118475796;LOC100272371;LOC100192593;LOC100273697;LOC100279917;LOC103627890;LOC100283687;LOC118475674;LOC100194267;LOC100191447;LOC118473842;LOC100217072;LOC100280018;cox1;LOC118474816;nad4;LOC100281793;LOC100383372;LOC118474701;LOC100384208;LOC118473337;LOC100278261;LOC100286229;LOC118475430;LOC100192616;LOC100501486;LOC100273754;LOC100284092;LOC100284554;LOC100192917…
283	GO:0004674	MF	protein serine/threonine kinase activity	283/6173	1586/42682	0.000151567	0.00481386	gene-LOC100281946;gene-LOC103635022;gene-LOC112935940;gene-LOC100281661;gene-LOC100284744;gene-LOC103636445;gene-LOC103627070;gene-LOC100272378;gene-LOC100384022;gene-LOC103647921;gene-LOC100037796;gene-LOC100274303;gene-LOC103626473;gene-LOC100273591;gene-LOC100216871;gene-LOC100382104;gene-LOC100382164;gene-LOC100381573;gene-LOC103640990;gene-LOC100273840;gene-LOC103626885;gene-LOC542152;gene-L…	LOC100281946;LOC103635022;LOC112935940;LOC100281661;LOC100284744;LOC103636445;LOC103627070;LOC100272378;LOC100384022;LOC103647921;LOC100037796;LOC100274303;LOC103626473;LOC100273591;LOC100216871;LOC100382104;LOC100382164;LOC100381573;LOC103640990;LOC100273840;LOC103626885;LOC542152;LOC100273967;LOC103634946;LOC103650929;LOC100383079;LOC103629860;LOC103645896;LOC100281435;LOC103631355;LOC542015;LO…
28	GO:0070008	MF	serine-type exopeptidase activity	28/6173	94/42682	0.000163705	0.00515953	gene-LOC100272373;gene-LOC100280301;gene-LOC100284785;gene-LOC100216996;gene-LOC100191502;gene-LOC103627456;gene-LOC100384792;gene-LOC100285045;gene-LOC100282964;gene-LOC103630156;gene-LOC103646387;gene-LOC103627523;gene-LOC100382387;gene-LOC103636107;gene-LOC100282871;gene-LOC100281757;gene-LOC103639002;gene-LOC103632867;gene-LOC100281613;gene-LOC118476009;gene-LOC100282195;gene-LOC100279929;gen…	LOC100272373;LOC100280301;LOC100284785;LOC100216996;LOC100191502;LOC103627456;LOC100384792;LOC100285045;LOC100282964;LOC103630156;LOC103646387;LOC103627523;LOC100382387;LOC103636107;LOC100282871;LOC100281757;LOC103639002;LOC103632867;LOC100281613;LOC118476009;LOC100282195;LOC100279929;LOC100273202;LOC100193473;LOC100383183;LOC100278138;LOC103639025;LOC100285883
17	GO:0019320	BP	hexose catabolic process	17/6173	47/42682	0.000182619	0.00571189	gene-LOC100533154;gene-LOC100284107;gene-LOC100217298;gene-LOC103651489;gene-LOC100193292;gene-LOC118472308;gene-LOC100381658;gene-LOC103627706;gene-LOC100191144;gene-LOC103632122;gene-LOC100284953;gene-LOC103651564;gene-LOC103651775;gene-LOC542721;gene-LOC103634611;gene-LOC542578;gene-LOC542358	LOC100533154;LOC100284107;LOC100217298;LOC103651489;LOC100193292;LOC118472308;LOC100381658;LOC103627706;LOC100191144;LOC103632122;LOC100284953;LOC103651564;LOC103651775;LOC542721;LOC103634611;LOC542578;LOC542358
54	GO:0009657	BP	plastid organization	54/6173	226/42682	0.000187318	0.00573157	gene-LOC103651081;gene-LOC100501605;gene-LOC100272347l;gene-LOC100283844;gene-LOC100383635;gene-LOC100275213;gene-LOC100193526;gene-LOC100501372;gene-LOC100383294;gene-LOC100274890;gene-LOC103639614;gene-LOC542576;gene-LOC100381681;gene-LOC100276230;gene-LOC100280408;gene-LOC100192734;gene-LOC100217177;gene-LOC114711037;gene-LOC100281184;gene-LOC100382707;gene-LOC100192013;gene-LOC100382146;gene-…	LOC103651081;LOC100501605;LOC100272347l;LOC100283844;LOC100383635;LOC100275213;LOC100193526;LOC100501372;LOC100383294;LOC100274890;LOC103639614;LOC542576;LOC100381681;LOC100276230;LOC100280408;LOC100192734;LOC100217177;LOC114711037;LOC100281184;LOC100382707;LOC100192013;LOC100382146;LOC100284682;LOC100274460;LOC100382028;LOC100273671;LOC100501212;LOC100282000;LOC100382200;LOC100383166;LOC10028332…
91	GO:0051707	BP	response to other organism	91/6173	431/42682	0.000187429	0.00573157	gene-LOC541634;gene-LOC100191776;gene-LOC100192049;gene-LOC103645061;gene-LOC100217177;gene-LOC103644032;gene-LOC100281825;gene-LOC100281821;gene-LOC100383079;gene-LOC100502460;gene-LOC103644260;gene-LOC100383384;gene-LOC100191518;gene-LOC100285579;gene-LOC732761;gene-LOC109941412;gene-LOC103625869;gene-LOC118472236;gene-LOC100283455;gene-LOC100285487;gene-LOC100285374;gene-LOC103627748;gene-LOC1…	LOC541634;LOC100191776;LOC100192049;LOC103645061;LOC100217177;LOC103644032;LOC100281825;LOC100281821;LOC100383079;LOC100502460;LOC103644260;LOC100383384;LOC100191518;LOC100285579;LOC732761;LOC109941412;LOC103625869;LOC118472236;LOC100283455;LOC100285487;LOC100285374;LOC103627748;LOC100281924;LOC100274473;LOC100286092;LOC100281372;aoc2;LOC100382707;LOC100191593;LOC100382142;LOC103632181;LOC1036276…
38	GO:0005622	CC	intracellular anatomical structure	38/6173	144/42682	0.000186081	0.00573157	gene-LOC100382265;gene-LOC541712;gene-LOC100276013;gene-LOC103636627;gene-LOC103634566;gene-LOC100276623;gene-LOC100217177;gene-LOC100194286;gene-LOC118474820;gene-LOC100283753;gene-LOC100280994;gene-LOC103627810;gene-LOC103647117;gene-LOC100502484;gene-LOC100272703;gene-LOC100283609;gene-LOC100273671;gene-LOC118475066;gene-LOC103631716;gene-LOC118474767;gene-LOC100282037;gene-LOC100274377;gene-L…	LOC100382265;LOC541712;LOC100276013;LOC103636627;LOC103634566;LOC100276623;LOC100217177;LOC100194286;LOC118474820;LOC100283753;LOC100280994;LOC103627810;LOC103647117;LOC100502484;LOC100272703;LOC100283609;LOC100273671;LOC118475066;LOC103631716;LOC118474767;LOC100282037;LOC100274377;LOC100216583;LOC100286116;LOC103625782;LOC100284812;LOC100501574;LOC100273445;LOC100281349;LOC118471883;LOC100275523…
60	GO:0005216	MF	ion channel activity	60/6173	260/42682	0.000186258	0.00573157	gene-LOC100281095;gene-LOC103637774;gene-LOC100281924;gene-LOC118475673;gene-LOC103654560;gene-LOC100191503;gene-LOC100191751;gene-LOC103626309;gene-LOC118473847;gene-LOC100279951;gene-LOC100281372;gene-LOC103627661;gene-LOC103651474;gene-LOC103636314;gene-LOC103650266;gene-LOC118474821;gene-LOC103653893;gene-LOC103651425;gene-LOC118474218;gene-LOC100280996;gene-LOC542412;gene-LOC111590386;gene-Z…	LOC100281095;LOC103637774;LOC100281924;LOC118475673;LOC103654560;LOC100191503;LOC100191751;LOC103626309;LOC118473847;LOC100279951;LOC100281372;LOC103627661;LOC103651474;LOC103636314;LOC103650266;LOC118474821;LOC103653893;LOC103651425;LOC118474218;LOC100280996;LOC542412;LOC111590386;atpA;LOC103647353;LOC118475696;LOC100273558;LOC100502532;LOC100382332;LOC100384199;LOC118475065;LOC100284505;LOC1036…
14	GO:0006817	BP	phosphate ion transport	14/6173	35/42682	0.000197011	0.00594515	gene-LOC100382148;gene-LOC103629597;gene-LOC103647644;gene-pht13;gene-LOC103627788;gene-sfp5;gene-LOC103630022;gene-LOC100274381;gene-LOC541617;gene-LOC100284274;gene-LOC100382112;gene-LOC100502171;gene-LOC100286314;gene-pht2	LOC100382148;LOC103629597;LOC103647644;pht13;LOC103627788;sfp5;LOC103630022;LOC100274381;LOC541617;LOC100284274;LOC100382112;LOC100502171;LOC100286314;pht2
15	GO:0071478	BP	cellular response to radiation	15/6173	39/42682	0.000197304	0.00594515	gene-LOC541691;gene-LOC100192956;gene-LOC541692;gene-LOC100274367;gene-LOC100281148;gene-LOC100275550;gene-LOC103634267;gene-LOC103648675;gene-LOC103638645;gene-LOC100381505;gene-LOC100281235;gene-LOC100286123;gene-LOC100501841;gene-LOC100192592;gene-LOC100274851	LOC541691;LOC100192956;LOC541692;LOC100274367;LOC100281148;LOC100275550;LOC103634267;LOC103648675;LOC103638645;LOC100381505;LOC100281235;LOC100286123;LOC100501841;LOC100192592;LOC100274851
6	GO:0071917	MF	triose-phosphate transmembrane transporter activity	6/6173	8/42682	0.000196375	0.00594515	gene-LOC100281048;gene-LOC100279907;gene-LOC100283648;gene-LOC542599;gene-LOC100193334;gene-LOC103649694	LOC100281048;LOC100279907;LOC100283648;LOC542599;LOC100193334;LOC103649694
48	GO:0009658	BP	chloroplast organization	48/6173	195/42682	0.000201791	0.00605816	gene-LOC103651081;gene-LOC100272347l;gene-LOC100283844;gene-LOC100383635;gene-LOC100275213;gene-LOC100193526;gene-LOC100501372;gene-LOC100383294;gene-LOC100274890;gene-LOC103639614;gene-LOC103634652;gene-LOC100284682;gene-LOC100276230;gene-LOC100280408;gene-LOC100192734;gene-LOC100217177;gene-LOC114711037;gene-LOC100281184;gene-LOC100382707;gene-LOC100192013;gene-LOC542576;gene-LOC100382146;gene-…	LOC103651081;LOC100272347l;LOC100283844;LOC100383635;LOC100275213;LOC100193526;LOC100501372;LOC100383294;LOC100274890;LOC103639614;LOC103634652;LOC100284682;LOC100276230;LOC100280408;LOC100192734;LOC100217177;LOC114711037;LOC100281184;LOC100382707;LOC100192013;LOC542576;LOC100382146;LOC100281154;LOC100382028;LOC100501212;LOC100382200;LOC103627102;LOC100283321;LOC103643593;LOC100274460;LOC10038316…
86	GO:0031226	CC	intrinsic component of plasma membrane	86/6173	404/42682	0.00020381	0.0060965	gene-LOC100381931;gene-LOC100273295;gene-LOC100383552;gene-LOC100192598;gene-LOC103636298;gene-LOC100381468;gene-LOC100384057;gene-LOC103634620;gene-LOC100285636;gene-LOC100240688;gene-LOC100283045;gene-LOC100285573;gene-LOC103627063;gene-LOC100284275;gene-LOC100193474;gene-LOC103654007;gene-LOC100273206;gene-LOC100216822;gene-LOC100193769;gene-LOC103647781;gene-LOC100282076;gene-LOC100284486;gen…	LOC100381931;LOC100273295;LOC100383552;LOC100192598;LOC103636298;LOC100381468;LOC100384057;LOC103634620;LOC100285636;LOC100240688;LOC100283045;LOC100285573;LOC103627063;LOC100284275;LOC100193474;LOC103654007;LOC100273206;LOC100216822;LOC100193769;LOC103647781;LOC100282076;LOC100284486;LOC100285726;LOC103627869;LOC100280934;LOC100191753;LOC100282893;LOC103650044;LOC103642786;LOC100273476;LOC100191…
92	GO:0043207	BP	response to external biotic stimulus	92/6173	440/42682	0.000222504	0.00658388	gene-LOC541634;gene-LOC100191776;gene-LOC100192049;gene-LOC103645061;gene-LOC100217177;gene-LOC103644032;gene-LOC100281825;gene-LOC100281821;gene-LOC100383079;gene-LOC100502460;gene-LOC103644260;gene-LOC100383384;gene-LOC100191518;gene-LOC100285579;gene-LOC732761;gene-LOC109941412;gene-LOC103625869;gene-LOC118472236;gene-LOC100283455;gene-LOC100285487;gene-LOC100285374;gene-LOC103627748;gene-LOC1…	LOC541634;LOC100191776;LOC100192049;LOC103645061;LOC100217177;LOC103644032;LOC100281825;LOC100281821;LOC100383079;LOC100502460;LOC103644260;LOC100383384;LOC100191518;LOC100285579;LOC732761;LOC109941412;LOC103625869;LOC118472236;LOC100283455;LOC100285487;LOC100285374;LOC103627748;LOC100281924;LOC100274473;LOC100286092;LOC100281372;aoc2;LOC100382707;LOC100191593;LOC100382142;LOC103632181;LOC1036276…
71	GO:0046034	BP	ATP metabolic process	71/6173	321/42682	0.000226434	0.00667614	gene-LOC100284505;gene-LOC542510;gene-LOC100281924;gene-LOC118475673;gene-LOC100282820;gene-ZeamMp182;gene-LOC118473341;gene-LOC103641594;gene-LOC100501285;gene-LOC118473847;gene-LOC118472186;gene-LOC100272845;gene-ZeamMp136;gene-LOC100281237;gene-LOC100273990;gene-LOC100193244;gene-LOC542578;gene-LOC118474040;gene-LOC118474821;gene-LOC118475065;gene-LOC100273196;gene-LOC118474218;gene-LOC1002809…	LOC100284505;LOC542510;LOC100281924;LOC118475673;LOC100282820;atp6;LOC118473341;LOC103641594;LOC100501285;LOC118473847;LOC118472186;LOC100272845;cox1;LOC100281237;LOC100273990;LOC100193244;LOC542578;LOC118474040;LOC118474821;LOC118475065;LOC100273196;LOC118474218;LOC100280996;LOC118475796;atpA;LOC118475694;LOC118475696;LOC100283899;LOC100272999;LOC118475432;LOC103651852;LOC100381658;LOC118475843;…
40	GO:0006754	BP	ATP biosynthetic process	40/6173	157/42682	0.000244349	0.00712772	gene-LOC100281924;gene-LOC118475673;gene-ZemaCp020;gene-LOC118473875;gene-LOC118473341;gene-LOC118475829;gene-LOC118473847;gene-LOC118472186;gene-LOC118474040;gene-LOC118474821;gene-LOC118474218;gene-LOC100280996;gene-LOC118475694;gene-LOC118475696;gene-LOC118475432;gene-LOC118473326;gene-LOC118475065;gene-LOC100284505;gene-LOC118475932;gene-LOC118475831;gene-LOC118474750;gene-ZeamMp011;gene-Zeam…	LOC100281924;LOC118475673;atpA;LOC118473875;LOC118473341;LOC118475829;LOC118473847;LOC118472186;LOC118474040;LOC118474821;LOC118474218;LOC100280996;LOC118475694;LOC118475696;LOC118475432;LOC118473326;LOC118475065;LOC100284505;LOC118475932;LOC118475831;LOC118474750;orf342;orf396;LOC118475843;atp6;LOC118476001;LOC103626452;LOC118475684;LOC118475683;atp9;LOC118474853;LOC118475012;LOC103627748;LOC100…
40	GO:0015985	BP	energy coupled proton transport, down electrochemical gradient	40/6173	157/42682	0.000244349	0.00712772	gene-LOC100281924;gene-LOC118475673;gene-ZemaCp020;gene-LOC118473875;gene-LOC118473341;gene-LOC118475829;gene-LOC118473847;gene-LOC118472186;gene-LOC118474040;gene-LOC118474821;gene-LOC118474218;gene-LOC100280996;gene-LOC118475694;gene-LOC118475696;gene-LOC118475432;gene-LOC118473326;gene-LOC118475065;gene-LOC100284505;gene-LOC118475932;gene-LOC118475831;gene-LOC118474750;gene-ZeamMp011;gene-Zeam…	LOC100281924;LOC118475673;atpA;LOC118473875;LOC118473341;LOC118475829;LOC118473847;LOC118472186;LOC118474040;LOC118474821;LOC118474218;LOC100280996;LOC118475694;LOC118475696;LOC118475432;LOC118473326;LOC118475065;LOC100284505;LOC118475932;LOC118475831;LOC118474750;orf342;orf396;LOC118475843;atp6;LOC118476001;LOC103626452;LOC118475684;LOC118475683;atp9;LOC118474853;LOC118475012;LOC103627748;LOC100…
40	GO:0015986	BP	ATP synthesis coupled proton transport	40/6173	157/42682	0.000244349	0.00712772	gene-LOC100281924;gene-LOC118475673;gene-ZemaCp020;gene-LOC118473875;gene-LOC118473341;gene-LOC118475829;gene-LOC118473847;gene-LOC118472186;gene-LOC118474040;gene-LOC118474821;gene-LOC118474218;gene-LOC100280996;gene-LOC118475694;gene-LOC118475696;gene-LOC118475432;gene-LOC118473326;gene-LOC118475065;gene-LOC100284505;gene-LOC118475932;gene-LOC118475831;gene-LOC118474750;gene-ZeamMp011;gene-Zeam…	LOC100281924;LOC118475673;atpA;LOC118473875;LOC118473341;LOC118475829;LOC118473847;LOC118472186;LOC118474040;LOC118474821;LOC118474218;LOC100280996;LOC118475694;LOC118475696;LOC118475432;LOC118473326;LOC118475065;LOC100284505;LOC118475932;LOC118475831;LOC118474750;orf342;orf396;LOC118475843;atp6;LOC118476001;LOC103626452;LOC118475684;LOC118475683;atp9;LOC118474853;LOC118475012;LOC103627748;LOC100…
44	GO:0009144	BP	purine nucleoside triphosphate metabolic process	44/6173	178/42682	0.000256934	0.00744204	gene-LOC100281924;gene-LOC118475673;gene-ZemaCp020;gene-LOC100217209;gene-LOC118473341;gene-LOC118475829;gene-LOC118473847;gene-LOC118472186;gene-LOC118474040;gene-LOC100501392;gene-LOC118474821;gene-LOC118474218;gene-LOC100280996;gene-LOC118475694;gene-LOC118475696;gene-LOC118475432;gene-LOC103644011;gene-LOC118473326;gene-LOC118475065;gene-LOC100284505;gene-LOC118475932;gene-LOC118473875;gene-L…	LOC100281924;LOC118475673;atpA;LOC100217209;LOC118473341;LOC118475829;LOC118473847;LOC118472186;LOC118474040;LOC100501392;LOC118474821;LOC118474218;LOC100280996;LOC118475694;LOC118475696;LOC118475432;LOC103644011;LOC118473326;LOC118475065;LOC100284505;LOC118475932;LOC118473875;LOC100283855;LOC118475831;LOC118474750;orf342;orf396;LOC118475843;atp6;LOC118476001;LOC103626452;LOC118475684;LOC11847568…
410	GO:0004672	MF	protein kinase activity	410/6173	2405/42682	0.000269957	0.00779181	gene-LOC100273591;gene-LOC100282637;gene-LOC103640990;gene-LOC103634826;gene-LOC103634946;gene-LOC100383079;gene-LOC103630691;gene-LOC542378;gene-LOC100191370;gene-LOC100284554;gene-LOC100125656;gene-LOC100382311;gene-LOC103638261;gene-LOC103639761;gene-LOC100272957;gene-LOC100273687;gene-LOC103625860;gene-LOC103634763;gene-LOC103634762;gene-LOC100383570;gene-LOC103636445;gene-LOC103647389;gene-L…	LOC100273591;LOC100282637;LOC103640990;LOC103634826;LOC103634946;LOC100383079;LOC103630691;LOC542378;LOC100191370;LOC100284554;LOC100125656;LOC100382311;LOC103638261;LOC103639761;LOC100272957;LOC100273687;LOC103625860;LOC103634763;LOC103634762;LOC100383570;LOC103636445;LOC103647389;LOC103631638;LOC100191755;LOC100192574;LOC100381525;LOC100281753;LOC103636208;LOC100383313;LOC100382229;LOC606429;LO…
72	GO:0016616	MF	oxidoreductase activity, acting on the CH-OH group of donors, NAD or NADP as acceptor	72/6173	330/42682	0.000284585	0.00815678	gene-LOC100280398;gene-LOC100285564;gene-LOC100193172;gene-LOC100272371;gene-LOC100283587;gene-LOC100193070;gene-LOC100277547;gene-LOC100286107;gene-LOC103641594;gene-LOC100281336;gene-LOC100273454;gene-LOC100283723;gene-LOC103646852;gene-LOC542233;gene-LOC100284846;gene-LOC100501392;gene-LOC542364;gene-LOC103628476;gene-LOC542249;gene-LOC100272868;gene-LOC103635890;gene-LOC103627631;gene-LOC1002…	LOC100280398;LOC100285564;LOC100193172;LOC100272371;LOC100283587;LOC100193070;LOC100277547;LOC100286107;LOC103641594;LOC100281336;LOC100273454;LOC100283723;LOC103646852;LOC542233;LOC100284846;LOC100501392;LOC542364;LOC103628476;LOC542249;LOC100272868;LOC103635890;LOC103627631;LOC100281695;LOC100857059;LOC103647545;LOC100284598;LOC100193894;LOC100383565;LOC100281928;LOC100273469;LOC103641421;LOC10…
98	GO:0009607	BP	response to biotic stimulus	98/6173	478/42682	0.000306942	0.00876703	gene-LOC541634;gene-LOC100191776;gene-LOC100192049;gene-LOC103645061;gene-LOC100217177;gene-LOC103644032;gene-LOC100281825;gene-LOC100281821;gene-LOC100383079;gene-LOC100502460;gene-LOC103644260;gene-LOC100383384;gene-LOC100191518;gene-LOC100285579;gene-LOC732761;gene-LOC109941412;gene-LOC103625869;gene-LOC118472236;gene-LOC100283455;gene-LOC100285487;gene-LOC100285374;gene-LOC103627748;gene-LOC1…	LOC541634;LOC100191776;LOC100192049;LOC103645061;LOC100217177;LOC103644032;LOC100281825;LOC100281821;LOC100383079;LOC100502460;LOC103644260;LOC100383384;LOC100191518;LOC100285579;LOC732761;LOC109941412;LOC103625869;LOC118472236;LOC100283455;LOC100285487;LOC100285374;LOC103627748;LOC100281924;LOC103637089;LOC100274473;LOC100286092;LOC100281372;aoc2;LOC100382707;LOC100191593;LOC100382142;LOC1036321…
131	GO:0009605	BP	response to external stimulus	131/6173	673/42682	0.000322888	0.00915888	gene-LOC100273293;gene-LOC100274265;gene-LOC541634;gene-LOC542370;gene-LOC100191776;gene-LOC542717;gene-LOC100192049;gene-LOC103645061;gene-LOC100217177;gene-LOC103627695;gene-LOC100281825;gene-LOC100281821;gene-LOC100282533;gene-LOC100216718;gene-LOC100383079;gene-LOC100502460;gene-LOC103641779;gene-LOC103644260;gene-LOC100383384;gene-LOC100191518;gene-LOC100382090;gene-LOC100285579;gene-LOC7327…	LOC100273293;LOC100274265;LOC541634;LOC542370;LOC100191776;LOC542717;LOC100192049;LOC103645061;LOC100217177;LOC103627695;LOC100281825;LOC100281821;LOC100282533;LOC100216718;LOC100383079;LOC100502460;LOC103641779;LOC103644260;LOC100383384;LOC100191518;LOC100382090;LOC100285579;LOC732761;LOC109941412;LOC103625869;LOC118472236;LOC100281465;LOC103641871;LOC100283931;LOC100283455;LOC100274381;LOC10028…
32	GO:0004180	MF	carboxypeptidase activity	32/6173	118/42682	0.000322887	0.00915888	gene-LOC100272373;gene-LOC100280301;gene-LOC100284785;gene-LOC100216996;gene-LOC100191502;gene-LOC100280279;gene-LOC103627456;gene-LOC100384792;gene-LOC100285045;gene-LOC100282964;gene-LOC103630156;gene-LOC103646387;gene-LOC100382387;gene-LOC103632867;gene-LOC103636107;gene-LOC109943005;gene-LOC100282871;gene-LOC100281757;gene-LOC103639002;gene-LOC100280900;gene-LOC100274448;gene-LOC100281613;gen…	LOC100272373;LOC100280301;LOC100284785;LOC100216996;LOC100191502;LOC100280279;LOC103627456;LOC100384792;LOC100285045;LOC100282964;LOC103630156;LOC103646387;LOC100382387;LOC103632867;LOC103636107;LOC109943005;LOC100282871;LOC100281757;LOC103639002;LOC100280900;LOC100274448;LOC100281613;LOC118476009;LOC100282195;LOC103638817;LOC100279929;LOC100273202;LOC100193473;LOC100383183;LOC100278138;LOC103639…
5	GO:0042879	MF	aldonate transmembrane transporter activity	5/6173	6/42682	0.000333482	0.00942689	gene-LOC542599;gene-LOC100279907;gene-LOC100383166;gene-LOC100193334;gene-LOC100281048	LOC542599;LOC100279907;LOC100383166;LOC100193334;LOC100281048
48	GO:0009142	BP	nucleoside triphosphate biosynthetic process	48/6173	199/42682	0.000352718	0.00993649	gene-LOC100281924;gene-LOC118475673;gene-LOC100382896;gene-ZemaCp020;gene-LOC100217209;gene-LOC118473341;gene-LOC118475829;gene-LOC100194241;gene-LOC118473847;gene-LOC118472186;gene-LOC118474040;gene-LOC100281709;gene-LOC100501392;gene-LOC118474821;gene-LOC118474218;gene-LOC100280996;gene-LOC118475694;gene-LOC118475696;gene-LOC118475432;gene-LOC103644011;gene-LOC118473326;gene-LOC118475065;gene-L…	LOC100281924;LOC118475673;LOC100382896;atpA;LOC100217209;LOC118473341;LOC118475829;LOC100194241;LOC118473847;LOC118472186;LOC118474040;LOC100281709;LOC100501392;LOC118474821;LOC118474218;LOC100280996;LOC118475694;LOC118475696;LOC118475432;LOC103644011;LOC118473326;LOC118475065;LOC100284505;LOC118475932;LOC118473875;LOC100283855;LOC118475831;LOC118474750;orf342;orf396;LOC118475843;atp6;LOC11847600…
50	GO:1901617	BP	organic hydroxy compound biosynthetic process	50/6173	211/42682	0.000363294	0.0101648	gene-LOC100125646;gene-LOC100282314;gene-LOC100193172;gene-LOC100282599;gene-LOC100274333;gene-LOC100285459;gene-LOC100193662;gene-LOC100283007;gene-SMK2;gene-LOC542715;gene-LOC542714;gene-LOC103647484;gene-LOC103644157;gene-LOC109940211;gene-LOC100037797;gene-LOC100381529;gene-LOC542580;gene-LOC103641704;gene-LOC100283562;gene-LOC100283443;gene-LOC732789;gene-LOC100191697;gene-LOC103630138;gene-…	LOC100125646;LOC100282314;LOC100193172;LOC100282599;LOC100274333;LOC100285459;LOC100193662;LOC100283007;SMK2;LOC542715;LOC542714;LOC103647484;LOC103644157;LOC109940211;LOC100037797;LOC100381529;LOC542580;LOC103641704;LOC100283562;LOC100283443;LOC732789;LOC100191697;LOC103630138;LOC118472280;LOC109939400;LOC100217236;LOC103645542;LOC100283131;LOC100283069;LOC100276550;LOC100193048;LOC100272732;LOC…
14	GO:0019203	MF	carbohydrate phosphatase activity	14/6173	37/42682	0.000390403	0.0108863	gene-shbp1;gene-LOC100283131;gene-LOC103627752;gene-LOC100281927;gene-LOC542661;gene-LOC100216767;gene-LOC103654185;gene-LOC100273700;gene-LOC100285860;gene-LOC541868;gene-LOC107546758;gene-LOC103632655;gene-LOC100283163;gene-LOC732726	shbp1;LOC100283131;LOC103627752;LOC100281927;LOC542661;LOC100216767;LOC103654185;LOC100273700;LOC100285860;LOC541868;LOC107546758;LOC103632655;LOC100283163;LOC732726
44	GO:0009737	BP	response to abscisic acid	44/6173	180/42682	0.000395883	0.0109605	gene-LOC100383014;gene-LOC103632817;gene-LOC100284627;gene-LOC100285227;gene-LOC100193398;gene-LOC541954;gene-LOC100127531;gene-LOC100283925;gene-LOC542369;gene-LOC103638672;gene-LOC100281406;gene-aoc2;gene-LOC103632346;gene-LOC100280261;gene-lox6;gene-LOC100304385;gene-LOC100383372;gene-LOC103648088;gene-LOC103650911;gene-LOC100280582;gene-LOC100273637;gene-LOC100135422;gene-LOC103627850;gene-LO…	LOC100383014;LOC103632817;LOC100284627;LOC100285227;LOC100193398;LOC541954;LOC100127531;LOC100283925;LOC542369;LOC103638672;LOC100281406;aoc2;LOC103632346;LOC100280261;lox6;LOC100304385;LOC100383372;LOC103648088;LOC103650911;LOC100280582;LOC100273637;LOC100135422;LOC103627850;LOC100383166;LOC100281087;LOC100281598;LOC100283753;LOC100280828;LOC542373;LOC100284950;LOC542370;LOC100281190;LOC10019172…
13	GO:0071482	BP	cellular response to light stimulus	13/6173	33/42682	0.000396006	0.0109605	gene-LOC541691;gene-LOC100192956;gene-LOC541692;gene-LOC100274367;gene-LOC100281148;gene-LOC100275550;gene-LOC103634267;gene-LOC103648675;gene-LOC103638645;gene-LOC100281235;gene-LOC100286123;gene-LOC100192592;gene-LOC100274851	LOC541691;LOC100192956;LOC541692;LOC100274367;LOC100281148;LOC100275550;LOC103634267;LOC103648675;LOC103638645;LOC100281235;LOC100286123;LOC100192592;LOC100274851
101	GO:0019725	BP	cellular homeostasis	101/6173	498/42682	0.000403002	0.0110503	gene-LOC100286108;gene-LOC100281023;gene-LOC541635;gene-LOC103651034;gene-LOC100216710;gene-LOC100280994;gene-LOC103636167;gene-LOC100384657;gene-LOC100280852;gene-LOC118473138;gene-LOC541940;gene-LOC100216789;gene-LOC100283690;gene-LOC100279847;gene-LOC103650187;gene-LOC100192075;gene-LOC100216822;gene-LOC103641662;gene-LOC107522032;gene-LOC100303864;gene-LOC100502231;gene-LOC103639290;gene-LOC5…	LOC100286108;LOC100281023;LOC541635;LOC103651034;LOC100216710;LOC100280994;LOC103636167;LOC100384657;LOC100280852;LOC118473138;LOC541940;LOC100216789;LOC100283690;LOC100279847;LOC103650187;LOC100192075;LOC100216822;LOC103641662;LOC107522032;LOC100303864;LOC100502231;LOC103639290;LOC542732;LOC100283390;LOC100381521;LOC100382956;LOC103651474;LOC100191939;LOC103632998;LOC103647314;LOC100272895;LOC10…
44	GO:0070887	BP	cellular response to chemical stimulus	44/6173	181/42682	0.000420065	0.0114799	gene-LOC100193052;gene-LOC100501536;gene-LOC541634;gene-LOC100283729;gene-LOC118473553;gene-LOC100286241;gene-LOC100281488;gene-LOC100281706;gene-LOC103651028;gene-LOC100273378;gene-LOC114711037;gene-LOC100194161;gene-LOC100193945;gene-LOC100272911;gene-LOC103632147;gene-LOC100286168;gene-LOC732808;gene-LOC103625973;gene-LOC100281806;gene-LOC100284608;gene-LOC103641779;gene-LOC100280907;gene-LOC1…	LOC100193052;LOC100501536;LOC541634;LOC100283729;LOC118473553;LOC100286241;LOC100281488;LOC100281706;LOC103651028;LOC100273378;LOC114711037;LOC100194161;LOC100193945;LOC100272911;LOC103632147;LOC100286168;LOC732808;LOC103625973;LOC100281806;LOC100284608;LOC103641779;LOC100280907;LOC100383166;LOC100191518;LOC100382090;LOC100283690;LOC100283931;LOC100279899;LOC103653979;LOC732761;LOC109941412;LOC10…
46	GO:0042440	BP	pigment metabolic process	46/6173	192/42682	0.000428208	0.0116637	gene-LOC100125646;gene-LOC100283007;gene-LOC100191548;gene-LOC100285146;gene-LOC103634652;gene-LOC100280448;gene-LOC732841;gene-LOC100272729;gene-LOC100274228;gene-LOC100193466;gene-LOC110599587;gene-LOC100281477;gene-LOC606484;gene-LOC100274071;gene-LOC100284157;gene-LOC100193895;gene-LOC103630426;gene-LOC100381341;gene-LOC103635621;gene-LOC100281060;gene-LOC103652847;gene-LOC100273671;gene-LOC5…	LOC100125646;LOC100283007;LOC100191548;LOC100285146;LOC103634652;LOC100280448;LOC732841;LOC100272729;LOC100274228;LOC100193466;LOC110599587;LOC100281477;LOC606484;LOC100274071;LOC100284157;LOC100193895;LOC103630426;LOC100381341;LOC103635621;LOC100281060;LOC103652847;LOC100273671;LOC542604;LOC103648876;LOC103641704;LOC100286107;LOC100382191;LOC103625782;LOC542745;LOC100285076;LOC100127010;LOC10027…
4	GO:1904143	BP	positive regulation of carotenoid biosynthetic process	4/6173	4/42682	0.000437165	0.0116757	gene-LOC100275801;gene-LOC100275820;gene-LOC103652847;gene-LOC100382146	LOC100275801;LOC100275820;LOC103652847;LOC100382146
4	GO:0016851	MF	magnesium chelatase activity	4/6173	4/42682	0.000437165	0.0116757	gene-LOC100382191;gene-LOC100383266;gene-LOC732841;gene-LOC103625782	LOC100382191;LOC100383266;LOC732841;LOC103625782
4	GO:0004044	MF	amidophosphoribosyltransferase activity	4/6173	4/42682	0.000437165	0.0116757	gene-LOC100281060;gene-LOC103630426;gene-LOC103626734;gene-LOC103635621	LOC100281060;LOC103630426;LOC103626734;LOC103635621
4	GO:0015120	MF	phosphoglycerate transmembrane transporter activity	4/6173	4/42682	0.000437165	0.0116757	gene-LOC100279907;gene-LOC100193334;gene-LOC542599;gene-LOC100281048	LOC100279907;LOC100193334;LOC542599;LOC100281048
4	GO:0051002	MF	ligase activity, forming nitrogen-metal bonds	4/6173	4/42682	0.000437165	0.0116757	gene-LOC100382191;gene-LOC100383266;gene-LOC732841;gene-LOC103625782	LOC100382191;LOC100383266;LOC732841;LOC103625782
4	GO:0051003	MF	ligase activity, forming nitrogen-metal bonds, forming coordination complexes	4/6173	4/42682	0.000437165	0.0116757	gene-LOC100382191;gene-LOC100383266;gene-LOC732841;gene-LOC103625782	LOC100382191;LOC100383266;LOC732841;LOC103625782
63	GO:0072522	BP	purine-containing compound biosynthetic process	63/6173	283/42682	0.000463283	0.0121756	gene-LOC103646525;gene-LOC100281924;gene-LOC118475673;gene-LOC100282233;gene-LOC118475694;gene-LOC100193520;gene-ZeamMp182;gene-LOC100285146;gene-LOC118473341;gene-LOC118475829;gene-LOC118473847;gene-LOC542733;gene-LOC118472186;gene-LOC118474040;gene-LOC100381520;gene-LOC103633092;gene-LOC103635621;gene-LOC100383569;gene-LOC100282559;gene-LOC118474218;gene-LOC100280996;gene-LOC100284157;gene-LOC1…	LOC103646525;LOC100281924;LOC118475673;LOC100282233;LOC118475694;LOC100193520;atp6;LOC100285146;LOC118473341;LOC118475829;LOC118473847;LOC542733;LOC118472186;LOC118474040;LOC100381520;LOC103633092;LOC103635621;LOC100383569;LOC100282559;LOC118474218;LOC100280996;LOC100284157;LOC103630426;LOC118475696;LOC100272448;LOC118475432;LOC100281060;LOC103644011;LOC118473326;LOC118474821;LOC118475065;LOC1002…
16	GO:0009295	CC	nucleoid	16/6173	46/42682	0.000467161	0.0122384	gene-LOC100274012;gene-LOC100283753;gene-LOC103649620;gene-LOC100281154;gene-LOC100278908;gene-LOC100383193;gene-LOC103625778;gene-LOC103643674;gene-LOC100278261;gene-LOC542576;gene-LOC100285474;gene-LOC103651390;gene-LOC100284988;gene-LOC114711037;gene-LOC103645724;gene-LOC100281184	LOC100274012;LOC100283753;LOC103649620;LOC100281154;LOC100278908;LOC100383193;LOC103625778;LOC103643674;LOC100278261;LOC542576;LOC100285474;LOC103651390;LOC100284988;LOC114711037;LOC103645724;LOC100281184
23	GO:0033014	BP	tetrapyrrole biosynthetic process	23/6173	77/42682	0.000483141	0.0125196	gene-LOC100283007;gene-LOC100191548;gene-LOC103634652;gene-LOC732841;gene-LOC100272729;gene-LOC100274228;gene-LOC100193466;gene-LOC110599587;gene-LOC606484;gene-LOC100381341;gene-LOC103625782;gene-LOC103648876;gene-LOC100382191;gene-LOC542745;gene-LOC100273426;gene-LOC100284976;gene-LOC100216583;gene-LOC100383266;gene-pcr1;gene-LOC100217089;gene-LOC100284108;gene-LOC100278507;gene-LOC100383208	LOC100283007;LOC100191548;LOC103634652;LOC732841;LOC100272729;LOC100274228;LOC100193466;LOC110599587;LOC606484;LOC100381341;LOC103625782;LOC103648876;LOC100382191;LOC542745;LOC100273426;LOC100284976;LOC100216583;LOC100383266;pcr1;LOC100217089;LOC100284108;LOC100278507;LOC100383208
743	GO:1901576	BP	organic substance biosynthetic process	743/6173	4588/42682	0.000485505	0.0125196	gene-LOC103632727;gene-LOC103638085;gene-LOC103648980;gene-LOC100193172;gene-LOC542481;gene-LOC118471916;gene-LOC100283964;gene-LOC100384459;gene-LOC541958;gene-LOC541959;gene-LOC100285146;gene-LOC103643375;gene-LOC542715;gene-LOC100273454;gene-LOC100273457;gene-LOC100284256;gene-LOC542711;gene-LOC100276170;gene-LOC542249;gene-LOC109942418;gene-LOC100280996;gene-LOC100278302;gene-LOC109942002;gen…	LOC103632727;LOC103638085;LOC103648980;LOC100193172;LOC542481;LOC118471916;LOC100283964;LOC100384459;LOC541958;LOC541959;LOC100285146;LOC103643375;LOC542715;LOC100273454;LOC100273457;LOC100284256;LOC542711;LOC100276170;LOC542249;LOC109942418;LOC100280996;LOC100278302;LOC109942002;LOC103634827;LOC100278261;LOC103641774;LOC100383078;LOC100501482;LOC100284557;LOC118472280;LOC118475930;LOC118475932;L…
10	GO:0004373	MF	glycogen (starch) synthase activity	10/6173	22/42682	0.000481595	0.0125196	gene-LOC103645566;gene-LOC542481;gene-LOC100101528;gene-LOC100101527;gene-LOC541656;gene-LOC100125638;gene-LOC541669;gene-LOC100136828;gene-LOC103644687;gene-LOC100170236	LOC103645566;LOC542481;LOC100101528;LOC100101527;LOC541656;LOC100125638;LOC541669;LOC100136828;LOC103644687;LOC100170236
63	GO:0046527	MF	glucosyltransferase activity	63/6173	285/42682	0.000494083	0.012701	gene-LOC542481;gene-LOC100283727;gene-LOC103643546;gene-LOC100217032;gene-LOC542489;gene-LOC100280143;gene-LOC541656;gene-LOC542711;gene-LOC103647206;gene-LOC100194073;gene-LOC100136828;gene-LOC100272530;gene-LOC103626734;gene-LOC103626482;gene-LOC103650849;gene-LOC100170239;gene-LOC100170236;gene-LOC103630119;gene-LOC103649105;gene-LOC100282827;gene-LOC101202728;gene-LOC542365;gene-LOC103649789;…	LOC542481;LOC100283727;LOC103643546;LOC100217032;LOC542489;LOC100280143;LOC541656;LOC542711;LOC103647206;LOC100194073;LOC100136828;LOC100272530;LOC103626734;LOC103626482;LOC103650849;LOC100170239;LOC100170236;LOC103630119;LOC103649105;LOC100282827;LOC101202728;LOC542365;LOC103649789;LOC100280958;LOC100282047;LOC100278478;LOC103650687;LOC100382222;LOC103644687;LOC100283318;LOC103645566;LOC10038233…
1081	GO:1901564	BP	organonitrogen compound metabolic process	1081/6173	6828/42682	0.000514101	0.0130351	gene-LOC100273293;gene-LOC118471911;gene-LOC100193172;gene-LOC100283966;gene-LOC541954;gene-LOC100283965;gene-LOC100284394;gene-LOC103653907;gene-LOC541958;gene-LOC541959;gene-LOC100285146;gene-LOC103640510;gene-LOC542322;gene-LOC542715;gene-LOC542714;gene-LOC103644182;gene-LOC542716;gene-LOC100191754;gene-LOC732841;gene-LOC103652042;gene-LOC100281540;gene-LOC542249;gene-LOC100382080;gene-LOC5417…	LOC100273293;LOC118471911;LOC100193172;LOC100283966;LOC541954;LOC100283965;LOC100284394;LOC103653907;LOC541958;LOC541959;LOC100285146;LOC103640510;LOC542322;LOC542715;LOC542714;LOC103644182;LOC542716;LOC100191754;LOC732841;LOC103652042;LOC100281540;LOC542249;LOC100382080;LOC541780;LOC100280996;LOC103640990;LOC100278302;LOC109942002;LOC103634827;LOC103638382;LOC103629547;LOC103634946;LOC100283606;…
6	GO:0032885	BP	regulation of polysaccharide biosynthetic process	6/6173	9/42682	0.000516588	0.0130351	gene-LOC100383277;gene-LOC103635944;gene-LOC100216789;gene-LOC100279726;gene-LOC103638756;gene-LOC100194285	LOC100383277;LOC103635944;LOC100216789;LOC100279726;LOC103638756;LOC100194285
6	GO:0045551	MF	cinnamyl-alcohol dehydrogenase activity	6/6173	9/42682	0.000516588	0.0130351	gene-LOC100273263;gene-LOC542663;gene-LOC100281336;gene-LOC100273454;gene-LOC100216819;gene-LOC100272868	LOC100273263;LOC542663;LOC100281336;LOC100273454;LOC100216819;LOC100272868
7	GO:0035435	BP	phosphate ion transmembrane transport	7/6173	12/42682	0.000533562	0.0133813	gene-LOC103629597;gene-LOC103647644;gene-LOC103627788;gene-LOC541617;gene-LOC100284274;gene-LOC100382112;gene-LOC100286314	LOC103629597;LOC103647644;LOC103627788;LOC541617;LOC100284274;LOC100382112;LOC100286314
14	GO:0016868	MF	intramolecular transferase activity, phosphotransferases	14/6173	38/42682	0.000536439	0.0134126	gene-LOC103640966;gene-LOC118472308;gene-LOC100383547;gene-LOC103651489;gene-LOC103651775;gene-LOC100381658;gene-LOC103627706;gene-LOC103651852;gene-LOC542358;gene-LOC542721;gene-LOC103649574;gene-LOC100502385;gene-LOC103634611;gene-LOC542578	LOC103640966;LOC118472308;LOC100383547;LOC103651489;LOC103651775;LOC100381658;LOC103627706;LOC103651852;LOC542358;LOC542721;LOC103649574;LOC100502385;LOC103634611;LOC542578
19	GO:0009808	BP	lignin metabolic process	19/6173	59/42682	0.000539362	0.0134448	gene-LOC100125646;gene-LOC103627746;gene-LOC103651008;gene-LOC542463;gene-LOC100216819;gene-LOC100192586;gene-LOC100273263;gene-LOC103643375;gene-LOC606456;gene-LOC100273454;gene-LOC100273683;gene-LOC103636555;gene-LOC732787;gene-LOC103640860;gene-LOC100127014;gene-LOC100281336;gene-LOC542663;gene-LOC100272756;gene-LOC100272868	LOC100125646;LOC103627746;LOC103651008;LOC542463;LOC100216819;LOC100192586;LOC100273263;LOC103643375;LOC606456;LOC100273454;LOC100273683;LOC103636555;LOC732787;LOC103640860;LOC100127014;LOC100281336;LOC542663;LOC100272756;LOC100272868
74	GO:0098655	BP	cation transmembrane transport	74/6173	348/42682	0.000546909	0.0135918	gene-LOC118474218;gene-LOC118474040;gene-LOC100286108;gene-LOC100281924;gene-LOC100502231;gene-LOC541635;gene-LOC118475694;gene-LOC100285751;gene-ZeamMp182;gene-LOC103639290;gene-LOC118473341;gene-LOC118475829;gene-LOC118474713;gene-LOC118473847;gene-LOC103652993;gene-LOC118476033;gene-LOC118472186;gene-ZeamMp136;gene-LOC100381541;gene-LOC103638028;gene-LOC118475673;gene-LOC103632998;gene-LOC1184…	LOC118474218;LOC118474040;LOC100286108;LOC100281924;LOC100502231;LOC541635;LOC118475694;LOC100285751;atp6;LOC103639290;LOC118473341;LOC118475829;LOC118474713;LOC118473847;LOC103652993;LOC118476033;LOC118472186;cox1;LOC100381541;LOC103638028;LOC118475673;LOC103632998;LOC118474821;nad4;LOC103651034;LOC100216710;LOC100280996;LOC118475796;atpA;LOC103647353;LOC118475696;LOC103647136;LOC100191316;LOC10…
12	GO:0009809	BP	lignin biosynthetic process	12/6173	30/42682	0.00055973	0.0138269	gene-LOC100125646;gene-LOC100192586;gene-LOC100127014;gene-LOC542463;gene-LOC100273263;gene-LOC542663;gene-LOC103643375;gene-LOC100281336;gene-LOC100273454;gene-LOC100273683;gene-LOC100216819;gene-LOC100272868	LOC100125646;LOC100192586;LOC100127014;LOC542463;LOC100273263;LOC542663;LOC103643375;LOC100281336;LOC100273454;LOC100273683;LOC100216819;LOC100272868
12	GO:0010051	BP	xylem and phloem pattern formation	12/6173	30/42682	0.00055973	0.0138269	gene-LOC100278869;gene-LOC103642051;gene-LOC100382164;gene-LOC103639593;gene-LOC103642486;gene-LOC100501068;gene-LOC103650299;gene-LOC100193727;gene-LOC100285243;gene-LOC103627569;gene-LOC100502080;gene-LOC103640923	LOC100278869;LOC103642051;LOC100382164;LOC103639593;LOC103642486;LOC100501068;LOC103650299;LOC100193727;LOC100285243;LOC103627569;LOC100502080;LOC103640923
22	GO:0046351	BP	disaccharide biosynthetic process	22/6173	73/42682	0.000609908	0.0149764	gene-LOC100281927;gene-LOC541868;gene-LOC542711;gene-LOC103626734;gene-LOC103650849;gene-LOC103627752;gene-LOC103654185;gene-LOC100170239;gene-LOC107546758;gene-LOC100283163;gene-LOC100502394;gene-LOC100501482;gene-LOC100191265;gene-LOC542661;gene-LOC100381759;gene-LOC103632655;gene-LOC103643324;gene-shbp1;gene-LOC103651208;gene-LOC100216767;gene-LOC100285860;gene-LOC100273700	LOC100281927;LOC541868;LOC542711;LOC103626734;LOC103650849;LOC103627752;LOC103654185;LOC100170239;LOC107546758;LOC100283163;LOC100502394;LOC100501482;LOC100191265;LOC542661;LOC100381759;LOC103632655;LOC103643324;shbp1;LOC103651208;LOC100216767;LOC100285860;LOC100273700
55	GO:0019318	BP	hexose metabolic process	55/6173	242/42682	0.000630436	0.0154344	gene-LOC100284741;gene-LOC118472308;gene-LOC100384451;gene-LOC100193292;gene-LOC103629621;gene-LOC103641594;gene-LOC542368;gene-LOC103627706;gene-LOC100272845;gene-LOC100281237;gene-LOC100283829;gene-LOC103634611;gene-LOC542578;gene-LOC100273196;gene-LOC542107;gene-LOC103645181;gene-LOC100284317;gene-LOC542290;gene-LOC103634682;gene-LOC100273227;gene-LOC103651489;gene-LOC100381658;gene-LOC1003837…	LOC100284741;LOC118472308;LOC100384451;LOC100193292;LOC103629621;LOC103641594;LOC542368;LOC103627706;LOC100272845;LOC100281237;LOC100283829;LOC103634611;LOC542578;LOC100273196;LOC542107;LOC103645181;LOC100284317;LOC542290;LOC103634682;LOC100273227;LOC103651489;LOC100381658;LOC100383765;LOC100285202;LOC100283852;LOC100384812;LOC103645256;LOC100280823;LOC541622;LOC109945131;LOC100191413;LOC10030432…
9	GO:0005986	BP	sucrose biosynthetic process	9/6173	19/42682	0.000638933	0.015504	gene-shbp1;gene-LOC542661;gene-LOC100216767;gene-LOC541868;gene-LOC100273700;gene-LOC542711;gene-LOC100283163;gene-LOC103626734;gene-LOC103650849	shbp1;LOC542661;LOC100216767;LOC541868;LOC100273700;LOC542711;LOC100283163;LOC103626734;LOC103650849
9	GO:0120014	MF	phospholipid transfer activity	9/6173	19/42682	0.000638933	0.015504	gene-LOC100286332;gene-LOC100278613;gene-LOC100279110;gene-LOC100283524;gene-LOC100193404;gene-LOC100383282;gene-LOC100273327;gene-LOC100276602;gene-LOC103628951	LOC100286332;LOC100278613;LOC100279110;LOC100283524;LOC100193404;LOC100383282;LOC100273327;LOC100276602;LOC103628951
9	GO:0016730	MF	oxidoreductase activity, acting on iron-sulfur proteins as donors	9/6173	19/42682	0.000638933	0.015504	gene-LOC541626;gene-LOC100194249;gene-LOC542558;gene-LOC542532;gene-LOC103649096;gene-LOC103631716;gene-LOC542713;gene-LOC100282643;gene-LOC103650713	LOC541626;LOC100194249;LOC542558;LOC542532;LOC103649096;LOC103631716;LOC542713;LOC100282643;LOC103650713
44	GO:0097305	BP	response to alcohol	44/6173	183/42682	0.000658429	0.0159301	gene-LOC100383014;gene-LOC103632817;gene-LOC100284627;gene-LOC100285227;gene-LOC100193398;gene-LOC541954;gene-LOC100127531;gene-LOC100283925;gene-LOC542369;gene-LOC103638672;gene-LOC100281406;gene-aoc2;gene-LOC103632346;gene-LOC100280261;gene-lox6;gene-LOC100304385;gene-LOC100383372;gene-LOC103648088;gene-LOC103650911;gene-LOC100280582;gene-LOC100273637;gene-LOC100135422;gene-LOC103627850;gene-LO…	LOC100383014;LOC103632817;LOC100284627;LOC100285227;LOC100193398;LOC541954;LOC100127531;LOC100283925;LOC542369;LOC103638672;LOC100281406;aoc2;LOC103632346;LOC100280261;lox6;LOC100304385;LOC100383372;LOC103648088;LOC103650911;LOC100280582;LOC100273637;LOC100135422;LOC103627850;LOC100383166;LOC100281087;LOC100281598;LOC100283753;LOC100280828;LOC542373;LOC100284950;LOC542370;LOC100281190;LOC10019172…
204	GO:0044255	BP	cellular lipid metabolic process	204/6173	1127/42682	0.000684045	0.0164051	gene-LOC100384591;gene-LOC103632727;gene-LOC100284256;gene-LOC118471916;gene-LOC100283964;gene-LOC103646321;gene-LOC100191771;gene-LOC100279917;gene-LOC103655094;gene-LOC103652794;gene-LOC100273457;gene-LOC100274149;gene-LOC100276170;gene-LOC100037797;gene-LOC100274414;gene-LOC103653626;gene-LOC103649855;gene-LOC100282873;gene-LOC100382080;gene-LOC101202696;gene-LOC103630362;gene-LOC100274017;gen…	LOC100384591;LOC103632727;LOC100284256;LOC118471916;LOC100283964;LOC103646321;LOC100191771;LOC100279917;LOC103655094;LOC103652794;LOC100273457;LOC100274149;LOC100276170;LOC100037797;LOC100274414;LOC103653626;LOC103649855;LOC100282873;LOC100382080;LOC101202696;LOC103630362;LOC100274017;LOC103649516;LOC100277683;LOC100383478;LOC118472280;LOC732780;ts1;LOC100384428;LOC118474841;LOC100276550;LOC10028…
32	GO:0016627	MF	oxidoreductase activity, acting on the CH-CH group of donors	32/6173	123/42682	0.000723643	0.0173043	gene-LOC100194039;gene-LOC100274265;gene-LOC100272516;gene-LOC118471916;gene-LOC100283007;gene-LOC110599587;gene-LOC103655866;gene-LOC100274071;gene-LOC100193895;gene-LOC100381341;gene-LOC100283443;gene-LOC100283351;gene-LOC103630464;gene-LOC100279244;gene-LOC100284607;gene-LOC115874042;gene-LOC100284089;gene-LOC542604;gene-LOC542745;gene-LOC100273727;gene-LOC100281302;gene-LOC100381436;gene-LOC5…	LOC100194039;LOC100274265;LOC100272516;LOC118471916;LOC100283007;LOC110599587;LOC103655866;LOC100274071;LOC100193895;LOC100381341;LOC100283443;LOC100283351;LOC103630464;LOC100279244;LOC100284607;LOC115874042;LOC100284089;LOC542604;LOC542745;LOC100273727;LOC100281302;LOC100381436;LOC542549;LOC100217040;opr7;LOC100272879;pcr1;opr8;LOC109940840;LOC100217089;LOC103652794;LOC103648030
25	GO:0009698	BP	phenylpropanoid metabolic process	25/6173	89/42682	0.000755375	0.0180108	gene-LOC100125646;gene-LOC542463;gene-LOC103643375;gene-LOC100281336;gene-LOC103651008;gene-LOC100272868;gene-LOC109942418;gene-LOC100281532;gene-LOC732787;gene-LOC103636555;gene-LOC100501369;gene-LOC100192586;gene-LOC100273263;gene-LOC542663;gene-LOC100127014;gene-LOC100273683;gene-LOC109939191;gene-LOC103640860;gene-LOC103627746;gene-LOC103627433;gene-LOC100273454;gene-LOC100216819;gene-LOC6064…	LOC100125646;LOC542463;LOC103643375;LOC100281336;LOC103651008;LOC100272868;LOC109942418;LOC100281532;LOC732787;LOC103636555;LOC100501369;LOC100192586;LOC100273263;LOC542663;LOC100127014;LOC100273683;LOC109939191;LOC103640860;LOC103627746;LOC103627433;LOC100273454;LOC100216819;LOC606456;LOC100272756;LOC100381820
2049	GO:0043229	CC	intracellular organelle	2049/6173	13379/42682	0.000759092	0.0180148	gene-LOC100273293;gene-LOC542481;gene-LOC100285146;gene-LOC103640510;gene-LOC100280396;gene-LOC118473539;gene-LOC100273451;gene-LOC732841;gene-LOC542713;gene-LOC103627661;gene-LOC100285381;gene-LOC542249;gene-LOC103640990;gene-LOC103653580;gene-LOC109942002;gene-LOC100278261;gene-LOC103641774;gene-LOC100284553;gene-LOC100502214;gene-LOC103641779;gene-LOC100284554;gene-LOC542396;gene-LOC100284083;…
60;gene-LOC103628327;gene-LOC100384230;gene-LOC100193498;gene-LOC100286315;gene-LOC100284624;gene-LOC100284626;gene-LOC100284622;gene-LOC103645790;gene-LOC100381420;gene-LOC103639489;gene-LOC100191739;gene-LOC100384522;gene-LOC103634744;gene-LOC100274052;gene-LOC118475777;gene-LOC118475772;gene-LOC100282276;gene-LOC103639002;gene-LOC542072;gene-LOC542074;gene-LOC100283013;gene-LOC100283010;gene-L…	LOC100273293;LOC542481;LOC100285146;LOC103640510;LOC100280396;LOC118473539;LOC100273451;LOC732841;LOC542713;LOC103627661;LOC100285381;LOC542249;LOC103640990;LOC103653580;LOC109942002;LOC100278261;LOC103641774;LOC100284553;LOC100502214;LOC103641779;LOC100284554;LOC542396;LOC100284083;LOC100382258;LOC100304208;LOC118475831;LOC118475832;LOC100383389;LOC100276559;LOC103650830;LOC103650055;LOC10365005…
2050	GO:0043226	CC	organelle	2050/6173	13385/42682	0.000759922	0.0180148	gene-LOC100273293;gene-LOC542481;gene-LOC100285146;gene-LOC103640510;gene-LOC100280396;gene-LOC118473539;gene-LOC100273451;gene-LOC732841;gene-LOC542713;gene-LOC103627661;gene-LOC100285381;gene-LOC542249;gene-LOC103640990;gene-LOC103653580;gene-LOC109942002;gene-LOC100278261;gene-LOC103641774;gene-LOC100284553;gene-LOC100502214;gene-LOC103641779;gene-LOC100284554;gene-LOC542396;gene-LOC100284083;…
32;gene-LOC111590560;gene-LOC103628327;gene-LOC100384230;gene-LOC100193498;gene-LOC100286315;gene-LOC100284624;gene-LOC100284626;gene-LOC100284622;gene-LOC103645790;gene-LOC100381420;gene-LOC103639489;gene-LOC100191739;gene-LOC100384522;gene-LOC103634744;gene-LOC100274052;gene-LOC118475777;gene-LOC118475772;gene-LOC100282276;gene-LOC103639002;gene-LOC542072;gene-LOC542074;gene-LOC100283013;gene-L…	LOC100273293;LOC542481;LOC100285146;LOC103640510;LOC100280396;LOC118473539;LOC100273451;LOC732841;LOC542713;LOC103627661;LOC100285381;LOC542249;LOC103640990;LOC103653580;LOC109942002;LOC100278261;LOC103641774;LOC100284553;LOC100502214;LOC103641779;LOC100284554;LOC542396;LOC100284083;LOC100382258;LOC100304208;LOC118475831;LOC118475832;LOC100383389;LOC100276559;LOC103650830;LOC103650055;LOC10365005…
77	GO:1901615	BP	organic hydroxy compound metabolic process	77/6173	368/42682	0.000766178	0.0181109	gene-LOC100192833;gene-LOC100125646;gene-LOC100282314;gene-LOC100193172;gene-LOC542580;gene-LOC100282599;gene-LOC100272371;gene-LOC100285987;gene-LOC100193070;gene-LOC100285459;gene-LOC100193662;gene-LOC100277985;gene-LOC100283007;gene-SMK2;gene-LOC100283069;gene-LOC542715;gene-LOC542714;gene-LOC103647484;gene-LOC103644157;gene-LOC109940211;gene-LOC100276170;gene-LOC100037797;gene-LOC100381529;ge…	LOC100192833;LOC100125646;LOC100282314;LOC100193172;LOC542580;LOC100282599;LOC100272371;LOC100285987;LOC100193070;LOC100285459;LOC100193662;LOC100277985;LOC100283007;SMK2;LOC100283069;LOC542715;LOC542714;LOC103647484;LOC103644157;LOC109940211;LOC100276170;LOC100037797;LOC100381529;LOC103632346;LOC541903;LOC100501664;LOC103634884;LOC732789;LOC100283562;LOC109940874;LOC100283443;LOC100282774;LOC100…
13	GO:0045156	MF	electron transporter, transferring electrons within the cyclic electron transport pathway of photosynthesis activity	13/6173	35/42682	0.000769392	0.0181347	gene-ZemaCp002;gene-LOC118471911;gene-LOC118474851;gene-LOC118475927;gene-LOC118474754;gene-LOC100275181;gene-LOC103647735;gene-LOC118475674;gene-LOC103627333;gene-LOC118473861;gene-LOC118475031;gene-LOC118475013;gene-LOC542279	psbA;LOC118471911;LOC118474851;LOC118475927;LOC118474754;LOC100275181;LOC103647735;LOC118475674;LOC103627333;LOC118473861;LOC118475031;LOC118475013;LOC542279
21	GO:0045263	CC	proton-transporting ATP synthase complex, coupling factor F(o)	21/6173	69/42682	0.000794846	0.0184701	gene-ZeamMp010;gene-LOC118474750;gene-LOC118475932;gene-ZeamMp108;gene-LOC118474853;gene-LOC100280996;gene-LOC118473875;gene-LOC118475694;gene-LOC118473341;gene-LOC118474040;gene-LOC118473847;gene-ZeamMp011;gene-LOC118472186;gene-LOC118475829;gene-LOC118475432;gene-ZeamMp182;gene-ZemaCp019;gene-LOC118476001;gene-LOC118474450;gene-LOC118473326;gene-LOC118475065	orf396;LOC118474750;LOC118475932;atp9;LOC118474853;LOC100280996;LOC118473875;LOC118475694;LOC118473341;LOC118474040;LOC118473847;orf342;LOC118472186;LOC118475829;LOC118475432;atp6;atpF;LOC118476001;LOC118474450;LOC118473326;LOC118475065
11	GO:0016671	MF	oxidoreductase activity, acting on a sulfur group of donors, disulfide as acceptor	11/6173	27/42682	0.000789102	0.0184701	gene-LOC100193945;gene-LOC606487;gene-LOC100216789;gene-LOC100282023;gene-LOC100284385;gene-LOC100272895;gene-LOC103640889;gene-LOC100276150;gene-LOC542254;gene-LOC100280852;gene-LOC100278417	LOC100193945;LOC606487;LOC100216789;LOC100282023;LOC100284385;LOC100272895;LOC103640889;LOC100276150;LOC542254;LOC100280852;LOC100278417
12	GO:0005372	MF	water transmembrane transporter activity	12/6173	31/42682	0.000793845	0.0184701	gene-LOC541675;gene-LOC541887;gene-LOC541897;gene-LOC541896;gene-LOC541895;gene-LOC541894;gene-LOC115439716;gene-LOC100280539;gene-LOC542619;gene-LOC103635714;gene-LOC541891;gene-LOC542014	LOC541675;LOC541887;LOC541897;LOC541896;LOC541895;LOC541894;LOC115439716;LOC100280539;LOC542619;LOC103635714;LOC541891;LOC542014
12	GO:0015250	MF	water channel activity	12/6173	31/42682	0.000793845	0.0184701	gene-LOC541675;gene-LOC541887;gene-LOC541897;gene-LOC541896;gene-LOC541895;gene-LOC541894;gene-LOC115439716;gene-LOC100280539;gene-LOC542619;gene-LOC103635714;gene-LOC541891;gene-LOC542014	LOC541675;LOC541887;LOC541897;LOC541896;LOC541895;LOC541894;LOC115439716;LOC100280539;LOC542619;LOC103635714;LOC541891;LOC542014
12	GO:0016668	MF	oxidoreductase activity, acting on a sulfur group of donors, NAD(P) as acceptor	12/6173	31/42682	0.000793845	0.0184701	gene-LOC100216789;gene-LOC100383599;gene-LOC100272704;gene-LOC100272895;gene-LOC100303864;gene-LOC100284385;gene-LOC100501719;gene-LOC542360;gene-LOC103640889;gene-LOC542254;gene-LOC100280852;gene-LOC100278417	LOC100216789;LOC100383599;LOC100272704;LOC100272895;LOC100303864;LOC100284385;LOC100501719;LOC542360;LOC103640889;LOC542254;LOC100280852;LOC100278417
66	GO:0005996	BP	monosaccharide metabolic process	66/6173	307/42682	0.000800748	0.0185548	gene-LOC100284741;gene-LOC103651564;gene-LOC118472308;gene-LOC100384451;gene-LOC100193292;gene-LOC100281237;gene-LOC542107;gene-LOC103641594;gene-LOC542368;gene-LOC103627706;gene-LOC100193447;gene-LOC100272845;gene-dhar2;gene-LOC100283829;gene-LOC100191862;gene-LOC103634611;gene-LOC542578;gene-LOC541622;gene-LOC100273196;gene-LOC103645256;gene-LOC100274365;gene-LOC100193890;gene-LOC103645181;gene…	LOC100284741;LOC103651564;LOC118472308;LOC100384451;LOC100193292;LOC100281237;LOC542107;LOC103641594;LOC542368;LOC103627706;LOC100193447;LOC100272845;dhar2;LOC100283829;LOC100191862;LOC103634611;LOC542578;LOC541622;LOC100273196;LOC103645256;LOC100274365;LOC100193890;LOC103645181;LOC100284317;LOC542290;LOC103634682;LOC100273227;LOC103651489;LOC100381658;LOC100383765;LOC100285202;LOC100283852;LOC10…
8	GO:0098807	CC	chloroplast thylakoid membrane protein complex	8/6173	16/42682	0.000823755	0.0190343	gene-LOC541626;gene-LOC100283753;gene-LOC100281148;gene-LOC542558;gene-LOC542605;gene-LOC103649096;gene-LOC100282643;gene-LOC103650713	LOC541626;LOC100283753;LOC100281148;LOC542558;LOC542605;LOC103649096;LOC100282643;LOC103650713
214	GO:0019637	BP	organophosphate metabolic process	214/6173	1195/42682	0.00083418	0.0192212	gene-LOC103632727;gene-LOC100284256;gene-LOC100382080;gene-LOC100282233;gene-LOC100193662;gene-LOC103644300;gene-LOC118475829;gene-LOC118473847;gene-LOC100193172;gene-LOC100276170;gene-LOC100285062;gene-LOC100274414;gene-LOC103653626;gene-LOC103649855;gene-LOC100193244;gene-LOC100281709;gene-LOC118475673;gene-LOC100383569;gene-LOC100273196;gene-LOC100280996;gene-LOC103634884;gene-LOC103649516;gen…	LOC103632727;LOC100284256;LOC100382080;LOC100282233;LOC100193662;LOC103644300;LOC118475829;LOC118473847;LOC100193172;LOC100276170;LOC100285062;LOC100274414;LOC103653626;LOC103649855;LOC100193244;LOC100281709;LOC118475673;LOC100383569;LOC100273196;LOC100280996;LOC103634884;LOC103649516;LOC100283048;LOC100284317;LOC118475432;LOC100274102;LOC100383478;LOC100383765;LOC118475932;LOC100384428;LOC103646…
78	GO:0009165	BP	nucleotide biosynthetic process	78/6173	374/42682	0.000841452	0.0193032	gene-LOC103646525;gene-LOC100281924;gene-LOC118475673;gene-LOC103634284;gene-LOC100382896;gene-LOC118475694;gene-LOC100193520;gene-ZeamMp182;gene-LOC103633092;gene-LOC118473341;gene-LOC118475829;gene-LOC100194241;gene-LOC118473847;gene-LOC100381421;gene-LOC118474040;gene-LOC100381520;gene-LOC118472186;gene-LOC100281709;gene-LOC103635621;gene-LOC100383569;gene-LOC118474821;gene-LOC118475432;gene-L…	LOC103646525;LOC100281924;LOC118475673;LOC103634284;LOC100382896;LOC118475694;LOC100193520;atp6;LOC103633092;LOC118473341;LOC118475829;LOC100194241;LOC118473847;LOC100381421;LOC118474040;LOC100381520;LOC118472186;LOC100281709;LOC103635621;LOC100383569;LOC118474821;LOC118475432;LOC100282233;LOC118474218;LOC100280996;LOC103630426;LOC118475696;LOC100502278;LOC100281735;LOC103654569;LOC100272448;LOC1…
56	GO:0009152	BP	purine ribonucleotide biosynthetic process	56/6173	252/42682	0.000842433	0.0193032	gene-LOC103646525;gene-LOC100281924;gene-LOC118475673;gene-LOC100282233;gene-LOC118475694;gene-LOC100193520;gene-ZeamMp182;gene-LOC103633092;gene-LOC118473341;gene-LOC118475829;gene-LOC118473847;gene-LOC118472186;gene-LOC118474040;gene-LOC103635621;gene-LOC100383569;gene-LOC118474821;gene-LOC118474218;gene-LOC100280996;gene-LOC103630426;gene-LOC118475696;gene-LOC100272448;gene-LOC118475432;gene-L…	LOC103646525;LOC100281924;LOC118475673;LOC100282233;LOC118475694;LOC100193520;atp6;LOC103633092;LOC118473341;LOC118475829;LOC118473847;LOC118472186;LOC118474040;LOC103635621;LOC100383569;LOC118474821;LOC118474218;LOC100280996;LOC103630426;LOC118475696;LOC100272448;LOC118475432;LOC100281060;LOC103644011;LOC118473326;LOC118475065;LOC100284505;LOC100501392;LOC118475932;LOC100217209;LOC100283855;LOC1…
136	GO:0016747	MF	acyltransferase activity, transferring groups other than amino-acyl groups	136/6173	717/42682	0.000875931	0.0199596	gene-LOC100285022;gene-LOC118471916;gene-LOC100283964;gene-LOC541781;gene-LOC100279917;gene-LOC541958;gene-LOC541959;gene-LOC100283803;gene-LOC100274415;gene-LOC100282871;gene-LOC109942418;gene-LOC100279986;gene-LOC101202696;gene-LOC100279982;gene-LOC103645956;gene-LOC100274392;gene-LOC103654569;gene-LOC100191192;gene-LOC100382571;gene-LOC100192690;gene-LOC103655094;gene-LOC732780;gene-LOC1107746…	LOC100285022;LOC118471916;LOC100283964;LOC541781;LOC100279917;LOC541958;LOC541959;LOC100283803;LOC100274415;LOC100282871;LOC109942418;LOC100279986;LOC101202696;LOC100279982;LOC103645956;LOC100274392;LOC103654569;LOC100191192;LOC100382571;LOC100192690;LOC103655094;LOC732780;LOC110774640;LOC100216996;LOC100194349;LOC100274463;LOC103650830;LOC100191906;LOC100280003;LOC103635544;LOC103654412;LOC10027…
78	GO:1901293	BP	nucleoside phosphate biosynthetic process	78/6173	376/42682	0.000881219	0.0199694	gene-LOC103646525;gene-LOC100281924;gene-LOC118475673;gene-LOC103634284;gene-LOC100382896;gene-LOC118475694;gene-LOC100193520;gene-ZeamMp182;gene-LOC103633092;gene-LOC118473341;gene-LOC118475829;gene-LOC100194241;gene-LOC118473847;gene-LOC100381421;gene-LOC118474040;gene-LOC100381520;gene-LOC118472186;gene-LOC100281709;gene-LOC103635621;gene-LOC100383569;gene-LOC118474821;gene-LOC118475432;gene-L…	LOC103646525;LOC100281924;LOC118475673;LOC103634284;LOC100382896;LOC118475694;LOC100193520;atp6;LOC103633092;LOC118473341;LOC118475829;LOC100194241;LOC118473847;LOC100381421;LOC118474040;LOC100381520;LOC118472186;LOC100281709;LOC103635621;LOC100383569;LOC118474821;LOC118475432;LOC100282233;LOC118474218;LOC100280996;LOC103630426;LOC118475696;LOC100502278;LOC100281735;LOC103654569;LOC100272448;LOC1…
43	GO:1901505	MF	carbohydrate derivative transmembrane transporter activity	43/6173	180/42682	0.000880236	0.0199694	gene-LOC100272602;gene-LOC100280075;gene-LOC100283726;gene-LOC100191354;gene-LOC541615;gene-LOC100304358;gene-LOC542599;gene-LOC100282085;gene-LOC100192670;gene-LOC100192104;gene-LOC100284966;gene-LOC103651353;gene-LOC100278914;gene-LOC103646382;gene-LOC100272770;gene-LOC100216965;gene-LOC100286283;gene-LOC100283648;gene-LOC118476226;gene-LOC100282357;gene-LOC100284672;gene-LOC100170249;gene-LOC1…	LOC100272602;LOC100280075;LOC100283726;LOC100191354;LOC541615;LOC100304358;LOC542599;LOC100282085;LOC100192670;LOC100192104;LOC100284966;LOC103651353;LOC100278914;LOC103646382;LOC100272770;LOC100216965;LOC100286283;LOC100283648;LOC118476226;LOC100282357;LOC100284672;LOC100170249;LOC100277665;LOC100279907;LOC100284813;LOC100191349;LOC100381476;LOC103639536;LOC100216942;LOC100274318;LOC100284294;LO…
15	GO:0042886	BP	amide transport	15/6173	44/42682	0.000885431	0.0200098	gene-LOC542643;gene-LOC100278613;gene-LOC100283524;gene-LOC100281736;gene-LOC100286106;gene-LOC100276602;gene-LOC100279242;gene-LOC103637664;gene-LOC100384152;gene-LOC103633295;gene-LOC103625754;gene-LOC100273327;gene-LOC100192469;gene-LOC103628951;gene-LOC100191709	LOC542643;LOC100278613;LOC100283524;LOC100281736;LOC100286106;LOC100276602;LOC100279242;LOC103637664;LOC100384152;LOC103633295;LOC103625754;LOC100273327;LOC100192469;LOC103628951;LOC100191709
31	GO:0009110	BP	vitamin biosynthetic process	31/6173	119/42682	0.000926552	0.0208246	gene-LOC100384459;gene-LOC100283007;gene-LOC100193172;gene-LOC100501353;gene-LOC103627338;gene-LOC100193662;gene-LOC103645105;gene-SMK2;gene-LOC542715;gene-LOC542714;gene-LOC103629503;gene-LOC103632117;gene-LOC100192017;gene-LOC100278302;gene-LOC100283562;gene-LOC100282823;gene-LOC732789;gene-LOC100191772;gene-LOC100283131;gene-LOC100382888;gene-LOC100272732;gene-LOC100277985;gene-LOC100284794;ge…	LOC100384459;LOC100283007;LOC100193172;LOC100501353;LOC103627338;LOC100193662;LOC103645105;SMK2;LOC542715;LOC542714;LOC103629503;LOC103632117;LOC100192017;LOC100278302;LOC100283562;LOC100282823;LOC732789;LOC100191772;LOC100283131;LOC100382888;LOC100272732;LOC100277985;LOC100284794;LOC732816;LOC100280305;LOC103638382;LOC103645944;LOC100282489;LOC100284485;LOC109940164;LOC606430
24	GO:0007166	BP	cell surface receptor signaling pathway	24/6173	85/42682	0.000948256	0.0212544	gene-LOC100193151;gene-LOC100275609;gene-LOC100285753;gene-LOC100281741;gene-LOC100279975;gene-LOC100282893;gene-LOC103653092;gene-LOC103641792;gene-LOC100272410;gene-LOC100382104;gene-LOC103645992;gene-LOC103641732;gene-LOC103641702;gene-LOC100384815;gene-LOC100281047;gene-LOC103641603;gene-LOC100191439;gene-LOC103645132;gene-LOC100280308;gene-LOC103641905;gene-LOC103629517;gene-LOC103654984;gen…	LOC100193151;LOC100275609;LOC100285753;LOC100281741;LOC100279975;LOC100282893;LOC103653092;LOC103641792;LOC100272410;LOC100382104;LOC103645992;LOC103641732;LOC103641702;LOC100384815;LOC100281047;LOC103641603;LOC100191439;LOC103645132;LOC100280308;LOC103641905;LOC103629517;LOC103654984;LOC103629036;LOC103646216
14	GO:0042646	CC	plastid nucleoid	14/6173	40/42682	0.000970084	0.0216258	gene-LOC100274012;gene-LOC100283753;gene-LOC103649620;gene-LOC100281154;gene-LOC100278908;gene-LOC100383193;gene-LOC103625778;gene-LOC103643674;gene-LOC542576;gene-LOC103651390;gene-LOC100284988;gene-LOC114711037;gene-LOC103645724;gene-LOC100281184	LOC100274012;LOC100283753;LOC103649620;LOC100281154;LOC100278908;LOC100383193;LOC103625778;LOC103643674;LOC542576;LOC103651390;LOC100284988;LOC114711037;LOC103645724;LOC100281184
57	GO:0006164	BP	purine nucleotide biosynthetic process	57/6173	259/42682	0.00098999	0.0220099	gene-LOC103646525;gene-LOC100281924;gene-LOC118475673;gene-LOC100282233;gene-LOC118475694;gene-LOC100193520;gene-ZeamMp182;gene-LOC103633092;gene-LOC118473341;gene-LOC118475829;gene-LOC118473847;gene-LOC118472186;gene-LOC118474040;gene-LOC100381520;gene-LOC103635621;gene-LOC100383569;gene-LOC118474821;gene-LOC118474218;gene-LOC100280996;gene-LOC103630426;gene-LOC118475696;gene-LOC100272448;gene-L…	LOC103646525;LOC100281924;LOC118475673;LOC100282233;LOC118475694;LOC100193520;atp6;LOC103633092;LOC118473341;LOC118475829;LOC118473847;LOC118472186;LOC118474040;LOC100381520;LOC103635621;LOC100383569;LOC118474821;LOC118474218;LOC100280996;LOC103630426;LOC118475696;LOC100272448;LOC118475432;LOC100281060;LOC103644011;LOC118473326;LOC118475065;LOC100284505;LOC100501392;LOC118475932;LOC100217209;LOC1…
17	GO:0048511	BP	rhythmic process	17/6173	52/42682	0.00100859	0.0222693	gene-LOC100383193;gene-LOC100281148;gene-LOC100383277;gene-LOC103633488;gene-LOC100276005;gene-LOC100279726;gene-LOC100285146;gene-lox11;gene-LOC100383294;gene-LOC542369;gene-LOC100276227;gene-LOC109945291;gene-LOC542370;gene-LOC100281433;gene-LOC103637819;gene-aoc2;gene-LOC100381542	LOC100383193;LOC100281148;LOC100383277;LOC103633488;LOC100276005;LOC100279726;LOC100285146;lox11;LOC100383294;LOC542369;LOC100276227;LOC109945291;LOC542370;LOC100281433;LOC103637819;aoc2;LOC100381542
7	GO:0006312	BP	mitotic recombination	7/6173	13/42682	0.00101164	0.0222693	gene-LOC100192592;gene-LOC103653563;gene-LOC103644087;gene-LOC103644086;gene-LOC103627300;gene-LOC100501841;gene-LOC103642206	LOC100192592;LOC103653563;LOC103644087;LOC103644086;LOC103627300;LOC100501841;LOC103642206
9	GO:0031408	BP	oxylipin biosynthetic process	9/6173	20/42682	0.00101316	0.0222693	gene-opr7;gene-lox1;gene-ts1;gene-lox11;gene-lox4;gene-lox5;gene-lox9;gene-opr8;gene-lox6	opr7;lox1;ts1;lox11;lox4;lox5;lox9;opr8;lox6
7	GO:0016731	MF	oxidoreductase activity, acting on iron-sulfur proteins as donors, NAD or NADP as acceptor	7/6173	13/42682	0.00101164	0.0222693	gene-LOC541626;gene-LOC100194249;gene-LOC542558;gene-LOC103649096;gene-LOC542713;gene-LOC100282643;gene-LOC103650713	LOC541626;LOC100194249;LOC542558;LOC103649096;LOC542713;LOC100282643;LOC103650713
41	GO:0016667	MF	oxidoreductase activity, acting on a sulfur group of donors	41/6173	172/42682	0.00101681	0.0222693	gene-LOC103631564;gene-LOC100282023;gene-LOC103645790;gene-LOC103643192;gene-LOC542532;gene-LOC100272704;gene-LOC100272720;gene-LOC118471893;gene-dhar2;gene-LOC542360;gene-LOC100382956;gene-LOC100276150;gene-LOC100501598;gene-LOC606487;gene-mbd115;gene-LOC100272895;gene-LOC100284171;gene-LOC103649242;gene-LOC606424;gene-LOC100280852;gene-LOC118473138;gene-LOC541940;gene-LOC103643193;gene-LOC10019…	LOC103631564;LOC100282023;LOC103645790;LOC103643192;LOC542532;LOC100272704;LOC100272720;LOC118471893;dhar2;LOC542360;LOC100382956;LOC100276150;LOC100501598;LOC606487;mbd115;LOC100272895;LOC100284171;LOC103649242;LOC606424;LOC100280852;LOC118473138;LOC541940;LOC103643193;LOC100193945;LOC103642177;LOC100216789;LOC100284385;LOC103650187;LOC100281023;LOC103640889;LOC542254;LOC103636167;LOC103640963;L…
12	GO:0009081	BP	branched-chain amino acid metabolic process	12/6173	32/42682	0.0011043	0.0239251	gene-LOC100273293;gene-LOC103635890;gene-LOC100192017;gene-LOC103652503;gene-LOC100191754;gene-LOC100191513;gene-LOC103626932;gene-LOC100281255;gene-LOC100191334;gene-LOC100284799;gene-LOC100273676;gene-LOC100384514	LOC100273293;LOC103635890;LOC100192017;LOC103652503;LOC100191754;LOC100191513;LOC103626932;LOC100281255;LOC100191334;LOC100284799;LOC100273676;LOC100384514
12	GO:0050821	BP	protein stabilization	12/6173	32/42682	0.0011043	0.0239251	gene-LOC100272368;gene-LOC100384473;gene-LOC118471911;gene-LOC118475927;gene-LOC118474754;gene-LOC100275801;gene-LOC100284130;gene-LOC100192616;gene-LOC118475031;gene-LOC103647533;gene-LOC100275820;gene-LOC100196928	LOC100272368;LOC100384473;LOC118471911;LOC118475927;LOC118474754;LOC100275801;LOC100284130;LOC100192616;LOC118475031;LOC103647533;LOC100275820;LOC100196928
10	GO:0080167	BP	response to karrikin	10/6173	24/42682	0.00110813	0.0239251	gene-LOC100283131;gene-LOC100382138;gene-LOC100283031;gene-LOC100283920;gene-LOC100382183;gene-LOC606464;gene-LOC103636555;gene-LOC100217238;gene-LOC100381900;gene-LOC541648	LOC100283131;LOC100382138;LOC100283031;LOC100283920;LOC100382183;LOC606464;LOC103636555;LOC100217238;LOC100381900;LOC541648
12	GO:0005384	MF	manganese ion transmembrane transporter activity	12/6173	32/42682	0.0011043	0.0239251	gene-LOC103629364;gene-LOC103632716;gene-LOC103626569;gene-LOC100193537;gene-LOC100273360;gene-LOC100383509;gene-LOC103643755;gene-LOC103648033;gene-LOC103651034;gene-LOC103649560;gene-LOC100381541;gene-LOC100280443	LOC103629364;LOC103632716;LOC103626569;LOC100193537;LOC100273360;LOC100383509;LOC103643755;LOC103648033;LOC103651034;LOC103649560;LOC100381541;LOC100280443
10	GO:0016160	MF	amylase activity	10/6173	24/42682	0.00110813	0.0239251	gene-LOC103634086;gene-LOC103639137;gene-LOC100278364;gene-LOC542472;gene-LOC100281141;gene-LOC100382206;gene-LOC100383492;gene-LOC100283908;gene-LOC100273029;gene-LOC100502394	LOC103634086;LOC103639137;LOC100278364;LOC542472;LOC100281141;LOC100382206;LOC100383492;LOC100283908;LOC100273029;LOC100502394
18	GO:0000097	BP	sulfur amino acid biosynthetic process	18/6173	58/42682	0.00112226	0.0240196	gene-LOC541875;gene-LOC541874;gene-LOC103643555;gene-LOC100502310;gene-LOC118474709;gene-LOC103651084;gene-LOC541873;gene-LOC100216585;gene-LOC541958;gene-LOC541959;gene-LOC100191294;gene-LOC542499;gene-LOC100191334;gene-LOC109939155;gene-LOC100193476;gene-LOC100194257;gene-LOC542249;gene-LOC100280131	LOC541875;LOC541874;LOC103643555;LOC100502310;LOC118474709;LOC103651084;LOC541873;LOC100216585;LOC541958;LOC541959;LOC100191294;LOC542499;LOC100191334;LOC109939155;LOC100193476;LOC100194257;LOC542249;LOC100280131
11	GO:0009772	BP	photosynthetic electron transport in photosystem II	11/6173	28/42682	0.00113101	0.0240196	gene-ZemaCp002;gene-LOC118471911;gene-LOC100281924;gene-LOC118475927;gene-LOC118474754;gene-LOC118475013;gene-LOC103627748;gene-LOC118475674;gene-LOC118473861;gene-LOC118475031;gene-LOC118474851	psbA;LOC118471911;LOC100281924;LOC118475927;LOC118474754;LOC118475013;LOC103627748;LOC118475674;LOC118473861;LOC118475031;LOC118474851
6	GO:0042822	BP	pyridoxal phosphate metabolic process	6/6173	10/42682	0.00113294	0.0240196	gene-LOC100193172;gene-LOC100193662;gene-LOC100283562;gene-LOC100272732;gene-LOC100277985;gene-SMK2	LOC100193172;LOC100193662;LOC100283562;LOC100272732;LOC100277985;SMK2
6	GO:0042823	BP	pyridoxal phosphate biosynthetic process	6/6173	10/42682	0.00113294	0.0240196	gene-LOC100193172;gene-LOC100193662;gene-LOC100283562;gene-LOC100272732;gene-LOC100277985;gene-SMK2	LOC100193172;LOC100193662;LOC100283562;LOC100272732;LOC100277985;SMK2
6	GO:0006656	BP	phosphatidylcholine biosynthetic process	6/6173	10/42682	0.00113294	0.0240196	gene-LOC100282545;gene-LOC100276493;gene-LOC103651303;gene-LOC100277270;gene-LOC103636017;gene-LOC100383478	LOC100282545;LOC100276493;LOC103651303;LOC100277270;LOC103636017;LOC100383478
6	GO:0015116	MF	sulfate transmembrane transporter activity	6/6173	10/42682	0.00113294	0.0240196	gene-sfp6;gene-sfp4;gene-sfp5;gene-sfp3;gene-LOC100284274;gene-LOC100383552	sfp6;sfp4;sfp5;sfp3;LOC100284274;LOC100383552
6	GO:0004512	MF	inositol-3-phosphate synthase activity	6/6173	10/42682	0.00113294	0.0240196	gene-LOC109939400;gene-LOC103640854;gene-LOC542540;gene-LOC109940211;gene-LOC100037797;gene-LOC100381529	LOC109939400;LOC103640854;LOC542540;LOC109940211;LOC100037797;LOC100381529
72	GO:0098662	BP	inorganic cation transmembrane transport	72/6173	344/42682	0.00116208	0.024574	gene-LOC118474218;gene-LOC118474040;gene-LOC100286108;gene-LOC100281924;gene-LOC118475673;gene-LOC541635;gene-LOC118475694;gene-LOC100285751;gene-ZeamMp182;gene-LOC103639290;gene-LOC118473341;gene-LOC118475829;gene-LOC118474713;gene-LOC118473847;gene-LOC103652993;gene-LOC118472186;gene-ZeamMp136;gene-LOC100381541;gene-LOC103638028;gene-LOC100502231;gene-LOC103632998;gene-LOC118474821;gene-ZeamMp0…	LOC118474218;LOC118474040;LOC100286108;LOC100281924;LOC118475673;LOC541635;LOC118475694;LOC100285751;atp6;LOC103639290;LOC118473341;LOC118475829;LOC118474713;LOC118473847;LOC103652993;LOC118472186;cox1;LOC100381541;LOC103638028;LOC100502231;LOC103632998;LOC118474821;nad4;LOC103651034;LOC100216710;LOC100280996;LOC118475796;atpA;LOC103647353;LOC118475696;LOC103647136;LOC100191939;LOC118475432;LOC11…
123	GO:0006812	BP	cation transport	123/6173	645/42682	0.00126824	0.0266817	gene-LOC100286108;gene-LOC541635;gene-LOC100501522;gene-LOC118475829;gene-LOC118473847;gene-LOC118476033;gene-LOC118475696;gene-LOC100285383;gene-LOC103645748;gene-LOC103651034;gene-LOC100216710;gene-LOC100280996;gene-LOC118475432;gene-LOC732787;gene-LOC118475932;gene-LOC118474884;gene-LOC118475831;gene-LOC100273360;gene-ZeamMp182;gene-LOC103626849;gene-LOC100216822;gene-LOC103631738;gene-LOC1184…	LOC100286108;LOC541635;LOC100501522;LOC118475829;LOC118473847;LOC118476033;LOC118475696;LOC100285383;LOC103645748;LOC103651034;LOC100216710;LOC100280996;LOC118475432;LOC732787;LOC118475932;LOC118474884;LOC118475831;LOC100273360;atp6;LOC103626849;LOC100216822;LOC103631738;LOC118475684;LOC118475683;atp9;LOC103651008;LOC100382015;LOC606456;LOC118474731;LOC118473722;LOC103627748;LOC100281924;LOC10050…
25	GO:0051537	MF	2 iron, 2 sulfur cluster binding	25/6173	90/42682	0.00130736	0.0274346	gene-LOC100285301;gene-LOC100281213;gene-LOC100275550;gene-LOC541612;gene-LOC100273354;gene-LOC100191704;gene-LOC100273026;gene-LOC100274228;gene-LOC100501353;gene-LOC103648675;gene-LOC101027099;gene-LOC103653165;gene-LOC103639258;gene-LOC115874042;gene-LOC103628935;gene-LOC103648876;gene-LOC103644157;gene-LOC100281226;gene-LOC100279847;gene-LOC100384368;gene-LOC100382495;gene-LOC542276;gene-LOC1…	LOC100285301;LOC100281213;LOC100275550;LOC541612;LOC100273354;LOC100191704;LOC100273026;LOC100274228;LOC100501353;LOC103648675;LOC101027099;LOC103653165;LOC103639258;LOC115874042;LOC103628935;LOC103648876;LOC103644157;LOC100281226;LOC100279847;LOC100384368;LOC100382495;LOC542276;LOC100284976;LOC103631716;LOC100280965
62	GO:0009260	BP	ribonucleotide biosynthetic process	62/6173	289/42682	0.00134368	0.028125	gene-LOC103646525;gene-LOC100281924;gene-LOC118475673;gene-LOC100282233;gene-LOC100382896;gene-LOC118475694;gene-LOC100193520;gene-ZeamMp182;gene-LOC103633092;gene-LOC118473341;gene-LOC118475829;gene-LOC100194241;gene-LOC118473847;gene-LOC100381421;gene-LOC118474040;gene-LOC118472186;gene-LOC100281709;gene-LOC103635621;gene-LOC100383569;gene-LOC118474821;gene-LOC118474218;gene-LOC100280996;gene-L…	LOC103646525;LOC100281924;LOC118475673;LOC100282233;LOC100382896;LOC118475694;LOC100193520;atp6;LOC103633092;LOC118473341;LOC118475829;LOC100194241;LOC118473847;LOC100381421;LOC118474040;LOC118472186;LOC100281709;LOC103635621;LOC100383569;LOC118474821;LOC118474218;LOC100280996;LOC103630426;LOC118475696;LOC100272448;LOC118475432;LOC100281060;LOC103644011;LOC118473326;LOC118475065;LOC100284505;LOC1…
16	GO:0005686	CC	U2 snRNP	16/6173	48/42682	0.00135002	0.028186	gene-LOC100192006;gene-LOC100282140;gene-LOC100282627;gene-LOC100283511;gene-LOC100282336;gene-LOC100382393;gene-LOC103631172;gene-LOC100284316;gene-LOC103649582;gene-LOC103633373;gene-LOC100273898;gene-LOC100282045;gene-LOC100286216;gene-LOC100383254;gene-LOC100193568;gene-LOC100286340	LOC100192006;LOC100282140;LOC100282627;LOC100283511;LOC100282336;LOC100382393;LOC103631172;LOC100284316;LOC103649582;LOC103633373;LOC100273898;LOC100282045;LOC100286216;LOC100383254;LOC100193568;LOC100286340
8	GO:0098661	BP	inorganic anion transmembrane transport	8/6173	17/42682	0.00135933	0.0283085	gene-LOC103629597;gene-LOC103647644;gene-LOC103627788;gene-LOC541617;gene-LOC100284274;gene-LOC100382112;gene-LOC100280683;gene-LOC100286314	LOC103629597;LOC103647644;LOC103627788;LOC541617;LOC100284274;LOC100382112;LOC100280683;LOC100286314
17	GO:0003002	BP	regionalization	17/6173	54/42682	0.00136762	0.0284093	gene-LOC100278869;gene-LOC103642051;gene-LOC100382261;gene-LOC103639593;gene-LOC100382164;gene-LOC103626458;gene-LOC100501068;gene-LOC100502080;gene-LOC100279844;gene-LOC103650299;gene-LOC100193727;gene-LOC100285243;gene-LOC542019;gene-LOC103634943;gene-LOC103642486;gene-LOC103627569;gene-LOC103640923	LOC100278869;LOC103642051;LOC100382261;LOC103639593;LOC100382164;LOC103626458;LOC100501068;LOC100502080;LOC100279844;LOC103650299;LOC100193727;LOC100285243;LOC542019;LOC103634943;LOC103642486;LOC103627569;LOC103640923
30	GO:0046165	BP	alcohol biosynthetic process	30/6173	117/42682	0.0013872	0.0286736	gene-LOC100282599;gene-LOC100285459;gene-LOC542715;gene-LOC542714;gene-LOC109940211;gene-LOC100037797;gene-LOC100381529;gene-LOC732819;gene-LOC103641704;gene-LOC103644157;gene-LOC118472280;gene-LOC109939400;gene-LOC100217236;gene-LOC103645542;gene-LOC100283131;gene-LOC100283069;gene-LOC100276550;gene-LOC100193048;gene-LOC541903;gene-LOC100285076;gene-LOC100126363;gene-LOC100384405;gene-LOC732816;…	LOC100282599;LOC100285459;LOC542715;LOC542714;LOC109940211;LOC100037797;LOC100381529;LOC732819;LOC103641704;LOC103644157;LOC118472280;LOC109939400;LOC100217236;LOC103645542;LOC100283131;LOC100283069;LOC100276550;LOC100193048;LOC541903;LOC100285076;LOC100126363;LOC100384405;LOC732816;LOC103634884;LOC542540;LOC103640854;LOC100274033;LOC100283340;LOC541974;LOC606430
149	GO:0016758	MF	hexosyltransferase activity	149/6173	803/42682	0.00138732	0.0286736	gene-LOC103626975;gene-LOC542481;gene-LOC100283727;gene-LOC542489;gene-LOC103633204;gene-LOC542711;gene-LOC100194073;gene-LOC109940610;gene-LOC103626482;gene-LOC100191964;gene-LOC100216716;gene-LOC100192112;gene-LOC103630119;gene-LOC606445;gene-sm2;gene-LOC103649516;gene-LOC100382003;gene-LOC100277683;gene-LOC100282047;gene-LOC103638767;gene-LOC100191941;gene-LOC100383065;gene-LOC542139;gene-LOC1…	LOC103626975;LOC542481;LOC100283727;LOC542489;LOC103633204;LOC542711;LOC100194073;LOC109940610;LOC103626482;LOC100191964;LOC100216716;LOC100192112;LOC103630119;LOC606445;sm2;LOC103649516;LOC100382003;LOC100277683;LOC100282047;LOC103638767;LOC100191941;LOC100383065;LOC542139;LOC100381759;LOC100192477;LOC103636674;LOC103654257;LOC100382408;LOC100382222;LOC100101528;LOC100101527;LOC100281388;LOC5418…
54	GO:0033993	BP	response to lipid	54/6173	246/42682	0.00140457	0.0289574	gene-LOC100383014;gene-LOC103632817;gene-LOC100284627;gene-LOC100285227;gene-LOC100193398;gene-LOC541954;gene-LOC100127531;gene-LOC100281190;gene-LOC100283925;gene-LOC103632502;gene-LOC100274033;gene-LOC103627102;gene-LOC103638672;gene-LOC100281406;gene-aoc2;gene-LOC100281598;gene-LOC100280261;gene-lox1;gene-lox6;gene-LOC100304385;gene-LOC100383372;gene-LOC103648088;gene-LOC103650911;gene-LOC1002…	LOC100383014;LOC103632817;LOC100284627;LOC100285227;LOC100193398;LOC541954;LOC100127531;LOC100281190;LOC100283925;LOC103632502;LOC100274033;LOC103627102;LOC103638672;LOC100281406;aoc2;LOC100281598;LOC100280261;lox1;lox6;LOC100304385;LOC100383372;LOC103648088;LOC103650911;LOC100280582;LOC100273637;LOC100135422;LOC103632346;LOC542369;LOC100191518;LOC100383166;LOC100281087;lox11;LOC100283753;LOC1002…
77	GO:0006955	BP	immune response	77/6173	375/42682	0.00144863	0.0295694	gene-LOC100191406;gene-LOC100272353;gene-LOC100283455;gene-LOC103641097;gene-LOC100501776;gene-LOC100284622;gene-LOC541634;gene-LOC542299;gene-LOC100274473;gene-LOC100286092;gene-LOC103631469;gene-LOC100191776;gene-LOC103641871;gene-LOC542246;gene-LOC100192049;gene-LOC732728;gene-LOC103645061;gene-LOC100233231;gene-LOC100281924;gene-LOC103648309;gene-LOC103636643;gene-LOC103643528;gene-aoc2;gene-…	LOC100191406;LOC100272353;LOC100283455;LOC103641097;LOC100501776;LOC100284622;LOC541634;LOC542299;LOC100274473;LOC100286092;LOC103631469;LOC100191776;LOC103641871;LOC542246;LOC100192049;LOC732728;LOC103645061;LOC100233231;LOC100281924;LOC103648309;LOC103636643;LOC103643528;aoc2;LOC103644032;LOC100217177;LOC100191593;LOC103650261;LOC100281825;LOC100382142;LOC100281821;LOC103635937;LOC103632181;LOC…
23	GO:0005982	BP	starch metabolic process	23/6173	83/42682	0.00152274	0.0308524	gene-LOC100502394;gene-LOC103631990;gene-LOC542481;gene-LOC542107;gene-LOC542737;gene-LOC541656;gene-LOC541669;gene-LOC100136828;gene-LOC542342;gene-LOC100194285;gene-LOC100101531;gene-LOC542295;gene-LOC100383492;gene-LOC103651489;gene-LOC103644687;gene-LOC100170236;gene-LOC103645566;gene-LOC542072;gene-LOC100281592;gene-LOC542318;gene-LOC732726;gene-LOC100274067;gene-LOC100125638	LOC100502394;LOC103631990;LOC542481;LOC542107;LOC542737;LOC541656;LOC541669;LOC100136828;LOC542342;LOC100194285;LOC100101531;LOC542295;LOC100383492;LOC103651489;LOC103644687;LOC100170236;LOC103645566;LOC542072;LOC100281592;LOC542318;LOC732726;LOC100274067;LOC100125638
63	GO:0046390	BP	ribose phosphate biosynthetic process	63/6173	296/42682	0.00153488	0.0310218	gene-LOC103646525;gene-LOC100281924;gene-LOC118475673;gene-LOC100282233;gene-LOC100382896;gene-LOC118475694;gene-LOC100193520;gene-ZeamMp182;gene-LOC103633092;gene-LOC118473341;gene-LOC118475829;gene-LOC100194241;gene-LOC118473847;gene-LOC100381421;gene-LOC118474040;gene-LOC100381520;gene-LOC118472186;gene-LOC100281709;gene-LOC103635621;gene-LOC100383569;gene-LOC118474821;gene-LOC118474218;gene-L…	LOC103646525;LOC100281924;LOC118475673;LOC100282233;LOC100382896;LOC118475694;LOC100193520;atp6;LOC103633092;LOC118473341;LOC118475829;LOC100194241;LOC118473847;LOC100381421;LOC118474040;LOC100381520;LOC118472186;LOC100281709;LOC103635621;LOC100383569;LOC118474821;LOC118474218;LOC100280996;LOC103630426;LOC118475696;LOC100272448;LOC118475432;LOC100281060;LOC103644011;LOC118473326;LOC118475065;LOC1…
9	GO:0046496	BP	nicotinamide nucleotide metabolic process	9/6173	21/42682	0.00154675	0.0310331	gene-LOC100279867;gene-LOC103634284;gene-LOC103654587;gene-LOC100285591;gene-LOC100274271;gene-LOC103644300;gene-LOC103627393;gene-LOC100283048;gene-LOC103646963	LOC100279867;LOC103634284;LOC103654587;LOC100285591;LOC100274271;LOC103644300;LOC103627393;LOC100283048;LOC103646963
9	GO:0019362	BP	pyridine nucleotide metabolic process	9/6173	21/42682	0.00154675	0.0310331	gene-LOC100279867;gene-LOC103634284;gene-LOC103654587;gene-LOC100285591;gene-LOC100274271;gene-LOC103644300;gene-LOC103627393;gene-LOC100283048;gene-LOC103646963	LOC100279867;LOC103634284;LOC103654587;LOC100285591;LOC100274271;LOC103644300;LOC103627393;LOC100283048;LOC103646963
9	GO:1901682	MF	sulfur compound transmembrane transporter activity	9/6173	21/42682	0.00154675	0.0310331	gene-LOC100283726;gene-sfp6;gene-sfp4;gene-sfp5;gene-sfp3;gene-LOC100284274;gene-LOC100383552;gene-LOC100381476;gene-LOC103650700	LOC100283726;sfp6;sfp4;sfp5;sfp3;LOC100284274;LOC100383552;LOC100381476;LOC103650700
11	GO:0015301	MF	anion:anion antiporter activity	11/6173	29/42682	0.00158604	0.0315902	gene-LOC100272602;gene-sfp6;gene-sfp4;gene-sfp5;gene-sfp3;gene-LOC100283648;gene-LOC100383552;gene-LOC542389;gene-LOC100284305;gene-LOC100274318;gene-LOC103649694	LOC100272602;sfp6;sfp4;sfp5;sfp3;LOC100283648;LOC100383552;LOC542389;LOC100284305;LOC100274318;LOC103649694
11	GO:0140323	MF	solute:anion antiporter activity	11/6173	29/42682	0.00158604	0.0315902	gene-LOC100272602;gene-sfp6;gene-sfp4;gene-sfp5;gene-sfp3;gene-LOC100283648;gene-LOC100383552;gene-LOC542389;gene-LOC100284305;gene-LOC100274318;gene-LOC103649694	LOC100272602;sfp6;sfp4;sfp5;sfp3;LOC100283648;LOC100383552;LOC542389;LOC100284305;LOC100274318;LOC103649694
16	GO:0007623	BP	circadian rhythm	16/6173	50/42682	0.00171476	0.0339894	gene-LOC100383193;gene-LOC100281148;gene-LOC100383277;gene-LOC103633488;gene-LOC100276005;gene-LOC100279726;gene-LOC100285146;gene-lox11;gene-LOC100383294;gene-LOC542369;gene-LOC100276227;gene-LOC542370;gene-LOC100281433;gene-LOC103637819;gene-aoc2;gene-LOC100381542	LOC100383193;LOC100281148;LOC100383277;LOC103633488;LOC100276005;LOC100279726;LOC100285146;lox11;LOC100383294;LOC542369;LOC100276227;LOC542370;LOC100281433;LOC103637819;aoc2;LOC100381542
16	GO:0044183	MF	protein folding chaperone	16/6173	50/42682	0.00171476	0.0339894	gene-LOC100272911;gene-LOC103635762;gene-LOC100286168;gene-LOC732808;gene-LOC100282755;gene-LOC100501536;gene-LOC100277775;gene-LOC100286241;gene-LOC103625973;gene-LOC100281706;gene-LOC100285374;gene-LOC103651028;gene-LOC100275521;gene-LOC100277908;gene-LOC100274034;gene-LOC100281806	LOC100272911;LOC103635762;LOC100286168;LOC732808;LOC100282755;LOC100501536;LOC100277775;LOC100286241;LOC103625973;LOC100281706;LOC100285374;LOC103651028;LOC100275521;LOC100277908;LOC100274034;LOC100281806
703	GO:0044249	BP	cellular biosynthetic process	703/6173	4376/42682	0.00173936	0.0343941	gene-LOC103632727;gene-LOC103638085;gene-LOC103648980;gene-LOC100193172;gene-LOC542481;gene-LOC103638222;gene-LOC100283964;gene-LOC100384459;gene-LOC541958;gene-LOC541959;gene-LOC100285146;gene-LOC103643375;gene-LOC542715;gene-LOC100273454;gene-LOC100273457;gene-LOC100284256;gene-LOC542711;gene-LOC100276170;gene-LOC542249;gene-LOC118471916;gene-LOC109942418;gene-LOC100280996;gene-LOC100278302;gen…	LOC103632727;LOC103638085;LOC103648980;LOC100193172;LOC542481;LOC103638222;LOC100283964;LOC100384459;LOC541958;LOC541959;LOC100285146;LOC103643375;LOC542715;LOC100273454;LOC100273457;LOC100284256;LOC542711;LOC100276170;LOC542249;LOC118471916;LOC109942418;LOC100280996;LOC100278302;LOC109942002;LOC103634827;LOC100278261;LOC103641774;LOC100383078;LOC100191377;LOC100501482;LOC100284557;LOC118472280;L…
22	GO:0044550	BP	secondary metabolite biosynthetic process	22/6173	78/42682	0.00174491	0.0344212	gene-LOC100125646;gene-LOC100272353;gene-LOC542463;gene-LOC103643375;gene-LOC100281336;gene-LOC100273454;gene-LOC100273457;gene-LOC100272868;gene-LOC109942418;gene-LOC100281532;gene-LOC100501369;gene-LOC100192586;gene-LOC100273263;gene-LOC542663;gene-LOC100127014;gene-LOC100273683;gene-LOC103627433;gene-LOC100382428;gene-LOC100216819;gene-an2;gene-LOC100501285;gene-LOC100381820	LOC100125646;LOC100272353;LOC542463;LOC103643375;LOC100281336;LOC100273454;LOC100273457;LOC100272868;LOC109942418;LOC100281532;LOC100501369;LOC100192586;LOC100273263;LOC542663;LOC100127014;LOC100273683;LOC103627433;LOC100382428;LOC100216819;an2;LOC100501285;LOC100381820
76	GO:0098542	BP	defense response to other organism	76/6173	372/42682	0.00179233	0.0351879	gene-LOC100191406;gene-LOC100272353;gene-LOC100283455;gene-LOC103641097;gene-LOC100501776;gene-LOC100284622;gene-LOC541634;gene-LOC542299;gene-LOC100274473;gene-LOC100286092;gene-LOC103631469;gene-LOC100191776;gene-LOC103641871;gene-LOC100192049;gene-LOC732728;gene-LOC103645061;gene-LOC100233231;gene-LOC100281924;gene-LOC103648309;gene-LOC103636643;gene-LOC103643528;gene-aoc2;gene-LOC103644032;ge…	LOC100191406;LOC100272353;LOC100283455;LOC103641097;LOC100501776;LOC100284622;LOC541634;LOC542299;LOC100274473;LOC100286092;LOC103631469;LOC100191776;LOC103641871;LOC100192049;LOC732728;LOC103645061;LOC100233231;LOC100281924;LOC103648309;LOC103636643;LOC103643528;aoc2;LOC103644032;LOC100217177;LOC100191593;LOC103650261;LOC100281825;LOC100382142;LOC100281821;LOC103635937;LOC103632181;LOC100382288;…
35	GO:0008514	MF	organic anion transmembrane transporter activity	35/6173	144/42682	0.00180648	0.0353812	gene-LOC100272602;gene-LOC100280075;gene-LOC100283726;gene-LOC100191354;gene-LOC100304358;gene-LOC542599;gene-LOC100192670;gene-LOC100192104;gene-LOC103650987;gene-LOC100284966;gene-LOC103646382;gene-LOC100272770;gene-LOC100216965;gene-LOC100281867;gene-LOC100283648;gene-LOC100191316;gene-LOC118476226;gene-LOC100170234;gene-LOC100383166;gene-LOC100170249;gene-LOC100281048;gene-LOC100279907;gene-L…	LOC100272602;LOC100280075;LOC100283726;LOC100191354;LOC100304358;LOC542599;LOC100192670;LOC100192104;LOC103650987;LOC100284966;LOC103646382;LOC100272770;LOC100216965;LOC100281867;LOC100283648;LOC100191316;LOC118476226;LOC100170234;LOC100383166;LOC100170249;LOC100281048;LOC100279907;LOC100284813;LOC100381476;LOC103642440;LOC100274318;LOC100284274;LOC118476033;LOC100383574;LOC100193334;LOC542389;LO…
13	GO:0009751	BP	response to salicylic acid	13/6173	38/42682	0.00185117	0.0360847	gene-LOC100280264;gene-LOC100191518;gene-LOC118475680;gene-LOC100383372;gene-LOC100304380;gene-LOC103634525;gene-LOC542369;gene-LOC109941412;gene-LOC100280582;gene-LOC100147737;gene-lox6;gene-aoc2;gene-lox11	LOC100280264;LOC100191518;LOC118475680;LOC100383372;LOC100304380;LOC103634525;LOC542369;LOC109941412;LOC100280582;LOC100147737;lox6;aoc2;lox11
13	GO:0006206	BP	pyrimidine nucleobase metabolic process	13/6173	38/42682	0.00185117	0.0360847	gene-LOC100282482;gene-LOC100274265;gene-LOC103651612;gene-LOC100382896;gene-LOC100193190;gene-LOC100382013;gene-LOC100194241;gene-LOC100281735;gene-LOC100274311;gene-LOC100381421;gene-LOC100286008;gene-LOC100272767;gene-LOC100281709	LOC100282482;LOC100274265;LOC103651612;LOC100382896;LOC100193190;LOC100382013;LOC100194241;LOC100281735;LOC100274311;LOC100381421;LOC100286008;LOC100272767;LOC100281709
146	GO:0016746	MF	acyltransferase activity	146/6173	793/42682	0.00186267	0.036223	gene-LOC100285022;gene-LOC118471916;gene-LOC100283964;gene-LOC541781;gene-LOC100279917;gene-LOC541958;gene-LOC541959;gene-LOC100283803;gene-LOC100274415;gene-LOC100282871;gene-LOC109942418;gene-LOC100279986;gene-LOC101202696;gene-LOC100279982;gene-LOC103645956;gene-LOC100274392;gene-LOC103654569;gene-LOC100191192;gene-LOC100382571;gene-LOC100192690;gene-LOC103655094;gene-LOC732780;gene-LOC1107746…	LOC100285022;LOC118471916;LOC100283964;LOC541781;LOC100279917;LOC541958;LOC541959;LOC100283803;LOC100274415;LOC100282871;LOC109942418;LOC100279986;LOC101202696;LOC100279982;LOC103645956;LOC100274392;LOC103654569;LOC100191192;LOC100382571;LOC100192690;LOC103655094;LOC732780;LOC110774640;LOC100216996;LOC100194349;LOC100274463;LOC103650830;LOC100191906;LOC100280003;LOC103635544;LOC103654412;LOC10028…
19	GO:0002229	BP	defense response to oomycetes	19/6173	64/42682	0.00187357	0.0362634	gene-LOC103633795;gene-LOC103630002;gene-LOC100501591;gene-LOC100382142;gene-LOC100501661;gene-LOC103632181;gene-LOC118472236;gene-LOC103641871;gene-LOC109943017;gene-LOC109941412;gene-LOC103641872;gene-LOC103635937;gene-LOC100383079;gene-LOC103645061;gene-LOC103648309;gene-LOC100284713;gene-LOC103643528;gene-LOC100501776;gene-LOC103644260	LOC103633795;LOC103630002;LOC100501591;LOC100382142;LOC100501661;LOC103632181;LOC118472236;LOC103641871;LOC109943017;LOC109941412;LOC103641872;LOC103635937;LOC100383079;LOC103645061;LOC103648309;LOC100284713;LOC103643528;LOC100501776;LOC103644260
19	GO:0002239	BP	response to oomycetes	19/6173	64/42682	0.00187357	0.0362634	gene-LOC103633795;gene-LOC103630002;gene-LOC100501591;gene-LOC100382142;gene-LOC100501661;gene-LOC103632181;gene-LOC118472236;gene-LOC103641871;gene-LOC109943017;gene-LOC109941412;gene-LOC103641872;gene-LOC103635937;gene-LOC100383079;gene-LOC103645061;gene-LOC103648309;gene-LOC100284713;gene-LOC103643528;gene-LOC100501776;gene-LOC103644260	LOC103633795;LOC103630002;LOC100501591;LOC100382142;LOC100501661;LOC103632181;LOC118472236;LOC103641871;LOC109943017;LOC109941412;LOC103641872;LOC103635937;LOC100383079;LOC103645061;LOC103648309;LOC100284713;LOC103643528;LOC100501776;LOC103644260
4	GO:0006552	BP	leucine catabolic process	4/6173	5/42682	0.00193306	0.0369799	gene-LOC100281617;gene-LOC100193689;gene-LOC100217040;gene-LOC100283677	LOC100281617;LOC100193689;LOC100217040;LOC100283677
4	GO:0046889	BP	positive regulation of lipid biosynthetic process	4/6173	5/42682	0.00193306	0.0369799	gene-LOC100275801;gene-LOC100275820;gene-LOC103652847;gene-LOC100382146	LOC100275801;LOC100275820;LOC103652847;LOC100382146
4	GO:1901463	BP	regulation of tetrapyrrole biosynthetic process	4/6173	5/42682	0.00193306	0.0369799	gene-LOC100216583;gene-LOC103652847;gene-LOC100382146;gene-LOC100216789	LOC100216583;LOC103652847;LOC100382146;LOC100216789
4	GO:0044375	BP	regulation of peroxisome size	4/6173	5/42682	0.00193306	0.0369799	gene-LOC100285700;gene-LOC100192700;gene-LOC100280450;gene-LOC100284553	LOC100285700;LOC100192700;LOC100280450;LOC100284553
4	GO:0045828	BP	positive regulation of isoprenoid metabolic process	4/6173	5/42682	0.00193306	0.0369799	gene-LOC100275801;gene-LOC100275820;gene-LOC103652847;gene-LOC100382146	LOC100275801;LOC100275820;LOC103652847;LOC100382146
42	GO:0009409	BP	response to cold	42/6173	182/42682	0.00200446	0.0382567	gene-LOC100272353;gene-LOC100284627;gene-LOC100281924;gene-LOC100217111;gene-LOC542369;gene-LOC100283131;gene-LOC100285108;gene-LOC100502394;gene-LOC103646382;gene-LOC100280264;gene-LOC606487;gene-LOC100281795;gene-LOC100216718;gene-LOC100280582;gene-LOC103645972;gene-LOC542154;gene-LOC100286327;gene-LOC100135422;gene-LOC100283609;gene-LOC103651489;gene-LOC100283778;gene-LOC100281087;gene-lox11;g…	LOC100272353;LOC100284627;LOC100281924;LOC100217111;LOC542369;LOC100283131;LOC100285108;LOC100502394;LOC103646382;LOC100280264;LOC606487;LOC100281795;LOC100216718;LOC100280582;LOC103645972;LOC542154;LOC100286327;LOC100135422;LOC100283609;LOC103651489;LOC100283778;LOC100281087;lox11;LOC100283031;LOC100381431;LOC103642035;LOC542373;LOC100279926;LOC100284950;LOC542370;LOC606464;LOC542251;LOC10027403…
12	GO:0034620	BP	cellular response to unfolded protein	12/6173	34/42682	0.00202846	0.0386252	gene-LOC100272911;gene-LOC103635762;gene-LOC103625973;gene-LOC732808;gene-LOC100501536;gene-LOC100286241;gene-LOC100286168;gene-LOC100281706;gene-LOC100281806;gene-LOC103651028;gene-LOC100277908;gene-LOC100285374	LOC100272911;LOC103635762;LOC103625973;LOC732808;LOC100501536;LOC100286241;LOC100286168;LOC100281706;LOC100281806;LOC103651028;LOC100277908;LOC100285374
47	GO:0008299	BP	isoprenoid biosynthetic process	47/6173	210/42682	0.00213268	0.0402499	gene-LOC100193895;gene-LOC100502421;gene-LOC732759;gene-LOC100191429;gene-LOC100285459;gene-LOC732751;gene-LOC103631958;gene-LOC100384006;gene-LOC100273457;gene-LOC100280448;gene-LOC732758;gene-LOC103641704;gene-LOC542023;gene-LOC606484;gene-LOC100274071;gene-LOC100276550;gene-LOC103628968;gene-LOC103644157;gene-LOC100273671;gene-LOC103630362;gene-LOC100193048;gene-LOC542604;gene-LOC541903;gene-L…	LOC100193895;LOC100502421;LOC732759;LOC100191429;LOC100285459;LOC732751;LOC103631958;LOC100384006;LOC100273457;LOC100280448;LOC732758;LOC103641704;LOC542023;LOC606484;LOC100274071;LOC100276550;LOC103628968;LOC103644157;LOC100273671;LOC103630362;LOC100193048;LOC542604;LOC541903;LOC100276792;LOC100285076;LOC103653367;LOC732819;LOC100274033;LOC542580;LOC103640481;LOC100191875;LOC542686;LOC100276935;…
8	GO:0006662	BP	glycerol ether metabolic process	8/6173	18/42682	0.00213824	0.0402499	gene-LOC541940;gene-LOC606487;gene-LOC100284385;gene-LOC100272895;gene-LOC103640889;gene-LOC542254;gene-LOC100280852;gene-LOC100278417	LOC541940;LOC606487;LOC100284385;LOC100272895;LOC103640889;LOC542254;LOC100280852;LOC100278417
8	GO:0018904	BP	ether metabolic process	8/6173	18/42682	0.00213824	0.0402499	gene-LOC541940;gene-LOC606487;gene-LOC100284385;gene-LOC100272895;gene-LOC103640889;gene-LOC542254;gene-LOC100280852;gene-LOC100278417	LOC541940;LOC606487;LOC100284385;LOC100272895;LOC103640889;LOC542254;LOC100280852;LOC100278417
8	GO:0050308	MF	sugar-phosphatase activity	8/6173	18/42682	0.00213824	0.0402499	gene-shbp1;gene-LOC100283131;gene-LOC542661;gene-LOC100216767;gene-LOC541868;gene-LOC100273700;gene-LOC100283163;gene-LOC732726	shbp1;LOC100283131;LOC542661;LOC100216767;LOC541868;LOC100273700;LOC100283163;LOC732726
11	GO:0006109	BP	regulation of carbohydrate metabolic process	11/6173	30/42682	0.00218022	0.0405279	gene-LOC100193682;gene-LOC541627;gene-LOC103639546;gene-LOC103635944;gene-LOC100383277;gene-LOC100216789;gene-LOC100279726;gene-LOC100191309;gene-LOC100191571;gene-LOC103638756;gene-LOC100194285	LOC100193682;LOC541627;LOC103639546;LOC103635944;LOC100383277;LOC100216789;LOC100279726;LOC100191309;LOC100191571;LOC103638756;LOC100194285
11	GO:0010109	BP	regulation of photosynthesis	11/6173	30/42682	0.00218022	0.0405279	gene-LOC541691;gene-LOC100285987;gene-LOC541692;gene-LOC100194006;gene-LOC100147735;gene-LOC100502422;gene-LOC100283816;gene-LOC100383955;gene-LOC100272890;gene-LOC100191684;gene-LOC103652847	LOC541691;LOC100285987;LOC541692;LOC100194006;LOC100147735;LOC100502422;LOC100283816;LOC100383955;LOC100272890;LOC100191684;LOC103652847
6	GO:0042816	BP	vitamin B6 metabolic process	6/6173	11/42682	0.0021875	0.0405279	gene-LOC100193172;gene-LOC100193662;gene-LOC100283562;gene-LOC100272732;gene-LOC100277985;gene-SMK2	LOC100193172;LOC100193662;LOC100283562;LOC100272732;LOC100277985;SMK2
6	GO:0042819	BP	vitamin B6 biosynthetic process	6/6173	11/42682	0.0021875	0.0405279	gene-LOC100193172;gene-LOC100193662;gene-LOC100283562;gene-LOC100272732;gene-LOC100277985;gene-SMK2	LOC100193172;LOC100193662;LOC100283562;LOC100272732;LOC100277985;SMK2
6	GO:0001671	MF	ATPase activator activity	6/6173	11/42682	0.0021875	0.0405279	gene-LOC100285418;gene-LOC100285670;gene-LOC100282065;gene-LOC100280573;gene-LOC100277472;gene-LOC103651583	LOC100285418;LOC100285670;LOC100282065;LOC100280573;LOC100277472;LOC103651583
10	GO:0005548	MF	phospholipid transporter activity	10/6173	26/42682	0.00227907	0.0417546	gene-LOC100286332;gene-LOC100279110;gene-LOC100283524;gene-LOC100193404;gene-LOC100383282;gene-LOC103645991;gene-LOC100273327;gene-LOC100276602;gene-LOC103628951;gene-LOC100278613	LOC100286332;LOC100279110;LOC100283524;LOC100193404;LOC100383282;LOC103645991;LOC100273327;LOC100276602;LOC103628951;LOC100278613
10	GO:0047134	MF	protein-disulfide reductase (NAD(P)) activity	10/6173	26/42682	0.00227907	0.0417546	gene-LOC100216789;gene-LOC100272704;gene-LOC100272895;gene-LOC100303864;gene-LOC100284385;gene-LOC542360;gene-LOC103640889;gene-LOC542254;gene-LOC100280852;gene-LOC100278417	LOC100216789;LOC100272704;LOC100272895;LOC100303864;LOC100284385;LOC542360;LOC103640889;LOC542254;LOC100280852;LOC100278417
9	GO:0120013	MF	lipid transfer activity	9/6173	22/42682	0.00228417	0.0417546	gene-LOC100286332;gene-LOC100278613;gene-LOC100279110;gene-LOC100283524;gene-LOC100193404;gene-LOC100383282;gene-LOC100273327;gene-LOC100276602;gene-LOC103628951	LOC100286332;LOC100278613;LOC100279110;LOC100283524;LOC100193404;LOC100383282;LOC100273327;LOC100276602;LOC103628951
9	GO:0015086	MF	cadmium ion transmembrane transporter activity	9/6173	22/42682	0.00228417	0.0417546	gene-LOC103649560;gene-LOC103651034;gene-LOC103626569;gene-LOC100193537;gene-LOC103643755;gene-LOC103648033;gene-LOC100280443;gene-LOC100381541;gene-LOC100191729	LOC103649560;LOC103651034;LOC103626569;LOC100193537;LOC103643755;LOC103648033;LOC100280443;LOC100381541;LOC100191729
82	GO:0044282	BP	small molecule catabolic process	82/6173	411/42682	0.00236207	0.0430828	gene-LOC100273293;gene-LOC100192833;gene-LOC109944803;gene-LOC100283966;gene-LOC100384405;gene-LOC103634284;gene-LOC118472308;gene-LOC100284394;gene-LOC100193689;gene-LOC100191549;gene-LOC100274365;gene-LOC100381658;gene-LOC100272721;gene-LOC100037792;gene-LOC100193626;gene-LOC100281532;gene-LOC100276170;gene-LOC542721;gene-LOC103628476;gene-LOC100281186;gene-LOC542578;gene-LOC103635193;gene-LOC1…	LOC100273293;LOC100192833;LOC109944803;LOC100283966;LOC100384405;LOC103634284;LOC118472308;LOC100284394;LOC100193689;LOC100191549;LOC100274365;LOC100381658;LOC100272721;LOC100037792;LOC100193626;LOC100281532;LOC100276170;LOC542721;LOC103628476;LOC100281186;LOC542578;LOC103635193;LOC103632346;LOC100279332;LOC103627631;LOC100281695;LOC101202696;LOC100381900;LOC100274017;LOC606444;LOC100274595;LOC10…
5	GO:1902532	BP	negative regulation of intracellular signal transduction	5/6173	8/42682	0.0024118	0.0434124	gene-LOC100279899;gene-LOC100285227;gene-LOC100280907;gene-LOC103653979;gene-LOC100285381	LOC100279899;LOC100285227;LOC100280907;LOC103653979;LOC100285381
5	GO:0010962	BP	regulation of glucan biosynthetic process	5/6173	8/42682	0.0024118	0.0434124	gene-LOC100216789;gene-LOC100279726;gene-LOC103635944;gene-LOC100383277;gene-LOC100194285	LOC100216789;LOC100279726;LOC103635944;LOC100383277;LOC100194285
5	GO:0000427	CC	plastid-encoded plastid RNA polymerase complex	5/6173	8/42682	0.0024118	0.0434124	gene-LOC100276635;gene-LOC100281154;gene-LOC542576;gene-LOC100281184;gene-LOC103643674	LOC100276635;LOC100281154;LOC542576;LOC100281184;LOC103643674
5	GO:0000229	CC	cytoplasmic chromosome	5/6173	8/42682	0.0024118	0.0434124	gene-LOC100281154;gene-LOC100383193;gene-LOC100284988;gene-LOC100283753;gene-LOC100382312	LOC100281154;LOC100383193;LOC100284988;LOC100283753;LOC100382312
5	GO:0009508	CC	plastid chromosome	5/6173	8/42682	0.0024118	0.0434124	gene-LOC100281154;gene-LOC100383193;gene-LOC100284988;gene-LOC100283753;gene-LOC100382312	LOC100281154;LOC100383193;LOC100284988;LOC100283753;LOC100382312
5	GO:0046857	MF	oxidoreductase activity, acting on other nitrogenous compounds as donors, with NAD or NADP as acceptor	5/6173	8/42682	0.0024118	0.0434124	gene-LOC103654219;gene-LOC100383210;gene-LOC100285301;gene-LOC542278;gene-LOC103643134	LOC103654219;LOC100383210;LOC100285301;LOC542278;LOC103643134
212	GO:0098796	CC	membrane protein complex	212/6173	1208/42682	0.00243708	0.0437717	gene-LOC100281095;gene-LOC118471911;gene-LOC103625728;gene-LOC100273246;gene-LOC100281148;gene-LOC542558;gene-ZeamMp182;gene-LOC542320;gene-LOC542321;gene-LOC118475829;gene-LOC100193833;gene-LOC118473847;gene-LOC542716;gene-LOC100191984;gene-LOC100384355;gene-LOC118475696;gene-LOC103627790;gene-LOC100280996;gene-LOC100280994;gene-LOC100281795;gene-LOC118475434;gene-LOC118475432;gene-LOC103632430;…	LOC100281095;LOC118471911;LOC103625728;LOC100273246;LOC100281148;LOC542558;atp6;LOC542320;LOC542321;LOC118475829;LOC100193833;LOC118473847;LOC542716;LOC100191984;LOC100384355;LOC118475696;LOC103627790;LOC100280996;LOC100280994;LOC100281795;LOC118475434;LOC118475432;LOC103632430;LOC100273752;LOC103626681;LOC118475930;LOC118475932;LOC103628874;LOC100282512;LOC100283753;LOC100283950;LOC100275181;LOC…
186	GO:1901135	BP	carbohydrate derivative metabolic process	186/6173	1046/42682	0.00246293	0.043978	gene-LOC100286340;gene-LOC100282233;gene-LOC541634;gene-ZeamMp182;gene-LOC100285146;gene-LOC118475829;gene-LOC118473847;gene-LOC100037792;gene-LOC100274149;gene-sm1;gene-LOC100285062;gene-LOC100274414;gene-LOC100193244;gene-LOC100281709;gene-LOC100382080;gene-LOC100383569;gene-LOC100273196;gene-LOC100281825;gene-LOC100192593;gene-LOC100304380;gene-LOC100277683;gene-LOC100284317;gene-LOC100283606;…	LOC100286340;LOC100282233;LOC541634;atp6;LOC100285146;LOC118475829;LOC118473847;LOC100037792;LOC100274149;sm1;LOC100285062;LOC100274414;LOC100193244;LOC100281709;LOC100382080;LOC100383569;LOC100273196;LOC100281825;LOC100192593;LOC100304380;LOC100277683;LOC100284317;LOC100283606;LOC118475432;LOC100274102;LOC100277834;LOC100383765;LOC118475932;LOC100281060;LOC103635817;LOC732761;LOC100283735;LOC100…
18	GO:0062197	BP	cellular response to chemical stress	18/6173	60/42682	0.00249604	0.0444425	gene-LOC103626304;gene-LOC103632147;gene-LOC100193945;gene-LOC541634;gene-LOC100283729;gene-LOC118473553;gene-LOC100283690;gene-LOC100193740;gene-LOC100281488;gene-LOC732761;gene-LOC103647953;gene-LOC100193571;gene-LOC100272974;gene-LOC100273378;gene-LOC100303864;gene-LOC100194161;gene-LOC114711037;gene-LOC732810	LOC103626304;LOC103632147;LOC100193945;LOC541634;LOC100283729;LOC118473553;LOC100283690;LOC100193740;LOC100281488;LOC732761;LOC103647953;LOC100193571;LOC100272974;LOC100273378;LOC100303864;LOC100194161;LOC114711037;LOC732810
15	GO:0019252	BP	starch biosynthetic process	15/6173	47/42682	0.00253657	0.0449695	gene-LOC103645566;gene-LOC542072;gene-LOC542481;gene-LOC542107;gene-LOC542737;gene-LOC100101531;gene-LOC542295;gene-LOC541656;gene-LOC100125638;gene-LOC541669;gene-LOC100136828;gene-LOC100170236;gene-LOC103651489;gene-LOC103644687;gene-LOC100194285	LOC103645566;LOC542072;LOC542481;LOC542107;LOC542737;LOC100101531;LOC542295;LOC541656;LOC100125638;LOC541669;LOC100136828;LOC100170236;LOC103651489;LOC103644687;LOC100194285
32	GO:0071949	MF	FAD binding	32/6173	131/42682	0.00253349	0.0449695	gene-LOC100283007;gene-LOC103641262;gene-LOC542507;gene-LOC542549;gene-LOC100272805;gene-LOC100191679;gene-LOC100280446;gene-LOC103626089;gene-LOC103655866;gene-LOC103654219;gene-LOC118474709;gene-LOC103641859;gene-LOC100383210;gene-LOC103643134;gene-LOC103644157;gene-LOC100272785;gene-LOC100285158;gene-LOC100286152;gene-LOC100526749;gene-LOC103639258;gene-LOC103641704;gene-LOC100276578;gene-LOC1…	LOC100283007;LOC103641262;LOC542507;LOC542549;LOC100272805;LOC100191679;LOC100280446;LOC103626089;LOC103655866;LOC103654219;LOC118474709;LOC103641859;LOC100383210;LOC103643134;LOC103644157;LOC100272785;LOC100285158;LOC100286152;LOC100526749;LOC103639258;LOC103641704;LOC100276578;LOC100285076;LOC103633488;LOC100384368;LOC103641642;LOC542278;LOC100381436;LOC542585;LOC100191582;LOC100275683;LOC10365…
319	GO:0005829	CC	cytosol	319/6173	1888/42682	0.00257911	0.0455274	gene-LOC100280398;gene-LOC541633;gene-LOC100382087;gene-LOC100283723;gene-LOC100216599;gene-LOC542651;gene-LOC100275233;gene-LOC103627375;gene-LOC100284394;gene-LOC541958;gene-LOC541959;gene-LOC100285146;gene-LOC100273692;gene-LOC100280396;gene-LOC542715;gene-LOC542714;gene-LOC100284627;gene-LOC103632137;gene-LOC100383565;gene-LOC100273163;gene-LOC100282944;gene-LOC100272845;gene-LOC100383569;gen…	LOC100280398;LOC541633;LOC100382087;LOC100283723;LOC100216599;LOC542651;LOC100275233;LOC103627375;LOC100284394;LOC541958;LOC541959;LOC100285146;LOC100273692;LOC100280396;LOC542715;LOC542714;LOC100284627;LOC103632137;LOC100383565;LOC100273163;LOC100282944;LOC100272845;LOC100383569;LOC109943005;LOC103643134;LOC100857059;LOC103633537;LOC100283524;LOC100282636;LOC606444;LOC103653580;LOC100281927;LOC1…
12	GO:0006986	BP	response to unfolded protein	12/6173	35/42682	0.00268536	0.0470997	gene-LOC100272911;gene-LOC103635762;gene-LOC103625973;gene-LOC732808;gene-LOC100501536;gene-LOC100286241;gene-LOC100286168;gene-LOC100281706;gene-LOC100281806;gene-LOC103651028;gene-LOC100277908;gene-LOC100285374	LOC100272911;LOC103635762;LOC103625973;LOC732808;LOC100501536;LOC100286241;LOC100286168;LOC100281706;LOC100281806;LOC103651028;LOC100277908;LOC100285374
43	GO:0009617	BP	response to bacterium	43/6173	192/42682	0.0027784	0.048628	gene-LOC100191406;gene-LOC100272353;gene-LOC103627748;gene-LOC100281924;gene-LOC100284622;gene-LOC541634;gene-LOC100383635;gene-LOC103645061;gene-LOC103641871;gene-LOC542369;gene-LOC103641872;gene-LOC100281372;gene-LOC103633795;gene-LOC100217177;gene-LOC103643528;gene-LOC100191593;gene-LOC100382142;gene-LOC103632181;gene-LOC100501661;gene-LOC100383079;gene-LOC103648309;gene-LOC100274910;gene-LOC1…	LOC100191406;LOC100272353;LOC103627748;LOC100281924;LOC100284622;LOC541634;LOC100383635;LOC103645061;LOC103641871;LOC542369;LOC103641872;LOC100281372;LOC103633795;LOC100217177;LOC103643528;LOC100191593;LOC100382142;LOC103632181;LOC100501661;LOC100383079;LOC103648309;LOC100274910;LOC103644260;LOC100383284;LOC732761;LOC109941412;LOC103635937;LOC542370;LOC100147737;LOC118472236;LOC100282845;LOC10365…
7	GO:0060359	BP	response to ammonium ion	7/6173	15/42682	0.00290834	0.0503542	gene-LOC541624;gene-LOC100276230;gene-LOC103637089;gene-LOC541613;gene-LOC103642664;gene-LOC542372;gene-LOC100282909	LOC541624;LOC100276230;LOC103637089;LOC541613;LOC103642664;LOC542372;LOC100282909
39	GO:0009414	BP	response to water deprivation	39/6173	170/42682	0.00297016	0.0503542	gene-LOC100272353;gene-LOC100284744;gene-LOC100191755;gene-LOC541887;gene-LOC100192635;gene-LOC542369;gene-LOC100283778;gene-LOC103638672;gene-LOC100285108;gene-LOC103631147;gene-LOC541634;gene-LOC100280582;gene-LOC103645972;gene-LOC542154;gene-LOC103641779;gene-pho1;gene-LOC542014;gene-LOC100274480;gene-LOC100281087;gene-LOC100382090;gene-LOC103641704;gene-LOC100283931;gene-LOC100383166;gene-LOC…	LOC100272353;LOC100284744;LOC100191755;LOC541887;LOC100192635;LOC542369;LOC100283778;LOC103638672;LOC100285108;LOC103631147;LOC541634;LOC100280582;LOC103645972;LOC542154;LOC103641779;pho1;LOC542014;LOC100274480;LOC100281087;LOC100382090;LOC103641704;LOC100283931;LOC100383166;LOC100283932;LOC100285076;LOC103642035;LOC542373;LOC100279926;LOC542370;LOC100281190;LOC732761;LOC542251;LOC103652847;LOC10…
3	GO:0009962	BP	regulation of flavonoid biosynthetic process	3/6173	3/42682	0.00302395	0.0503542	gene-LOC103652847;gene-LOC103640923;gene-LOC103650299	LOC103652847;LOC103640923;LOC103650299
3	GO:0031099	BP	regeneration	3/6173	3/42682	0.00302395	0.0503542	gene-LOC103645790;gene-LOC103642177;gene-LOC542015	LOC103645790;LOC103642177;LOC542015
3	GO:2001243	BP	negative regulation of intrinsic apoptotic signaling pathway	3/6173	3/42682	0.00302395	0.0503542	gene-LOC100279899;gene-LOC100280907;gene-LOC103653979	LOC100279899;LOC100280907;LOC103653979
3	GO:2001242	BP	regulation of intrinsic apoptotic signaling pathway	3/6173	3/42682	0.00302395	0.0503542	gene-LOC100279899;gene-LOC100280907;gene-LOC103653979	LOC100279899;LOC100280907;LOC103653979
3	GO:0031540	BP	regulation of anthocyanin biosynthetic process	3/6173	3/42682	0.00302395	0.0503542	gene-LOC103652847;gene-LOC103640923;gene-LOC103650299	LOC103652847;LOC103640923;LOC103650299
3	GO:0071456	BP	cellular response to hypoxia	3/6173	3/42682	0.00302395	0.0503542	gene-LOC100279899;gene-LOC100280907;gene-LOC103653979	LOC100279899;LOC100280907;LOC103653979
3	GO:0010581	BP	regulation of starch biosynthetic process	3/6173	3/42682	0.00302395	0.0503542	gene-LOC100216789;gene-LOC103635944;gene-LOC100194285	LOC100216789;LOC103635944;LOC100194285
3	GO:0010380	BP	regulation of chlorophyll biosynthetic process	3/6173	3/42682	0.00302395	0.0503542	gene-LOC100216789;gene-LOC103652847;gene-LOC100382146	LOC100216789;LOC103652847;LOC100382146
3	GO:1903298	BP	negative regulation of hypoxia-induced intrinsic apoptotic signaling pathway	3/6173	3/42682	0.00302395	0.0503542	gene-LOC100279899;gene-LOC100280907;gene-LOC103653979	LOC100279899;LOC100280907;LOC103653979
3	GO:0008272	BP	sulfate transport	3/6173	3/42682	0.00302395	0.0503542	gene-LOC732761;gene-LOC100284274;gene-LOC541634	LOC732761;LOC100284274;LOC541634
3	GO:0007219	BP	Notch signaling pathway	3/6173	3/42682	0.00302395	0.0503542	gene-LOC100285753;gene-LOC100272410;gene-LOC100282893	LOC100285753;LOC100272410;LOC100282893
3	GO:1903297	BP	regulation of hypoxia-induced intrinsic apoptotic signaling pathway	3/6173	3/42682	0.00302395	0.0503542	gene-LOC100279899;gene-LOC100280907;gene-LOC103653979	LOC100279899;LOC100280907;LOC103653979
3	GO:2001234	BP	negative regulation of apoptotic signaling pathway	3/6173	3/42682	0.00302395	0.0503542	gene-LOC100279899;gene-LOC100280907;gene-LOC103653979	LOC100279899;LOC100280907;LOC103653979
3	GO:2001233	BP	regulation of apoptotic signaling pathway	3/6173	3/42682	0.00302395	0.0503542	gene-LOC100279899;gene-LOC100280907;gene-LOC103653979	LOC100279899;LOC100280907;LOC103653979
3	GO:1900038	BP	negative regulation of cellular response to hypoxia	3/6173	3/42682	0.00302395	0.0503542	gene-LOC100279899;gene-LOC100280907;gene-LOC103653979	LOC100279899;LOC100280907;LOC103653979
3	GO:1900037	BP	regulation of cellular response to hypoxia	3/6173	3/42682	0.00302395	0.0503542	gene-LOC100279899;gene-LOC100280907;gene-LOC103653979	LOC100279899;LOC100280907;LOC103653979
3	GO:0008661	MF	1-deoxy-D-xylulose-5-phosphate synthase activity	3/6173	3/42682	0.00302395	0.0503542	gene-LOC100384006;gene-LOC606484;gene-LOC606430	LOC100384006;LOC606484;LOC606430
3	GO:0046577	MF	long-chain-alcohol oxidase activity	3/6173	3/42682	0.00302395	0.0503542	gene-LOC100281666;gene-LOC103643462;gene-LOC100274574	LOC100281666;LOC103643462;LOC100274574
18	GO:0031976	CC	plastid thylakoid	18/6173	62/42682	0.00304366	0.0503765	gene-LOC100216583;gene-LOC100282037;gene-LOC100283753;gene-LOC100280994;gene-LOC100502484;gene-LOC100277436;gene-LOC103627810;gene-LOC100501574;gene-LOC103647117;gene-LOC100281349;gene-LOC118471883;gene-LOC103625782;gene-LOC100275523;gene-LOC103634566;gene-LOC100283609;gene-LOC100194286;gene-LOC100276623;gene-LOC103631716	LOC100216583;LOC100282037;LOC100283753;LOC100280994;LOC100502484;LOC100277436;LOC103627810;LOC100501574;LOC103647117;LOC100281349;LOC118471883;LOC103625782;LOC100275523;LOC103634566;LOC100283609;LOC100194286;LOC100276623;LOC103631716
18	GO:0009534	CC	chloroplast thylakoid	18/6173	62/42682	0.00304366	0.0503765	gene-LOC100216583;gene-LOC100282037;gene-LOC100283753;gene-LOC100280994;gene-LOC100502484;gene-LOC100277436;gene-LOC103627810;gene-LOC100501574;gene-LOC103647117;gene-LOC100281349;gene-LOC118471883;gene-LOC103625782;gene-LOC100275523;gene-LOC103634566;gene-LOC100283609;gene-LOC100194286;gene-LOC100276623;gene-LOC103631716	LOC100216583;LOC100282037;LOC100283753;LOC100280994;LOC100502484;LOC100277436;LOC103627810;LOC100501574;LOC103647117;LOC100281349;LOC118471883;LOC103625782;LOC100275523;LOC103634566;LOC100283609;LOC100194286;LOC100276623;LOC103631716
25	GO:0071496	BP	cellular response to external stimulus	25/6173	96/42682	0.00314995	0.051823	gene-LOC100274265;gene-LOC541634;gene-LOC541613;gene-LOC100502171;gene-LOC100281036;gene-LOC542717;gene-LOC100233231;gene-LOC100272767;gene-LOC100382148;gene-LOC100382090;gene-LOC100282533;gene-LOC100216718;gene-LOC103641779;gene-LOC541624;gene-LOC109945012;gene-LOC100383166;gene-LOC103652011;gene-LOC100283931;gene-LOC100274212;gene-LOC732761;gene-LOC732728;gene-LOC100282482;gene-LOC103652847;gen…	LOC100274265;LOC541634;LOC541613;LOC100502171;LOC100281036;LOC542717;LOC100233231;LOC100272767;LOC100382148;LOC100382090;LOC100282533;LOC100216718;LOC103641779;LOC541624;LOC109945012;LOC100383166;LOC103652011;LOC100283931;LOC100274212;LOC732761;LOC732728;LOC100282482;LOC103652847;LOC103630022;LOC100274381
8	GO:0019359	BP	nicotinamide nucleotide biosynthetic process	8/6173	19/42682	0.00322865	0.0524879	gene-LOC100279867;gene-LOC103634284;gene-LOC103654587;gene-LOC100285591;gene-LOC100274271;gene-LOC103644300;gene-LOC103627393;gene-LOC103646963	LOC100279867;LOC103634284;LOC103654587;LOC100285591;LOC100274271;LOC103644300;LOC103627393;LOC103646963
8	GO:0019363	BP	pyridine nucleotide biosynthetic process	8/6173	19/42682	0.00322865	0.0524879	gene-LOC100279867;gene-LOC103634284;gene-LOC103654587;gene-LOC100285591;gene-LOC100274271;gene-LOC103644300;gene-LOC103627393;gene-LOC103646963	LOC100279867;LOC103634284;LOC103654587;LOC100285591;LOC100274271;LOC103644300;LOC103627393;LOC103646963
8	GO:0043255	BP	regulation of carbohydrate biosynthetic process	8/6173	19/42682	0.00322865	0.0524879	gene-LOC100191571;gene-LOC100383277;gene-LOC100216789;gene-LOC100279726;gene-LOC100191309;gene-LOC103638756;gene-LOC103635944;gene-LOC100194285	LOC100191571;LOC100383277;LOC100216789;LOC100279726;LOC100191309;LOC103638756;LOC103635944;LOC100194285
8	GO:0009773	BP	photosynthetic electron transport in photosystem I	8/6173	19/42682	0.00322865	0.0524879	gene-LOC100281924;gene-LOC100283753;gene-LOC100276619;gene-LOC103627748;gene-LOC100275885;gene-LOC103653244;gene-LOC100216767;gene-LOC100273459	LOC100281924;LOC100283753;LOC100276619;LOC103627748;LOC100275885;LOC103653244;LOC100216767;LOC100273459
8	GO:0051879	MF	Hsp90 protein binding	8/6173	19/42682	0.00322865	0.0524879	gene-LOC100285418;gene-LOC100856929;gene-LOC100285670;gene-LOC100285569;gene-LOC100282216;gene-LOC100381665;gene-LOC100272917;gene-LOC100277472	LOC100285418;LOC100856929;LOC100285670;LOC100285569;LOC100282216;LOC100381665;LOC100272917;LOC100277472
9	GO:0010675	BP	regulation of cellular carbohydrate metabolic process	9/6173	23/42682	0.00327553	0.053145	gene-LOC100193682;gene-LOC541627;gene-LOC103639546;gene-LOC103635944;gene-LOC100383277;gene-LOC100216789;gene-LOC100279726;gene-LOC100191309;gene-LOC100194285	LOC100193682;LOC541627;LOC103639546;LOC103635944;LOC100383277;LOC100216789;LOC100279726;LOC100191309;LOC100194285
20	GO:0006779	BP	porphyrin-containing compound biosynthetic process	20/6173	71/42682	0.00332553	0.0536953	gene-pcr1;gene-LOC100283007;gene-LOC606484;gene-LOC100217089;gene-LOC100284108;gene-LOC100382191;gene-LOC100191548;gene-LOC542745;gene-LOC100383266;gene-LOC100381341;gene-LOC103634652;gene-LOC732841;gene-LOC100273426;gene-LOC103625782;gene-LOC103648876;gene-LOC100284976;gene-LOC100274228;gene-LOC100383208;gene-LOC100193466;gene-LOC110599587	pcr1;LOC100283007;LOC606484;LOC100217089;LOC100284108;LOC100382191;LOC100191548;LOC542745;LOC100383266;LOC100381341;LOC103634652;LOC732841;LOC100273426;LOC103625782;LOC103648876;LOC100284976;LOC100274228;LOC100383208;LOC100193466;LOC110599587
112	GO:0008194	MF	UDP-glycosyltransferase activity	112/6173	596/42682	0.00331668	0.0536953	gene-LOC103626975;gene-LOC542481;gene-LOC100283727;gene-LOC542489;gene-LOC103633204;gene-LOC542711;gene-LOC100194073;gene-LOC100191964;gene-LOC100216716;gene-LOC103630119;gene-LOC606445;gene-sm2;gene-LOC100382003;gene-LOC100277683;gene-LOC100383065;gene-LOC542139;gene-LOC100381759;gene-LOC100192604;gene-LOC103636674;gene-LOC103654257;gene-LOC100382408;gene-LOC103647391;gene-LOC100101528;gene-LOC1…	LOC103626975;LOC542481;LOC100283727;LOC542489;LOC103633204;LOC542711;LOC100194073;LOC100191964;LOC100216716;LOC103630119;LOC606445;sm2;LOC100382003;LOC100277683;LOC100383065;LOC542139;LOC100381759;LOC100192604;LOC103636674;LOC103654257;LOC100382408;LOC103647391;LOC100101528;LOC100101527;LOC100281388;LOC541805;LOC541806;LOC541807;LOC541802;LOC103641506;LOC103633203;LOC100382397;LOC100281608;LOC103…
129	GO:0016853	MF	isomerase activity	129/6173	698/42682	0.00332903	0.0536953	gene-LOC100286340;gene-LOC100273699;gene-LOC100037797;gene-LOC100381749;gene-LOC103653580;gene-LOC100284018;gene-LOC100285262;gene-LOC103648341;gene-LOC100384625;gene-LOC100274377;gene-LOC100283692;gene-LOC542721;gene-LOC103641662;gene-LOC100283417;gene-LOC103640854;gene-LOC103627706;gene-LOC100273735;gene-LOC100285487;gene-LOC103648238;gene-LOC103654926;gene-LOC118472308;gene-LOC100286090;gene-L…	LOC100286340;LOC100273699;LOC100037797;LOC100381749;LOC103653580;LOC100284018;LOC100285262;LOC103648341;LOC100384625;LOC100274377;LOC100283692;LOC542721;LOC103641662;LOC100283417;LOC103640854;LOC103627706;LOC100273735;LOC100285487;LOC103648238;LOC103654926;LOC118472308;LOC100286090;LOC103632502;LOC103639614;LOC100381521;LOC100194139;aoc2;LOC103635890;LOC100193080;LOC100383547;LOC100216777;LOC1002…
14	GO:0009654	CC	photosystem II oxygen evolving complex	14/6173	43/42682	0.00335094	0.0538376	gene-LOC100282037;gene-LOC100275181;gene-LOC103647735;gene-LOC103627333;gene-LOC100273117;gene-LOC103635537;gene-LOC107648855;gene-LOC100284876;gene-LOC100191684;gene-LOC100272890;gene-LOC542279;gene-LOC109945128;gene-LOC100281340;gene-LOC103634474	LOC100282037;LOC100275181;LOC103647735;LOC103627333;LOC100273117;LOC103635537;LOC107648855;LOC100284876;LOC100191684;LOC100272890;LOC542279;LOC109945128;LOC100281340;LOC103634474
14	GO:0051787	MF	misfolded protein binding	14/6173	43/42682	0.00335094	0.0538376	gene-LOC100272911;gene-LOC606470;gene-LOC103635762;gene-LOC103625973;gene-LOC732808;gene-LOC100501536;gene-LOC100286241;gene-LOC100286168;gene-LOC100281706;gene-LOC100192896;gene-LOC100281806;gene-LOC103651028;gene-LOC100277908;gene-LOC100285374	LOC100272911;LOC606470;LOC103635762;LOC103625973;LOC732808;LOC100501536;LOC100286241;LOC100286168;LOC100281706;LOC100192896;LOC100281806;LOC103651028;LOC100277908;LOC100285374
61	GO:0000287	MF	magnesium ion binding	61/6173	293/42682	0.00337329	0.0540911	gene-LOC118474714;gene-LOC732758;gene-LOC542651;gene-LOC103642047;gene-LOC118472308;gene-LOC103641553;gene-LOC118474767;gene-LOC732751;gene-LOC100191294;gene-LOC100501285;gene-LOC100381520;gene-LOC100273990;gene-LOC103641097;gene-LOC100193244;gene-LOC103650024;gene-LOC118473652;gene-LOC541868;gene-LOC732759;gene-LOC118474820;gene-LOC118475434;gene-LOC100272371;gene-LOC100273699;gene-LOC118474841;…	LOC118474714;LOC732758;LOC542651;LOC103642047;LOC118472308;LOC103641553;LOC118474767;LOC732751;LOC100191294;LOC100501285;LOC100381520;LOC100273990;LOC103641097;LOC100193244;LOC103650024;LOC118473652;LOC541868;LOC732759;LOC118474820;LOC118475434;LOC100272371;LOC100273699;LOC118474841;LOC103630654;LOC100217236;LOC100282820;LOC100283899;LOC100282774;LOC100272999;LOC100216827;LOC100383660;LOC10364957…
37	GO:0046467	BP	membrane lipid biosynthetic process	37/6173	161/42682	0.00338759	0.0542146	gene-LOC100192955;gene-LOC100382910;gene-LOC100382080;gene-LOC100274414;gene-LOC100277618;gene-LOC100274102;gene-LOC103628481;gene-LOC100382045;gene-LOC103649516;gene-LOC103647350;gene-LOC100277683;gene-LOC103644087;gene-LOC100501660;gene-LOC103643861;gene-LOC118472280;gene-LOC100279045;gene-LOC100282886;gene-LOC103644086;gene-LOC100216561;gene-LOC100281496;gene-LOC100282881;gene-LOC100384036;gen…	LOC100192955;LOC100382910;LOC100382080;LOC100274414;LOC100277618;LOC100274102;LOC103628481;LOC100382045;LOC103649516;LOC103647350;LOC100277683;LOC103644087;LOC100501660;LOC103643861;LOC118472280;LOC100279045;LOC100282886;LOC103644086;LOC100216561;LOC100281496;LOC100282881;LOC100384036;LOC100279364;LOC100277520;LOC100276146;LOC100272815;LOC100273324;LOC103626304;LOC100383406;LOC100383181;LOC100216…
33	GO:0015035	MF	protein-disulfide reductase activity	33/6173	139/42682	0.00345538	0.0551921	gene-LOC103631564;gene-LOC103645790;gene-LOC103643192;gene-LOC103643193;gene-LOC100272704;gene-LOC100272720;gene-LOC118471893;gene-LOC542360;gene-LOC100382956;gene-LOC100501598;gene-LOC606487;gene-mbd115;gene-LOC100272895;gene-LOC100284171;gene-LOC103649242;gene-LOC606424;gene-LOC100280852;gene-LOC118473138;gene-LOC541940;gene-LOC103642177;gene-LOC100216789;gene-LOC100284385;gene-LOC103650187;gen…	LOC103631564;LOC103645790;LOC103643192;LOC103643193;LOC100272704;LOC100272720;LOC118471893;LOC542360;LOC100382956;LOC100501598;LOC606487;mbd115;LOC100272895;LOC100284171;LOC103649242;LOC606424;LOC100280852;LOC118473138;LOC541940;LOC103642177;LOC100216789;LOC100284385;LOC103650187;LOC100281023;LOC103640889;LOC542254;LOC103636167;LOC103640963;LOC100284732;LOC100303864;LOC103630730;LOC100278417;LOC1…
80	GO:0002376	BP	immune system process	80/6173	405/42682	0.00351056	0.0559649	gene-LOC100191406;gene-LOC100272353;gene-LOC100283455;gene-LOC103641097;gene-LOC100501776;gene-LOC100284622;gene-LOC541634;gene-LOC542299;gene-LOC100274473;gene-LOC100286092;gene-LOC103631469;gene-LOC100191776;gene-LOC103641871;gene-LOC542246;gene-LOC100274033;gene-LOC100192049;gene-LOC100272726;gene-LOC103645061;gene-LOC100233231;gene-LOC100281924;gene-LOC103648309;gene-LOC103636643;gene-LOC1036…	LOC100191406;LOC100272353;LOC100283455;LOC103641097;LOC100501776;LOC100284622;LOC541634;LOC542299;LOC100274473;LOC100286092;LOC103631469;LOC100191776;LOC103641871;LOC542246;LOC100274033;LOC100192049;LOC100272726;LOC103645061;LOC100233231;LOC100281924;LOC103648309;LOC103636643;LOC103643528;aoc2;LOC103644032;LOC100217177;LOC100282828;LOC100191593;LOC103650261;LOC100281825;LOC100382142;LOC100281821;…
20	GO:0009112	BP	nucleobase metabolic process	20/6173	72/42682	0.00357884	0.056943	gene-LOC100282482;gene-LOC100274265;gene-LOC100281735;gene-LOC100284157;gene-LOC100193190;gene-LOC100285146;gene-LOC100382013;gene-LOC100194241;gene-LOC100274311;gene-LOC100382896;gene-LOC103651612;gene-LOC100381421;gene-LOC100274212;gene-LOC100281060;gene-LOC103630426;gene-LOC100286008;gene-LOC100272767;gene-LOC542148;gene-LOC100281709;gene-LOC103635621	LOC100282482;LOC100274265;LOC100281735;LOC100284157;LOC100193190;LOC100285146;LOC100382013;LOC100194241;LOC100274311;LOC100382896;LOC103651612;LOC100381421;LOC100274212;LOC100281060;LOC103630426;LOC100286008;LOC100272767;LOC542148;LOC100281709;LOC103635621
23	GO:0009705	CC	plant-type vacuole membrane	23/6173	88/42682	0.00360035	0.0570646	gene-LOC100286108;gene-LOC541635;gene-LOC541675;gene-LOC100191503;gene-LOC100193569;gene-LOC103627529;gene-LOC732808;gene-LOC103647353;gene-LOC100240688;gene-LOC100502532;gene-LOC100384199;gene-LOC100285751;gene-LOC100193926;gene-LOC100382090;gene-LOC541896;gene-LOC541895;gene-LOC541894;gene-LOC100193021;gene-LOC100216822;gene-LOC103629772;gene-LOC109944895;gene-LOC100502506;gene-LOC100286026	LOC100286108;LOC541635;LOC541675;LOC100191503;LOC100193569;LOC103627529;LOC732808;LOC103647353;LOC100240688;LOC100502532;LOC100384199;LOC100285751;LOC100193926;LOC100382090;LOC541896;LOC541895;LOC541894;LOC100193021;LOC100216822;LOC103629772;LOC109944895;LOC100502506;LOC100286026
23	GO:0015605	MF	organophosphate ester transmembrane transporter activity	23/6173	88/42682	0.00360035	0.0570646	gene-LOC100272602;gene-LOC100283726;gene-LOC100191354;gene-LOC100284274;gene-LOC542599;gene-LOC100192670;gene-LOC100192104;gene-LOC100284966;gene-LOC103646382;gene-LOC100274318;gene-LOC100283648;gene-LOC100170234;gene-LOC100170249;gene-LOC100281048;gene-LOC100279907;gene-LOC100284813;gene-LOC103642440;gene-LOC100381476;gene-LOC100304358;gene-LOC100193334;gene-LOC542389;gene-LOC100284305;gene-LOC1…	LOC100272602;LOC100283726;LOC100191354;LOC100284274;LOC542599;LOC100192670;LOC100192104;LOC100284966;LOC103646382;LOC100274318;LOC100283648;LOC100170234;LOC100170249;LOC100281048;LOC100279907;LOC100284813;LOC103642440;LOC100381476;LOC100304358;LOC100193334;LOC542389;LOC100284305;LOC103649694
17	GO:0009699	BP	phenylpropanoid biosynthetic process	17/6173	57/42682	0.00366081	0.0578	gene-LOC100125646;gene-LOC109942418;gene-LOC100501369;gene-LOC100192586;gene-LOC103627433;gene-LOC100127014;gene-LOC542463;gene-LOC100216819;gene-LOC100273263;gene-LOC103643375;gene-LOC100281336;gene-LOC100273454;gene-LOC100273683;gene-LOC100281532;gene-LOC542663;gene-LOC100381820;gene-LOC100272868	LOC100125646;LOC109942418;LOC100501369;LOC100192586;LOC103627433;LOC100127014;LOC542463;LOC100216819;LOC100273263;LOC103643375;LOC100281336;LOC100273454;LOC100273683;LOC100281532;LOC542663;LOC100381820;LOC100272868
17	GO:0080043	MF	quercetin 3-O-glucosyltransferase activity	17/6173	57/42682	0.00366081	0.0578	gene-LOC100280143;gene-LOC100282827;gene-LOC103630119;gene-LOC100285032;gene-LOC100382397;gene-LOC100283727;gene-LOC103654242;gene-LOC103647206;gene-LOC100217238;gene-LOC100280958;gene-LOC103652040;gene-LOC100194073;gene-LOC103641506;gene-LOC100382222;gene-LOC109943562;gene-LOC103649789;gene-LOC100383517	LOC100280143;LOC100282827;LOC103630119;LOC100285032;LOC100382397;LOC100283727;LOC103654242;LOC103647206;LOC100217238;LOC100280958;LOC103652040;LOC100194073;LOC103641506;LOC100382222;LOC109943562;LOC103649789;LOC100383517
48	GO:0009141	BP	nucleoside triphosphate metabolic process	48/6173	220/42682	0.00370852	0.0583294	gene-LOC100281924;gene-LOC118475673;gene-LOC100382896;gene-LOC118475694;gene-ZeamMp182;gene-LOC118473341;gene-LOC118475829;gene-LOC100194241;gene-LOC118473847;gene-LOC118472186;gene-LOC118474040;gene-LOC100281709;gene-LOC100501392;gene-LOC118474821;gene-LOC118474218;gene-LOC100280996;gene-ZemaCp020;gene-LOC118475696;gene-LOC118475432;gene-LOC103644011;gene-LOC118473326;gene-LOC118475065;gene-LOC1…	LOC100281924;LOC118475673;LOC100382896;LOC118475694;atp6;LOC118473341;LOC118475829;LOC100194241;LOC118473847;LOC118472186;LOC118474040;LOC100281709;LOC100501392;LOC118474821;LOC118474218;LOC100280996;atpA;LOC118475696;LOC118475432;LOC103644011;LOC118473326;LOC118475065;LOC100284505;LOC118475932;LOC100217209;LOC100283855;LOC118475831;LOC103626452;orf342;orf396;LOC118475843;LOC118473875;LOC11847600…
6	GO:2001057	BP	reactive nitrogen species metabolic process	6/6173	12/42682	0.00384144	0.0595659	gene-LOC109944895;gene-LOC778437;gene-LOC103654219;gene-LOC100383210;gene-LOC542278;gene-LOC103643134	LOC109944895;LOC778437;LOC103654219;LOC100383210;LOC542278;LOC103643134
6	GO:0071470	BP	cellular response to osmotic stress	6/6173	12/42682	0.00384144	0.0595659	gene-LOC541634;gene-LOC100283729;gene-LOC732761;gene-LOC100193571;gene-LOC100273378;gene-LOC114711037	LOC541634;LOC100283729;LOC732761;LOC100193571;LOC100273378;LOC114711037
6	GO:0042128	BP	nitrate assimilation	6/6173	12/42682	0.00384144	0.0595659	gene-LOC109944895;gene-LOC778437;gene-LOC103654219;gene-LOC100383210;gene-LOC542278;gene-LOC103643134	LOC109944895;LOC778437;LOC103654219;LOC100383210;LOC542278;LOC103643134
6	GO:0009911	BP	positive regulation of flower development	6/6173	12/42682	0.00384144	0.0595659	gene-LOC100383277;gene-LOC103636036;gene-LOC100274554;gene-LOC100279726;gene-LOC100281592;gene-LOC103633488	LOC100383277;LOC103636036;LOC100274554;LOC100279726;LOC100281592;LOC103633488
6	GO:0042126	BP	nitrate metabolic process	6/6173	12/42682	0.00384144	0.0595659	gene-LOC109944895;gene-LOC778437;gene-LOC103654219;gene-LOC100383210;gene-LOC542278;gene-LOC103643134	LOC109944895;LOC778437;LOC103654219;LOC100383210;LOC542278;LOC103643134
6	GO:0043546	MF	molybdopterin cofactor binding	6/6173	12/42682	0.00384144	0.0595659	gene-LOC103654219;gene-LOC542278;gene-LOC100284296;gene-LOC100383210;gene-LOC103644157;gene-LOC103643134	LOC103654219;LOC542278;LOC100284296;LOC100383210;LOC103644157;LOC103643134
59	GO:0050660	MF	flavin adenine dinucleotide binding	59/6173	284/42682	0.00384507	0.0595659	gene-LOC100281666;gene-LOC100283007;gene-LOC100383599;gene-LOC100278168;gene-LOC103643462;gene-LOC103631875;gene-LOC103641262;gene-LOC100381436;gene-LOC103651348;gene-LOC100280292;gene-LOC100304425;gene-LOC103644157;gene-LOC100526749;gene-LOC542549;gene-LOC100272805;gene-LOC100191679;gene-LOC100280446;gene-LOC103626089;gene-LOC100192014;gene-LOC100384522;gene-LOC118474709;gene-LOC100281459;gene-L…	LOC100281666;LOC100283007;LOC100383599;LOC100278168;LOC103643462;LOC103631875;LOC103641262;LOC100381436;LOC103651348;LOC100280292;LOC100304425;LOC103644157;LOC100526749;LOC542549;LOC100272805;LOC100191679;LOC100280446;LOC103626089;LOC100192014;LOC100384522;LOC118474709;LOC100281459;LOC103633147;LOC103649105;LOC103641704;LOC103643134;LOC103630464;LOC100383210;LOC100272892;LOC103641859;LOC103639258…
11	GO:0006555	BP	methionine metabolic process	11/6173	32/42682	0.00390571	0.0601654	gene-LOC541875;gene-LOC541874;gene-LOC103643555;gene-LOC118474709;gene-LOC541873;gene-LOC100216585;gene-LOC100194257;gene-LOC100191294;gene-LOC100280131;gene-LOC542249;gene-LOC100191334	LOC541875;LOC541874;LOC103643555;LOC118474709;LOC541873;LOC100216585;LOC100194257;LOC100191294;LOC100280131;LOC542249;LOC100191334
11	GO:0009086	BP	methionine biosynthetic process	11/6173	32/42682	0.00390571	0.0601654	gene-LOC541875;gene-LOC541874;gene-LOC103643555;gene-LOC118474709;gene-LOC541873;gene-LOC100216585;gene-LOC100194257;gene-LOC100191294;gene-LOC100280131;gene-LOC542249;gene-LOC100191334	LOC541875;LOC541874;LOC103643555;LOC118474709;LOC541873;LOC100216585;LOC100194257;LOC100191294;LOC100280131;LOC542249;LOC100191334
25	GO:0015252	MF	proton channel activity	25/6173	99/42682	0.00399982	0.0613854	gene-LOC100281924;gene-LOC118475673;gene-LOC118475843;gene-LOC118473847;gene-LOC118474821;gene-LOC118474218;gene-LOC100280996;gene-ZemaCp020;gene-LOC118475696;gene-LOC118475065;gene-LOC100284505;gene-LOC118475932;gene-LOC118475831;gene-LOC103626452;gene-LOC118475684;gene-LOC118475683;gene-LOC118474853;gene-LOC118475012;gene-LOC103627748;gene-LOC100282837;gene-LOC118474713;gene-LOC118473923;gene-Z…	LOC100281924;LOC118475673;LOC118475843;LOC118473847;LOC118474821;LOC118474218;LOC100280996;atpA;LOC118475696;LOC118475065;LOC100284505;LOC118475932;LOC118475831;LOC103626452;LOC118475684;LOC118475683;LOC118474853;LOC118475012;LOC103627748;LOC100282837;LOC118474713;LOC118473923;atpF;LOC118473070;LOC118473722
25	GO:0046933	MF	proton-transporting ATP synthase activity, rotational mechanism	25/6173	99/42682	0.00399982	0.0613854	gene-LOC100281924;gene-LOC118475673;gene-LOC118475843;gene-LOC118473847;gene-LOC118474821;gene-LOC118474218;gene-LOC100280996;gene-ZemaCp020;gene-LOC118475696;gene-LOC118475065;gene-LOC100284505;gene-LOC118475932;gene-LOC118475831;gene-LOC103626452;gene-LOC118475684;gene-LOC118475683;gene-LOC118474853;gene-LOC118475012;gene-LOC103627748;gene-LOC100282837;gene-LOC118474713;gene-LOC118473923;gene-Z…	LOC100281924;LOC118475673;LOC118475843;LOC118473847;LOC118474821;LOC118474218;LOC100280996;atpA;LOC118475696;LOC118475065;LOC100284505;LOC118475932;LOC118475831;LOC103626452;LOC118475684;LOC118475683;LOC118474853;LOC118475012;LOC103627748;LOC100282837;LOC118474713;LOC118473923;atpF;LOC118473070;LOC118473722
10	GO:0009082	BP	branched-chain amino acid biosynthetic process	10/6173	28/42682	0.00428024	0.0649618	gene-LOC103635890;gene-LOC100192017;gene-LOC103652503;gene-LOC100191754;gene-LOC103626932;gene-LOC100281255;gene-LOC100191334;gene-LOC100284799;gene-LOC100273676;gene-LOC100384514	LOC103635890;LOC100192017;LOC103652503;LOC100191754;LOC103626932;LOC100281255;LOC100191334;LOC100284799;LOC100273676;LOC100384514
34	GO:0015036	MF	disulfide oxidoreductase activity	34/6173	146/42682	0.00433893	0.0657312	gene-LOC103631564;gene-LOC103645790;gene-LOC103643192;gene-LOC103643193;gene-LOC100272704;gene-LOC100272720;gene-LOC118471893;gene-dhar2;gene-LOC542360;gene-LOC100382956;gene-LOC100501598;gene-LOC606487;gene-mbd115;gene-LOC100272895;gene-LOC100284171;gene-LOC103649242;gene-LOC606424;gene-LOC100280852;gene-LOC118473138;gene-LOC541940;gene-LOC103642177;gene-LOC100216789;gene-LOC100284385;gene-LOC10…	LOC103631564;LOC103645790;LOC103643192;LOC103643193;LOC100272704;LOC100272720;LOC118471893;dhar2;LOC542360;LOC100382956;LOC100501598;LOC606487;mbd115;LOC100272895;LOC100284171;LOC103649242;LOC606424;LOC100280852;LOC118473138;LOC541940;LOC103642177;LOC100216789;LOC100284385;LOC103650187;LOC100281023;LOC103640889;LOC542254;LOC103636167;LOC103640963;LOC100284732;LOC100303864;LOC103630730;LOC10027841…
32	GO:0006766	BP	vitamin metabolic process	32/6173	135/42682	0.00440759	0.0666486	gene-LOC100384459;gene-LOC100283007;gene-LOC100193172;gene-LOC100501353;gene-LOC103627338;gene-LOC100193662;gene-LOC103645105;gene-SMK2;gene-LOC542715;gene-LOC542714;gene-dhar2;gene-LOC103629503;gene-LOC103632117;gene-LOC100192017;gene-LOC100278302;gene-LOC100283562;gene-LOC100282823;gene-LOC732789;gene-LOC100191772;gene-LOC100283131;gene-LOC100382888;gene-LOC100272732;gene-LOC100277985;gene-LOC1…	LOC100384459;LOC100283007;LOC100193172;LOC100501353;LOC103627338;LOC100193662;LOC103645105;SMK2;LOC542715;LOC542714;dhar2;LOC103629503;LOC103632117;LOC100192017;LOC100278302;LOC100283562;LOC100282823;LOC732789;LOC100191772;LOC100283131;LOC100382888;LOC100272732;LOC100277985;LOC100284794;LOC732816;LOC100280305;LOC103638382;LOC103645944;LOC100282489;LOC100284485;LOC109940164;LOC606430
26	GO:0042364	BP	water-soluble vitamin biosynthetic process	26/6173	103/42682	0.00443698	0.0669699	gene-LOC100193172;gene-LOC100501353;gene-LOC103627338;gene-LOC100193662;gene-LOC103645105;gene-SMK2;gene-LOC542715;gene-LOC542714;gene-LOC103629503;gene-LOC103632117;gene-LOC100192017;gene-LOC100278302;gene-LOC100283562;gene-LOC100282823;gene-LOC100191772;gene-LOC100283131;gene-LOC100382888;gene-LOC100272732;gene-LOC100277985;gene-LOC100284794;gene-LOC732816;gene-LOC103638382;gene-LOC103645944;ge…	LOC100193172;LOC100501353;LOC103627338;LOC100193662;LOC103645105;SMK2;LOC542715;LOC542714;LOC103629503;LOC103632117;LOC100192017;LOC100278302;LOC100283562;LOC100282823;LOC100191772;LOC100283131;LOC100382888;LOC100272732;LOC100277985;LOC100284794;LOC732816;LOC103638382;LOC103645944;LOC100284485;LOC109940164;LOC606430
39	GO:0009415	BP	response to water	39/6173	173/42682	0.00453751	0.0679883	gene-LOC100272353;gene-LOC100284744;gene-LOC100191755;gene-LOC541887;gene-LOC100192635;gene-LOC542369;gene-LOC100283778;gene-LOC103638672;gene-LOC100285108;gene-LOC103631147;gene-LOC541634;gene-LOC100280582;gene-LOC103645972;gene-LOC542154;gene-LOC103641779;gene-pho1;gene-LOC542014;gene-LOC100274480;gene-LOC100281087;gene-LOC100382090;gene-LOC103641704;gene-LOC100283931;gene-LOC100383166;gene-LOC…	LOC100272353;LOC100284744;LOC100191755;LOC541887;LOC100192635;LOC542369;LOC100283778;LOC103638672;LOC100285108;LOC103631147;LOC541634;LOC100280582;LOC103645972;LOC542154;LOC103641779;pho1;LOC542014;LOC100274480;LOC100281087;LOC100382090;LOC103641704;LOC100283931;LOC100383166;LOC100283932;LOC100285076;LOC103642035;LOC542373;LOC100279926;LOC542370;LOC100281190;LOC732761;LOC542251;LOC103652847;LOC10…
7	GO:0004743	MF	pyruvate kinase activity	7/6173	16/42682	0.00452969	0.0679883	gene-LOC100282820;gene-LOC100283452;gene-LOC100501285;gene-LOC100193244;gene-LOC100272999;gene-LOC100273990;gene-LOC100283899	LOC100282820;LOC100283452;LOC100501285;LOC100193244;LOC100272999;LOC100273990;LOC100283899
7	GO:0031420	MF	alkali metal ion binding	7/6173	16/42682	0.00452969	0.0679883	gene-LOC100282820;gene-LOC100283452;gene-LOC100501285;gene-LOC100193244;gene-LOC100272999;gene-LOC100273990;gene-LOC100283899	LOC100282820;LOC100283452;LOC100501285;LOC100193244;LOC100272999;LOC100273990;LOC100283899
7	GO:0030955	MF	potassium ion binding	7/6173	16/42682	0.00452969	0.0679883	gene-LOC100282820;gene-LOC100283452;gene-LOC100501285;gene-LOC100193244;gene-LOC100272999;gene-LOC100273990;gene-LOC100283899	LOC100282820;LOC100283452;LOC100501285;LOC100193244;LOC100272999;LOC100273990;LOC100283899
9	GO:0046184	BP	aldehyde biosynthetic process	9/6173	24/42682	0.00457597	0.068192	gene-LOC100193172;gene-LOC100280823;gene-LOC100193662;gene-LOC100283562;gene-LOC100272732;gene-SMK2;gene-LOC100280351;gene-LOC100277985;gene-LOC100191222	LOC100193172;LOC100280823;LOC100193662;LOC100283562;LOC100272732;SMK2;LOC100280351;LOC100277985;LOC100191222
9	GO:0031407	BP	oxylipin metabolic process	9/6173	24/42682	0.00457597	0.068192	gene-opr7;gene-lox1;gene-ts1;gene-lox11;gene-lox4;gene-lox5;gene-lox9;gene-opr8;gene-lox6	opr7;lox1;ts1;lox11;lox4;lox5;lox9;opr8;lox6
8	GO:0048471	CC	perinuclear region of cytoplasm	8/6173	20/42682	0.00470565	0.0699976	gene-LOC100272368;gene-LOC100384473;gene-LOC103647533;gene-LOC100279926;gene-LOC100383761;gene-LOC100196928;gene-LOC100285108;gene-LOC100216800	LOC100272368;LOC100384473;LOC103647533;LOC100279926;LOC100383761;LOC100196928;LOC100285108;LOC100216800
5	GO:0071489	BP	cellular response to red or far red light	5/6173	9/42682	0.00478081	0.0701015	gene-LOC103638645;gene-LOC100192956;gene-LOC103634267;gene-LOC100274367;gene-LOC100286123	LOC103638645;LOC100192956;LOC103634267;LOC100274367;LOC100286123
5	GO:0010017	BP	red or far-red light signaling pathway	5/6173	9/42682	0.00478081	0.0701015	gene-LOC103638645;gene-LOC100192956;gene-LOC103634267;gene-LOC100274367;gene-LOC100286123	LOC103638645;LOC100192956;LOC103634267;LOC100274367;LOC100286123
5	GO:0006007	BP	glucose catabolic process	5/6173	9/42682	0.00478081	0.0701015	gene-LOC103627706;gene-LOC103651775;gene-LOC103634611;gene-LOC542578;gene-LOC100381658	LOC103627706;LOC103651775;LOC103634611;LOC542578;LOC100381658
52	GO:0051213	MF	dioxygenase activity	52/6173	247/42682	0.00474944	0.0701015	gene-LOC100283949;gene-LOC100273040;gene-LOC100382364;gene-LOC100276043;gene-LOC103632609;gene-LOC100281145;gene-LOC100285301;gene-LOC103645795;gene-LOC100193159;gene-LOC103642147;gene-LOC100284800;gene-LOC100127010;gene-LOC100280131;gene-LOC103643735;gene-LOC542712;gene-LOC100278150;gene-LOC100384325;gene-lox6;gene-lox4;gene-lox5;gene-LOC606444;gene-lox9;gene-LOC103640806;gene-LOC103626296;gene-…	LOC100283949;LOC100273040;LOC100382364;LOC100276043;LOC103632609;LOC100281145;LOC100285301;LOC103645795;LOC100193159;LOC103642147;LOC100284800;LOC100127010;LOC100280131;LOC103643735;LOC542712;LOC100278150;LOC100384325;lox6;lox4;lox5;LOC606444;lox9;LOC103640806;LOC103626296;LOC100283169;LOC103650928;LOC100277913;LOC100280480;LOC100272621;lox1;LOC103631860;LOC542137;ts1;lox11;LOC100501454;LOC100280…
37	GO:0005261	MF	cation channel activity	37/6173	162/42682	0.00477043	0.0701015	gene-LOC103637774;gene-LOC100281924;gene-LOC118475673;gene-LOC118475843;gene-LOC118473847;gene-LOC103625917;gene-LOC100281406;gene-LOC103650266;gene-LOC118474821;gene-LOC103651425;gene-LOC118474218;gene-LOC100280996;gene-ZemaCp020;gene-LOC103647353;gene-LOC118475696;gene-LOC100382332;gene-LOC118475065;gene-LOC100284505;gene-LOC118475932;gene-LOC103652011;gene-LOC118475831;gene-LOC103630383;gene-L…	LOC103637774;LOC100281924;LOC118475673;LOC118475843;LOC118473847;LOC103625917;LOC100281406;LOC103650266;LOC118474821;LOC103651425;LOC118474218;LOC100280996;atpA;LOC103647353;LOC118475696;LOC100382332;LOC118475065;LOC100284505;LOC118475932;LOC103652011;LOC118475831;LOC103630383;LOC100216822;LOC103626452;LOC118475684;LOC118475683;LOC118474853;LOC118475012;LOC103627748;LOC100282837;LOC118474713;LOC5…
5	GO:0008271	MF	secondary active sulfate transmembrane transporter activity	5/6173	9/42682	0.00478081	0.0701015	gene-sfp6;gene-LOC100383552;gene-sfp4;gene-sfp5;gene-sfp3	sfp6;LOC100383552;sfp4;sfp5;sfp3
5	GO:0070402	MF	NADPH binding	5/6173	9/42682	0.00478081	0.0701015	gene-LOC100194039;gene-LOC542023;gene-LOC542717;gene-LOC100193172;gene-LOC100272879	LOC100194039;LOC542023;LOC542717;LOC100193172;LOC100272879
5	GO:0046537	MF	2,3-bisphosphoglycerate-independent phosphoglycerate mutase activity	5/6173	9/42682	0.00478081	0.0701015	gene-LOC542578;gene-LOC103640966;gene-LOC103634611;gene-LOC103651775;gene-LOC100381658	LOC542578;LOC103640966;LOC103634611;LOC103651775;LOC100381658
13	GO:0005753	CC	mitochondrial proton-transporting ATP synthase complex	13/6173	40/42682	0.00503552	0.0735741	gene-LOC118474750;gene-LOC100282837;gene-LOC118473875;gene-LOC118475694;gene-LOC118473341;gene-LOC118474040;gene-LOC118472186;gene-LOC118475829;gene-LOC118475432;gene-ZeamMp182;gene-LOC118476001;gene-LOC118474450;gene-LOC118473326	LOC118474750;LOC100282837;LOC118473875;LOC118475694;LOC118473341;LOC118474040;LOC118472186;LOC118475829;LOC118475432;atp6;LOC118476001;LOC118474450;LOC118473326
13	GO:0045259	CC	proton-transporting ATP synthase complex	13/6173	40/42682	0.00503552	0.0735741	gene-LOC118474750;gene-LOC100282837;gene-LOC118473875;gene-LOC118475694;gene-LOC118473341;gene-LOC118474040;gene-LOC118472186;gene-LOC118475829;gene-LOC118475432;gene-ZeamMp182;gene-LOC118476001;gene-LOC118474450;gene-LOC118473326	LOC118474750;LOC100282837;LOC118473875;LOC118475694;LOC118473341;LOC118474040;LOC118472186;LOC118475829;LOC118475432;atp6;LOC118476001;LOC118474450;LOC118473326
24	GO:0031668	BP	cellular response to extracellular stimulus	24/6173	95/42682	0.00506026	0.0736991	gene-LOC100274265;gene-LOC541634;gene-LOC541613;gene-LOC100502171;gene-LOC100281036;gene-LOC542717;gene-LOC100233231;gene-LOC100272767;gene-LOC100382148;gene-LOC100282533;gene-LOC100216718;gene-LOC103641779;gene-LOC541624;gene-LOC109945012;gene-LOC100383166;gene-LOC100382090;gene-LOC100274212;gene-LOC100283931;gene-LOC732761;gene-LOC732728;gene-LOC100282482;gene-LOC103652847;gene-LOC103630022;gen…	LOC100274265;LOC541634;LOC541613;LOC100502171;LOC100281036;LOC542717;LOC100233231;LOC100272767;LOC100382148;LOC100282533;LOC100216718;LOC103641779;LOC541624;LOC109945012;LOC100383166;LOC100382090;LOC100274212;LOC100283931;LOC732761;LOC732728;LOC100282482;LOC103652847;LOC103630022;LOC100274381
11	GO:0042644	CC	chloroplast nucleoid	11/6173	33/42682	0.00510404	0.074049	gene-LOC100274012;gene-LOC100283753;gene-LOC100281154;gene-LOC100278908;gene-LOC100383193;gene-LOC103625778;gene-LOC103643674;gene-LOC542576;gene-LOC100284988;gene-LOC103645724;gene-LOC100281184	LOC100274012;LOC100283753;LOC100281154;LOC100278908;LOC100383193;LOC103625778;LOC103643674;LOC542576;LOC100284988;LOC103645724;LOC100281184
4	GO:0045834	BP	positive regulation of lipid metabolic process	4/6173	6/42682	0.00513221	0.074184	gene-LOC100275801;gene-LOC100275820;gene-LOC103652847;gene-LOC100382146	LOC100275801;LOC100275820;LOC103652847;LOC100382146
50	GO:0009250	BP	glucan biosynthetic process	50/6173	236/42682	0.00514039	0.074184	gene-LOC542481;gene-LOC118472308;gene-LOC542737;gene-LOC103643546;gene-LOC542489;gene-LOC542072;gene-LOC541656;gene-LOC542592;gene-LOC100136828;gene-LOC542342;gene-LOC103626482;gene-LOC100194285;gene-LOC103646383;gene-LOC100170236;gene-LOC100272530;gene-LOC103649105;gene-LOC778435;gene-LOC542107;gene-LOC541806;gene-LOC100274298;gene-LOC100101531;gene-LOC542295;gene-LOC103651489;gene-LOC103644687;…	LOC542481;LOC118472308;LOC542737;LOC103643546;LOC542489;LOC542072;LOC541656;LOC542592;LOC100136828;LOC542342;LOC103626482;LOC100194285;LOC103646383;LOC100170236;LOC100272530;LOC103649105;LOC778435;LOC542107;LOC541806;LOC100274298;LOC100101531;LOC542295;LOC103651489;LOC103644687;LOC103632856;LOC103645566;LOC100382339;LOC103641257;LOC542139;LOC542721;LOC118472312;LOC542358;LOC103654697;LOC541669;LO…
4	GO:0016987	MF	sigma factor activity	4/6173	6/42682	0.00513221	0.074184	gene-LOC541691;gene-LOC542081;gene-LOC541717;gene-LOC541692	LOC541691;LOC542081;LOC541717;LOC541692
53	GO:0006720	BP	isoprenoid metabolic process	53/6173	253/42682	0.0052251	0.074621	gene-LOC732751;gene-LOC100193895;gene-LOC100502421;gene-LOC732759;gene-LOC100191429;gene-LOC100285459;gene-LOC541614;gene-LOC103631958;gene-LOC100384006;gene-LOC100273457;gene-LOC100280448;gene-LOC732758;gene-LOC103641704;gene-LOC542023;gene-LOC606484;gene-LOC100274071;gene-LOC542580;gene-LOC100276550;gene-LOC103628968;gene-LOC103644157;gene-LOC100280480;gene-LOC100273671;gene-LOC103631860;gene-L…	LOC732751;LOC100193895;LOC100502421;LOC732759;LOC100191429;LOC100285459;LOC541614;LOC103631958;LOC100384006;LOC100273457;LOC100280448;LOC732758;LOC103641704;LOC542023;LOC606484;LOC100274071;LOC542580;LOC100276550;LOC103628968;LOC103644157;LOC100280480;LOC100273671;LOC103631860;LOC103630362;LOC100193048;LOC542604;LOC100501454;LOC541903;LOC100276792;LOC100285076;LOC103653367;LOC732819;LOC100274033;…
285	GO:0007165	BP	signal transduction	285/6173	1693/42682	0.00533046	0.0759937	gene-LOC541633;gene-LOC103638085;gene-LOC100281661;gene-LOC100284744;gene-LOC541638;gene-LOC103636390;gene-LOC103638645;gene-LOC100273598;gene-LOC100381468;gene-LOC103654007;gene-LOC100193569;gene-LOC542670;gene-LOC103646003;gene-LOC541634;gene-LOC100282637;gene-LOC103647175;gene-LOC103625860;gene-LOC100273840;gene-LOC100127531;gene-LOC103630112;gene-LOC100281794;gene-LOC542152;gene-LOC100502480;…	LOC541633;LOC103638085;LOC100281661;LOC100284744;LOC541638;LOC103636390;LOC103638645;LOC100273598;LOC100381468;LOC103654007;LOC100193569;LOC542670;LOC103646003;LOC541634;LOC100282637;LOC103647175;LOC103625860;LOC100273840;LOC100127531;LOC103630112;LOC100281794;LOC542152;LOC100502480;LOC100501841;LOC100283609;LOC100279494;LOC100284664;LOC542396;LOC100194213;LOC100127508;LOC100382311;LOC100384428;L…
664	GO:0050896	BP	response to stimulus	664/6173	4170/42682	0.00540513	0.0767921	gene-LOC100273293;gene-LOC541954;gene-LOC103654546;gene-LOC100285146;gene-LOC542321;gene-LOC103632729;gene-LOC542246;gene-LOC100273457;gene-LOC542716;gene-LOC103647483;gene-LOC542712;gene-LOC100280018;gene-LOC100192592;gene-LOC541780;gene-LOC100304385;gene-LOC100304380;gene-LOC103626666;gene-LOC100216718;gene-LOC100383079;gene-LOC100501841;gene-LOC100283609;gene-LOC103641779;gene-LOC542396;gene-L…	LOC100273293;LOC541954;LOC103654546;LOC100285146;LOC542321;LOC103632729;LOC542246;LOC100273457;LOC542716;LOC103647483;LOC542712;LOC100280018;LOC100192592;LOC541780;LOC100304385;LOC100304380;LOC103626666;LOC100216718;LOC100383079;LOC100501841;LOC100283609;LOC103641779;LOC542396;LOC100383384;LOC100127508;LOC100282222;LOC100286314;LOC542320;LOC103629714;LOC103633630;LOC103636298;LOC100194295;LOC1002…
75	GO:0006073	BP	cellular glucan metabolic process	75/6173	383/42682	0.00549339	0.0779114	gene-LOC100502394;gene-LOC103631990;gene-LOC100191978;gene-LOC542481;gene-LOC118472308;gene-LOC100281146;gene-LOC103643546;gene-LOC100217032;gene-LOC542489;gene-LOC542072;gene-LOC542107;gene-LOC100283318;gene-LOC541656;gene-LOC103633018;gene-LOC541669;gene-LOC542592;gene-LOC100136828;gene-LOC542342;gene-LOC103626482;gene-LOC100194285;gene-LOC103646383;gene-LOC100170236;gene-LOC542295;gene-LOC1036…	LOC100502394;LOC103631990;LOC100191978;LOC542481;LOC118472308;LOC100281146;LOC103643546;LOC100217032;LOC542489;LOC542072;LOC542107;LOC100283318;LOC541656;LOC103633018;LOC541669;LOC542592;LOC100136828;LOC542342;LOC103626482;LOC100194285;LOC103646383;LOC100170236;LOC542295;LOC103649105;LOC778435;LOC103630788;LOC101202728;LOC100274298;LOC100101531;LOC100272530;LOC542737;LOC100282047;LOC100274698;LOC…
16	GO:0009833	BP	plant-type primary cell wall biogenesis	16/6173	55/42682	0.00579938	0.0819685	gene-LOC100281504;gene-LOC103650687;gene-LOC103641257;gene-LOC542624;gene-LOC542489;gene-LOC542139;gene-LOC541806;gene-LOC100383550;gene-LOC541805;gene-LOC542564;gene-LOC541807;gene-LOC103637845;gene-LOC541802;gene-LOC103643546;gene-LOC118472312;gene-LOC103646451	LOC100281504;LOC103650687;LOC103641257;LOC542624;LOC542489;LOC542139;LOC541806;LOC100383550;LOC541805;LOC542564;LOC541807;LOC103637845;LOC541802;LOC103643546;LOC118472312;LOC103646451
119	GO:0030246	MF	carbohydrate binding	119/6173	649/42682	0.00581301	0.0820203	gene-LOC103645061;gene-LOC100273591;gene-LOC103629517;gene-LOC100281418;gene-LOC100275372;gene-LOC100273967;gene-LOC109945991;gene-LOC103634763;gene-LOC100383079;gene-LOC103630691;gene-LOC103645896;gene-LOC103644260;gene-LOC103647706;gene-LOC100274379;gene-LOC100274518;gene-LOC100191699;gene-LOC100284363;gene-LOC100217298;gene-LOC100192075;gene-LOC118472236;gene-LOC103634886;gene-LOC103634762;gen…	LOC103645061;LOC100273591;LOC103629517;LOC100281418;LOC100275372;LOC100273967;LOC109945991;LOC103634763;LOC100383079;LOC103630691;LOC103645896;LOC103644260;LOC103647706;LOC100274379;LOC100274518;LOC100191699;LOC100284363;LOC100217298;LOC100192075;LOC118472236;LOC103634886;LOC103634762;LOC100274067;LOC100101528;LOC103654302;LOC103648144;LOC100101527;LOC103653981;LOC100282075;LOC103639546;LOC100275…
21	GO:0042887	MF	amide transmembrane transporter activity	21/6173	80/42682	0.00594621	0.0836129	gene-LOC100272659;gene-LOC100191837;gene-LOC100383435;gene-LOC103650334;gene-LOC100281208;gene-LOC100281595;gene-LOC100191990;gene-LOC100284378;gene-LOC100281736;gene-LOC103631520;gene-LOC100286106;gene-LOC103637751;gene-LOC100274435;gene-LOC100192670;gene-LOC103625754;gene-LOC100191709;gene-LOC100502471;gene-LOC100285726;gene-LOC100192469;gene-LOC100384152;gene-LOC103633295	LOC100272659;LOC100191837;LOC100383435;LOC103650334;LOC100281208;LOC100281595;LOC100191990;LOC100284378;LOC100281736;LOC103631520;LOC100286106;LOC103637751;LOC100274435;LOC100192670;LOC103625754;LOC100191709;LOC100502471;LOC100285726;LOC100192469;LOC100384152;LOC103633295
6	GO:0010206	BP	photosystem II repair	6/6173	13/42682	0.00626698	0.0873766	gene-LOC103631990;gene-LOC100502422;gene-LOC100285398;gene-LOC100282647;gene-LOC100281235;gene-LOC100147735	LOC103631990;LOC100502422;LOC100285398;LOC100282647;LOC100281235;LOC100147735
6	GO:0010319	CC	stromule	6/6173	13/42682	0.00626698	0.0873766	gene-LOC100281924;gene-LOC100282625;gene-LOC100216767;gene-LOC103627748;gene-LOC103651489;gene-LOC100282845	LOC100281924;LOC100282625;LOC100216767;LOC103627748;LOC103651489;LOC100282845
16	GO:0080044	MF	quercetin 7-O-glucosyltransferase activity	16/6173	56/42682	0.0063895	0.0886928	gene-LOC100280143;gene-LOC100282827;gene-LOC103630119;gene-LOC100285032;gene-LOC100382397;gene-LOC100283727;gene-LOC103654242;gene-LOC103647206;gene-LOC100280958;gene-LOC103652040;gene-LOC100194073;gene-LOC103641506;gene-LOC100382222;gene-LOC109943562;gene-LOC103649789;gene-LOC100383517	LOC100280143;LOC100282827;LOC103630119;LOC100285032;LOC100382397;LOC100283727;LOC103654242;LOC103647206;LOC100280958;LOC103652040;LOC100194073;LOC103641506;LOC100382222;LOC109943562;LOC103649789;LOC100383517
23	GO:0051087	MF	chaperone binding	23/6173	91/42682	0.00649774	0.0898326	gene-LOC100272350;gene-LOC100285418;gene-LOC100193174;gene-LOC100216904;gene-LOC100192616;gene-LOC100285670;gene-LOC100282216;gene-LOC103647892;gene-LOC100277472;gene-LOC100285797;gene-LOC100282967;gene-LOC100282636;gene-LOC100284130;gene-LOC103651583;gene-LOC100856929;gene-LOC100284812;gene-LOC103626967;gene-LOC100273460;gene-LOC100194306;gene-LOC100381273;gene-LOC103645928;gene-LOC100282402;gen…	LOC100272350;LOC100285418;LOC100193174;LOC100216904;LOC100192616;LOC100285670;LOC100282216;LOC103647892;LOC100277472;LOC100285797;LOC100282967;LOC100282636;LOC100284130;LOC103651583;LOC100856929;LOC100284812;LOC103626967;LOC100273460;LOC100194306;LOC100381273;LOC103645928;LOC100282402;LOC100279586
7	GO:0009813	BP	flavonoid biosynthetic process	7/6173	17/42682	0.00674895	0.0926697	gene-LOC100125646;gene-LOC100276821;gene-LOC100286107;gene-LOC100284800;gene-LOC100127010;gene-LOC100282642;gene-LOC100274415	LOC100125646;LOC100276821;LOC100286107;LOC100284800;LOC100127010;LOC100282642;LOC100274415
7	GO:0042538	BP	hyperosmotic salinity response	7/6173	17/42682	0.00674895	0.0926697	gene-LOC100193926;gene-LOC100127531;gene-LOC100191755;gene-LOC100284744;gene-LOC100272732;gene-LOC100285849;gene-LOC100191728	LOC100193926;LOC100127531;LOC100191755;LOC100284744;LOC100272732;LOC100285849;LOC100191728
7	GO:0004619	MF	phosphoglycerate mutase activity	7/6173	17/42682	0.00674895	0.0926697	gene-LOC103640966;gene-LOC103651852;gene-LOC103651775;gene-LOC100381658;gene-LOC103627706;gene-LOC103634611;gene-LOC542578	LOC103640966;LOC103651852;LOC103651775;LOC100381658;LOC103627706;LOC103634611;LOC542578
27	GO:0031072	MF	heat shock protein binding	27/6173	113/42682	0.00699445	0.0951015	gene-LOC100285418;gene-LOC100285670;gene-LOC100285569;gene-LOC100281706;gene-LOC103651028;gene-LOC103641303;gene-LOC100277472;gene-LOC100272911;gene-LOC100282679;gene-LOC100286168;gene-LOC732808;gene-LOC103625973;gene-LOC100281806;gene-LOC100191411;gene-LOC100856929;gene-LOC100501536;gene-LOC100282216;gene-LOC100272917;gene-LOC100191825;gene-LOC100286241;gene-LOC103629395;gene-LOC103635762;gene-L…	LOC100285418;LOC100285670;LOC100285569;LOC100281706;LOC103651028;LOC103641303;LOC100277472;LOC100272911;LOC100282679;LOC100286168;LOC732808;LOC103625973;LOC100281806;LOC100191411;LOC100856929;LOC100501536;LOC100282216;LOC100272917;LOC100191825;LOC100286241;LOC103629395;LOC103635762;LOC100280317;LOC100285374;LOC100381665;LOC100277908;LOC111590170
29	GO:0030243	BP	cellulose metabolic process	29/6173	124/42682	0.00703179	0.0954513	gene-LOC100384439;gene-LOC100281146;gene-LOC103643546;gene-LOC542489;gene-LOC542592;gene-LOC100381862;gene-LOC103649105;gene-LOC778435;gene-LOC100274298;gene-LOC100274698;gene-LOC100501706;gene-LOC103641257;gene-LOC542139;gene-LOC100285405;gene-LOC542624;gene-LOC118472312;gene-LOC100281579;gene-LOC100281504;gene-LOC103646451;gene-LOC100281527;gene-LOC542564;gene-LOC100383550;gene-LOC541805;gene-L…	LOC100384439;LOC100281146;LOC103643546;LOC542489;LOC542592;LOC100381862;LOC103649105;LOC778435;LOC100274298;LOC100274698;LOC100501706;LOC103641257;LOC542139;LOC100285405;LOC542624;LOC118472312;LOC100281579;LOC100281504;LOC103646451;LOC100281527;LOC542564;LOC100383550;LOC541805;LOC541806;LOC541807;LOC541802;LOC103637845;LOC103628973;LOC103650687
14	GO:0005102	MF	signaling receptor binding	14/6173	48/42682	0.00709475	0.0958342	gene-LOC100383941;gene-LOC100282993;gene-LOC103639401;gene-LOC100193948;gene-LOC542670;gene-LOC100281314;gene-LOC103650299;gene-LOC100283823;gene-LOC103626458;gene-LOC100279811;gene-LOC100285492;gene-LOC100193598;gene-LOC103640923;gene-LOC542015	LOC100383941;LOC100282993;LOC103639401;LOC100193948;LOC542670;LOC100281314;LOC103650299;LOC100283823;LOC103626458;LOC100279811;LOC100285492;LOC100193598;LOC103640923;LOC542015
32	GO:0010817	BP	regulation of hormone levels	32/6173	139/42682	0.00733237	0.0977928	gene-LOC100125646;gene-LOC100281763;gene-LOC109941620;gene-LOC100284744;gene-LOC100191755;gene-LOC100285146;gene-LOC103647484;gene-LOC542507;gene-LOC100272861;gene-LOC100272805;gene-LOC100280446;gene-LOC100280018;gene-LOC103641859;gene-LOC103631147;gene-LOC100283443;gene-LOC100286851;gene-LOC100383476;gene-LOC103644157;gene-LOC100191697;gene-LOC103630138;gene-LOC100281544;gene-LOC100274355;gene-L…	LOC100125646;LOC100281763;LOC109941620;LOC100284744;LOC100191755;LOC100285146;LOC103647484;LOC542507;LOC100272861;LOC100272805;LOC100280446;LOC100280018;LOC103641859;LOC103631147;LOC100283443;LOC100286851;LOC100383476;LOC103644157;LOC100191697;LOC103630138;LOC100281544;LOC100274355;LOC100526749;LOC100856929;LOC100282510;LOC100194006;LOC542585;LOC542580;LOC103631751;LOC100193331;LOC103646055;LOC10…
25	GO:0016701	MF	oxidoreductase activity, acting on single donors with incorporation of molecular oxygen	25/6173	103/42682	0.00733505	0.0977928	gene-LOC732819;gene-LOC100281213;gene-LOC100280131;gene-LOC103648876;gene-LOC100274228;gene-LOC100278150;gene-lox1;gene-lox6;gene-lox4;gene-lox5;gene-LOC606444;gene-lox9;gene-LOC103650928;gene-ts1;gene-lox11;gene-LOC100501454;gene-LOC100280802;gene-LOC100273421;gene-LOC103643555;gene-LOC100276043;gene-LOC100284976;gene-LOC103627610;gene-LOC100282703;gene-LOC100216585;gene-LOC103631716	LOC732819;LOC100281213;LOC100280131;LOC103648876;LOC100274228;LOC100278150;lox1;lox6;lox4;lox5;LOC606444;lox9;LOC103650928;ts1;lox11;LOC100501454;LOC100280802;LOC100273421;LOC103643555;LOC100276043;LOC100284976;LOC103627610;LOC100282703;LOC100216585;LOC103631716
34	GO:0009311	BP	oligosaccharide metabolic process	34/6173	151/42682	0.00735975	0.0979633	gene-LOC103632655;gene-LOC100281927;gene-LOC541868;gene-LOC542711;gene-LOC103626734;gene-LOC100502394;gene-LOC100216730;gene-LOC103627752;gene-LOC103654185;gene-LOC542365;gene-LOC100170239;gene-LOC107546758;gene-LOC109943123;gene-LOC100278478;gene-LOC100283163;gene-LOC100383492;gene-LOC100501482;gene-LOC103630348;gene-LOC100191265;gene-LOC103644087;gene-LOC103644086;gene-LOC100381759;gene-LOC1005…	LOC103632655;LOC100281927;LOC541868;LOC542711;LOC103626734;LOC100502394;LOC100216730;LOC103627752;LOC103654185;LOC542365;LOC100170239;LOC107546758;LOC109943123;LOC100278478;LOC100283163;LOC100383492;LOC100501482;LOC103630348;LOC100191265;LOC103644087;LOC103644086;LOC100381759;LOC100501516;LOC103643324;LOC100272815;LOC100275248;LOC103650849;LOC100279364;shbp1;LOC103651208;LOC100216767;LOC100285860…
10	GO:0051119	MF	sugar transmembrane transporter activity	10/6173	30/42682	0.00745726	0.0991008	gene-LOC100282631;gene-LOC103634620;gene-LOC100282708;gene-LOC100382256;gene-LOC100273779;gene-LOC100279636;gene-LOC103635056;gene-LOC100272419;gene-LOC103634637;gene-LOC103649564	LOC100282631;LOC103634620;LOC100282708;LOC100382256;LOC100273779;LOC100279636;LOC103635056;LOC100272419;LOC103634637;LOC103649564
76	GO:0044042	BP	glucan metabolic process	76/6173	393/42682	0.0075586	0.0999631	gene-LOC100502394;gene-LOC103631990;gene-LOC100191978;gene-LOC542481;gene-LOC118472308;gene-LOC100281146;gene-LOC103643546;gene-LOC100217032;gene-LOC542489;gene-LOC542072;gene-LOC100191390;gene-LOC542107;gene-LOC100283318;gene-LOC541656;gene-LOC103633018;gene-LOC541669;gene-LOC542592;gene-LOC100136828;gene-LOC542342;gene-LOC103626482;gene-LOC100194285;gene-LOC103646383;gene-LOC100170236;gene-LOC5…	LOC100502394;LOC103631990;LOC100191978;LOC542481;LOC118472308;LOC100281146;LOC103643546;LOC100217032;LOC542489;LOC542072;LOC100191390;LOC542107;LOC100283318;LOC541656;LOC103633018;LOC541669;LOC542592;LOC100136828;LOC542342;LOC103626482;LOC100194285;LOC103646383;LOC100170236;LOC542295;LOC103649105;LOC778435;LOC103630788;LOC101202728;LOC100274298;LOC100101531;LOC100272530;LOC542737;LOC100282047;LOC…
112	GO:0004553	MF	hydrolase activity, hydrolyzing O-glycosyl compounds	112/6173	610/42682	0.00755093	0.0999631	gene-LOC100286108;gene-LOC103633537;gene-LOC100281146;gene-LOC100192598;gene-LOC103636298;gene-LOC542409;gene-LOC732778;gene-LOC100280704;gene-LOC100193998;gene-LOC100281825;gene-LOC103639137;gene-LOC109945991;gene-LOC100282047;gene-LOC100282438;gene-LOC103650927;gene-LOC100283045;gene-LOC109943123;gene-LOC100282225;gene-LOC100384428;gene-LOC100283110;gene-LOC100285405;gene-LOC100281579;gene-LOC1…	LOC100286108;LOC103633537;LOC100281146;LOC100192598;LOC103636298;LOC542409;LOC732778;LOC100280704;LOC100193998;LOC100281825;LOC103639137;LOC109945991;LOC100282047;LOC100282438;LOC103650927;LOC100283045;LOC109943123;LOC100282225;LOC100384428;LOC100283110;LOC100285405;LOC100281579;LOC103634645;LOC100281141;LOC109944153;LOC100501706;LOC100280315;LOC103647149;LOC100282076;LOC100284486;LOC103628973;LO…
12	GO:0035967	BP	cellular response to topologically incorrect protein	12/6173	37/42682	0.00759497	0.100283	gene-LOC100272911;gene-LOC103635762;gene-LOC103625973;gene-LOC732808;gene-LOC100501536;gene-LOC100286241;gene-LOC100286168;gene-LOC100281706;gene-LOC100281806;gene-LOC103651028;gene-LOC100277908;gene-LOC100285374	LOC100272911;LOC103635762;LOC103625973;LOC732808;LOC100501536;LOC100286241;LOC100286168;LOC100281706;LOC100281806;LOC103651028;LOC100277908;LOC100285374
48	GO:0022904	BP	respiratory electron transport chain	48/6173	228/42682	0.00786534	0.102853	gene-LOC100383014;gene-LOC118471911;gene-LOC118475927;gene-LOC118475013;gene-LOC118473340;gene-LOC118475674;gene-LOC118473343;gene-LOC118473861;gene-LOC100272863;gene-LOC118473842;gene-LOC100384355;gene-LOC118473790;gene-LOC100383938;gene-ZeamMp032;gene-LOC109945937;gene-LOC118475031;gene-LOC118474231;gene-ZeamMp071_part3;gene-ZemaCp075;gene-LOC118475007;gene-LOC100283351;gene-LOC118475430;gene-L…	LOC100383014;LOC118471911;LOC118475927;LOC118475013;LOC118473340;LOC118475674;LOC118473343;LOC118473861;LOC100272863;LOC118473842;LOC100384355;LOC118473790;LOC100383938;nad4;LOC109945937;LOC118475031;LOC118474231;nad5;ndhB;LOC118475007;LOC100283351;LOC118475430;LOC118471936;LOC115874042;LOC118474881;LOC118474884;LOC118475723;LOC118473858;LOC118473873;orf342;orf396;cox3;LOC118473354;LOC118475602;c…
42	GO:0006066	BP	alcohol metabolic process	42/6173	196/42682	0.00787718	0.102853	gene-LOC100192833;gene-LOC100282599;gene-LOC100272371;gene-LOC100285459;gene-LOC542715;gene-LOC542714;gene-LOC103644157;gene-LOC109940211;gene-LOC100276170;gene-LOC100037797;gene-LOC100381529;gene-LOC103632346;gene-LOC732819;gene-LOC103634884;gene-LOC103641704;gene-LOC100282774;gene-LOC100283069;gene-LOC118472280;gene-LOC103633296;gene-LOC109939400;gene-LOC100217236;gene-LOC103645542;gene-LOC1002…	LOC100192833;LOC100282599;LOC100272371;LOC100285459;LOC542715;LOC542714;LOC103644157;LOC109940211;LOC100276170;LOC100037797;LOC100381529;LOC103632346;LOC732819;LOC103634884;LOC103641704;LOC100282774;LOC100283069;LOC118472280;LOC103633296;LOC109939400;LOC100217236;LOC103645542;LOC100283131;LOC100280823;LOC100276550;LOC100193048;LOC541903;LOC100285076;LOC100273421;LOC100126363;LOC100384405;LOC10365…
22	GO:0015994	BP	chlorophyll metabolic process	22/6173	86/42682	0.0080966	0.105551	gene-LOC100283007;gene-LOC100191548;gene-LOC100192754;gene-LOC103634652;gene-LOC732841;gene-LOC100274228;gene-LOC100193466;gene-LOC110599587;gene-LOC606484;gene-LOC100381341;gene-LOC103625782;gene-LOC103652847;gene-LOC103648876;gene-LOC100382191;gene-LOC100272732;gene-LOC100273426;gene-LOC100284976;gene-LOC100383266;gene-pcr1;gene-LOC100274126;gene-LOC103631716;gene-LOC100280491	LOC100283007;LOC100191548;LOC100192754;LOC103634652;LOC732841;LOC100274228;LOC100193466;LOC110599587;LOC606484;LOC100381341;LOC103625782;LOC103652847;LOC103648876;LOC100382191;LOC100272732;LOC100273426;LOC100284976;LOC100383266;pcr1;LOC100274126;LOC103631716;LOC100280491
26	GO:0008037	BP	cell recognition	26/6173	107/42682	0.00814197	0.105807	gene-LOC109945603;gene-LOC100273022;gene-LOC103651136;gene-LOC103634994;gene-LOC100192999;gene-LOC103629219;gene-LOC103638818;gene-LOC100273967;gene-LOC103636410;gene-LOC103645899;gene-LOC103645896;gene-LOC100285134;gene-LOC103649558;gene-LOC100274536;gene-LOC103647706;gene-LOC100281202;gene-LOC100191537;gene-LOC103638136;gene-LOC542378;gene-LOC103651376;gene-LOC100281569;gene-LOC100279187;gene-L…	LOC109945603;LOC100273022;LOC103651136;LOC103634994;LOC100192999;LOC103629219;LOC103638818;LOC100273967;LOC103636410;LOC103645899;LOC103645896;LOC100285134;LOC103649558;LOC100274536;LOC103647706;LOC100281202;LOC100191537;LOC103638136;LOC542378;LOC103651376;LOC100281569;LOC100279187;LOC103648371;LOC103648368;LOC103630247;LOC100279279
26	GO:0048544	BP	recognition of pollen	26/6173	107/42682	0.00814197	0.105807	gene-LOC109945603;gene-LOC100273022;gene-LOC103651136;gene-LOC103634994;gene-LOC100192999;gene-LOC103629219;gene-LOC103638818;gene-LOC100273967;gene-LOC103636410;gene-LOC103645899;gene-LOC103645896;gene-LOC100285134;gene-LOC103649558;gene-LOC100274536;gene-LOC103647706;gene-LOC100281202;gene-LOC100191537;gene-LOC103638136;gene-LOC542378;gene-LOC103651376;gene-LOC100281569;gene-LOC100279187;gene-L…	LOC109945603;LOC100273022;LOC103651136;LOC103634994;LOC100192999;LOC103629219;LOC103638818;LOC100273967;LOC103636410;LOC103645899;LOC103645896;LOC100285134;LOC103649558;LOC100274536;LOC103647706;LOC100281202;LOC100191537;LOC103638136;LOC542378;LOC103651376;LOC100281569;LOC100279187;LOC103648371;LOC103648368;LOC103630247;LOC100279279
12	GO:0019388	BP	galactose catabolic process	12/6173	38/42682	0.00837838	0.107163	gene-LOC100533154;gene-LOC100284107;gene-LOC118472308;gene-LOC100193292;gene-LOC542721;gene-LOC100191144;gene-LOC103632122;gene-LOC542358;gene-LOC103651564;gene-LOC100217298;gene-LOC103651489;gene-LOC100284953	LOC100533154;LOC100284107;LOC118472308;LOC100193292;LOC542721;LOC100191144;LOC103632122;LOC542358;LOC103651564;LOC100217298;LOC103651489;LOC100284953
5	GO:0016559	BP	peroxisome fission	5/6173	10/42682	0.00842868	0.107163	gene-LOC100192700;gene-LOC100280450;gene-LOC100284553;gene-LOC100284239;gene-LOC100383294	LOC100192700;LOC100280450;LOC100284553;LOC100284239;LOC100383294
5	GO:1901401	BP	regulation of tetrapyrrole metabolic process	5/6173	10/42682	0.00842868	0.107163	gene-LOC100216583;gene-LOC103634652;gene-LOC103652847;gene-LOC100382146;gene-LOC100216789	LOC100216583;LOC103634652;LOC103652847;LOC100382146;LOC100216789
5	GO:0035627	BP	ceramide transport	5/6173	10/42682	0.00842868	0.107163	gene-LOC103628951;gene-LOC100273327;gene-LOC100278613;gene-LOC100283524;gene-LOC100276602	LOC103628951;LOC100273327;LOC100278613;LOC100283524;LOC100276602
12	GO:0005685	CC	U1 snRNP	12/6173	38/42682	0.00837838	0.107163	gene-LOC100282140;gene-LOC100277950;gene-LOC100282336;gene-LOC100285502;gene-LOC100284316;gene-LOC103649582;gene-LOC103633373;gene-LOC100282045;gene-LOC100383763;gene-LOC100286216;gene-LOC100304428;gene-LOC100193568	LOC100282140;LOC100277950;LOC100282336;LOC100285502;LOC100284316;LOC103649582;LOC103633373;LOC100282045;LOC100383763;LOC100286216;LOC100304428;LOC100193568
5	GO:0010598	CC	NAD(P)H dehydrogenase complex (plastoquinone)	5/6173	10/42682	0.00842868	0.107163	gene-LOC100276619;gene-LOC103640914;gene-LOC100273459;gene-LOC100282476;gene-LOC100275885	LOC100276619;LOC103640914;LOC100273459;LOC100282476;LOC100275885
5	GO:0120016	MF	sphingolipid transfer activity	5/6173	10/42682	0.00842868	0.107163	gene-LOC103628951;gene-LOC100273327;gene-LOC100278613;gene-LOC100283524;gene-LOC100276602	LOC103628951;LOC100273327;LOC100278613;LOC100283524;LOC100276602
5	GO:0120017	MF	ceramide transfer activity	5/6173	10/42682	0.00842868	0.107163	gene-LOC103628951;gene-LOC100273327;gene-LOC100278613;gene-LOC100283524;gene-LOC100276602	LOC103628951;LOC100273327;LOC100278613;LOC100283524;LOC100276602
5	GO:0097001	MF	ceramide binding	5/6173	10/42682	0.00842868	0.107163	gene-LOC103628951;gene-LOC100273327;gene-LOC100278613;gene-LOC100283524;gene-LOC100276602	LOC103628951;LOC100273327;LOC100278613;LOC100283524;LOC100276602
5	GO:0046624	MF	sphingolipid transporter activity	5/6173	10/42682	0.00842868	0.107163	gene-LOC103628951;gene-LOC100273327;gene-LOC100278613;gene-LOC100283524;gene-LOC100276602	LOC103628951;LOC100273327;LOC100278613;LOC100283524;LOC100276602
5	GO:0046625	MF	sphingolipid binding	5/6173	10/42682	0.00842868	0.107163	gene-LOC103628951;gene-LOC100273327;gene-LOC100278613;gene-LOC100283524;gene-LOC100276602	LOC103628951;LOC100273327;LOC100278613;LOC100283524;LOC100276602
5	GO:1902388	MF	ceramide 1-phosphate transfer activity	5/6173	10/42682	0.00842868	0.107163	gene-LOC103628951;gene-LOC100273327;gene-LOC100278613;gene-LOC100283524;gene-LOC100276602	LOC103628951;LOC100273327;LOC100278613;LOC100283524;LOC100276602
5	GO:1902387	MF	ceramide 1-phosphate binding	5/6173	10/42682	0.00842868	0.107163	gene-LOC103628951;gene-LOC100273327;gene-LOC100278613;gene-LOC100283524;gene-LOC100276602	LOC103628951;LOC100273327;LOC100278613;LOC100283524;LOC100276602
13	GO:0000325	CC	plant-type vacuole	13/6173	44/42682	0.00870741	0.110365	gene-LOC103626681;gene-LOC103646012;gene-LOC103639971;gene-LOC100283330;gene-LOC103648828;gene-LOC100280363;gene-LOC103638638;gene-LOC103645927;gene-LOC100273246;gene-LOC100274005;gene-LOC100286140;gene-LOC100037760;gene-LOC100381832	LOC103626681;LOC103646012;LOC103639971;LOC100283330;LOC103648828;LOC100280363;LOC103638638;LOC103645927;LOC100273246;LOC100274005;LOC100286140;LOC100037760;LOC100381832
274	GO:0006082	BP	organic acid metabolic process	274/6173	1636/42682	0.00884053	0.111708	gene-LOC100273293;gene-LOC100193934;gene-LOC100283966;gene-LOC542278;gene-LOC100282233;gene-LOC100501272;gene-LOC100284394;gene-LOC103643861;gene-LOC541958;gene-LOC541959;gene-LOC103643789;gene-LOC100283232;gene-LOC100285064;gene-LOC100502310;gene-LOC100284799;gene-LOC103628481;gene-LOC100272371;gene-LOC100283899;gene-LOC100282873;gene-LOC100281709;gene-LOC542249;gene-LOC118471916;gene-LOC1003835…	LOC100273293;LOC100193934;LOC100283966;LOC542278;LOC100282233;LOC100501272;LOC100284394;LOC103643861;LOC541958;LOC541959;LOC103643789;LOC100283232;LOC100285064;LOC100502310;LOC100284799;LOC103628481;LOC100272371;LOC100283899;LOC100282873;LOC100281709;LOC542249;LOC118471916;LOC100383569;LOC103653454;LOC606449;LOC100273196;LOC100383498;LOC606444;LOC103627375;LOC109940874;LOC100281255;LOC100191771;L…
98	GO:0005509	MF	calcium ion binding	98/6173	528/42682	0.0088285	0.111708	gene-LOC100278855;gene-LOC100277079;gene-LOC103635552;gene-LOC100273840;gene-LOC100502469;gene-LOC100281741;gene-LOC100193926;gene-LOC100275181;gene-LOC100273683;gene-LOC100275912;gene-LOC107648855;gene-LOC100216822;gene-LOC103635158;gene-LOC103634474;gene-LOC103635404;gene-LOC100285370;gene-LOC100281938;gene-LOC100217111;gene-LOC542732;gene-LOC100275194;gene-LOC100283947;gene-LOC542421;gene-LOC1…	LOC100278855;LOC100277079;LOC103635552;LOC100273840;LOC100502469;LOC100281741;LOC100193926;LOC100275181;LOC100273683;LOC100275912;LOC107648855;LOC100216822;LOC103635158;LOC103634474;LOC103635404;LOC100285370;LOC100281938;LOC100217111;LOC542732;LOC100275194;LOC100283947;LOC542421;LOC103653092;LOC103647314;LOC103625728;LOC100383313;LOC118472026;LOC100383492;LOC100502442;LOC100384815;LOC100284831;LO…
38	GO:0042742	BP	defense response to bacterium	38/6173	175/42682	0.00936038	0.117915	gene-LOC100191406;gene-LOC100272353;gene-LOC103627748;gene-LOC100281924;gene-LOC100284622;gene-LOC541634;gene-LOC100383635;gene-LOC103641871;gene-LOC103641872;gene-LOC103645061;gene-LOC103633795;gene-LOC100217177;gene-LOC103643528;gene-LOC100191593;gene-LOC100382142;gene-LOC103632181;gene-LOC100501661;gene-LOC100383079;gene-LOC103648309;gene-LOC100274910;gene-LOC103644260;gene-LOC100383284;gene-L…	LOC100191406;LOC100272353;LOC103627748;LOC100281924;LOC100284622;LOC541634;LOC100383635;LOC103641871;LOC103641872;LOC103645061;LOC103633795;LOC100217177;LOC103643528;LOC100191593;LOC100382142;LOC103632181;LOC100501661;LOC100383079;LOC103648309;LOC100274910;LOC103644260;LOC100383284;LOC732761;LOC109941412;LOC103635937;LOC118472236;LOC100282845;LOC103652814;LOC103652813;LOC109943017;LOC100285487;LO…
10	GO:1900864	BP	mitochondrial RNA modification	10/6173	31/42682	0.00960703	0.120653	gene-LOC100282986;gene-LOC100283778;gene-LOC100383228;gene-LOC100283114;gene-LOC100381772;gene-LOC103654647;gene-LOC103638756;gene-LOC100280409;gene-LOC103637971;gene-LOC100284554	LOC100282986;LOC100283778;LOC100383228;LOC100283114;LOC100381772;LOC103654647;LOC103638756;LOC100280409;LOC103637971;LOC100284554
6	GO:0010277	MF	chlorophyllide a oxygenase [overall] activity	6/6173	14/42682	0.00963882	0.120867	gene-LOC100282703;gene-LOC103648876;gene-LOC100281213;gene-LOC103631716;gene-LOC100284976;gene-LOC100274228	LOC100282703;LOC103648876;LOC100281213;LOC103631716;LOC100284976;LOC100274228
7	GO:0006551	BP	leucine metabolic process	7/6173	18/42682	0.00968303	0.121053	gene-LOC100283677;gene-LOC100283587;gene-LOC100281617;gene-LOC100193689;gene-LOC100280499;gene-LOC100217040;gene-LOC100281571	LOC100283677;LOC100283587;LOC100281617;LOC100193689;LOC100280499;LOC100217040;LOC100281571
7	GO:0030151	MF	molybdenum ion binding	7/6173	18/42682	0.00968303	0.121053	gene-LOC103654219;gene-LOC100284296;gene-LOC100383210;gene-LOC542278;gene-LOC103647658;gene-LOC100282161;gene-LOC103643134	LOC103654219;LOC100284296;LOC100383210;LOC542278;LOC103647658;LOC100282161;LOC103643134
26	GO:0005759	CC	mitochondrial matrix	26/6173	111/42682	0.0101065	0.126155	gene-LOC103654911;gene-LOC100193398;gene-LOC100272350;gene-LOC542736;gene-LOC100283687;gene-LOC103647892;gene-LOC100193174;gene-LOC100285797;gene-LOC100216904;gene-LOC100283563;gene-LOC100284171;gene-LOC100384686;gene-LOC100382888;gene-LOC100283937;gene-LOC100284812;gene-LOC542707;gene-LOC103647953;gene-LOC541781;gene-LOC732810;gene-LOC100381273;gene-LOC100284068;gene-LOC100283099;gene-LOC1001913…	LOC103654911;LOC100193398;LOC100272350;LOC542736;LOC100283687;LOC103647892;LOC100193174;LOC100285797;LOC100216904;LOC100283563;LOC100284171;LOC100384686;LOC100382888;LOC100283937;LOC100284812;LOC542707;LOC103647953;LOC541781;LOC732810;LOC100381273;LOC100284068;LOC100283099;LOC100191322;LOC100283220;LOC100284047;LOC100280888
144	GO:0055086	BP	nucleobase-containing small molecule metabolic process	144/6173	814/42682	0.0101954	0.12619	gene-LOC100274265;gene-LOC100282233;gene-LOC541634;gene-LOC100285146;gene-LOC118475829;gene-LOC118473847;gene-LOC100037792;gene-LOC542510;gene-sm1;gene-LOC100193244;gene-LOC100281709;gene-LOC100383569;gene-LOC100273196;gene-LOC100280996;gene-LOC100284157;gene-LOC100192593;gene-LOC100283048;gene-LOC100283606;gene-LOC118475432;gene-LOC118475932;gene-LOC100281060;gene-LOC103635817;gene-LOC732761;gen…	LOC100274265;LOC100282233;LOC541634;LOC100285146;LOC118475829;LOC118473847;LOC100037792;LOC542510;sm1;LOC100193244;LOC100281709;LOC100383569;LOC100273196;LOC100280996;LOC100284157;LOC100192593;LOC100283048;LOC100283606;LOC118475432;LOC118475932;LOC100281060;LOC103635817;LOC732761;atp6;LOC100284286;LOC100192075;LOC100194295;LOC103644300;LOC100280315;LOC118475684;LOC118475683;atp9;LOC100284475;LOC1…
13	GO:0044403	BP	biological process involved in symbiotic interaction	13/6173	45/42682	0.0102761	0.12619	gene-LOC100285987;gene-LOC100382707;gene-LOC100383384;gene-LOC100285579;gene-LOC100282148;gene-LOC118472963;gene-LOC100191776;gene-LOC103627695;gene-LOC100192049;gene-LOC107521955;gene-LOC100193221;gene-LOC100382288;gene-LOC100502274	LOC100285987;LOC100382707;LOC100383384;LOC100285579;LOC100282148;LOC118472963;LOC100191776;LOC103627695;LOC100192049;LOC107521955;LOC100193221;LOC100382288;LOC100502274
13	GO:0006012	BP	galactose metabolic process	13/6173	45/42682	0.0102761	0.12619	gene-LOC100533154;gene-LOC100284107;gene-LOC118472308;gene-LOC100193292;gene-LOC100304323;gene-LOC100217298;gene-LOC100191144;gene-LOC103632122;gene-LOC542358;gene-LOC103651564;gene-LOC542721;gene-LOC103651489;gene-LOC100284953	LOC100533154;LOC100284107;LOC118472308;LOC100193292;LOC100304323;LOC100217298;LOC100191144;LOC103632122;LOC542358;LOC103651564;LOC542721;LOC103651489;LOC100284953
39	GO:0001101	BP	response to acid chemical	39/6173	181/42682	0.0105362	0.12619	gene-LOC100272353;gene-LOC100284744;gene-LOC100191755;gene-LOC541887;gene-LOC100192635;gene-LOC542369;gene-LOC100283778;gene-LOC103638672;gene-LOC100285108;gene-LOC103631147;gene-LOC541634;gene-LOC100280582;gene-LOC103645972;gene-LOC542154;gene-LOC103641779;gene-pho1;gene-LOC542014;gene-LOC100274480;gene-LOC100281087;gene-LOC100382090;gene-LOC103641704;gene-LOC100283931;gene-LOC100383166;gene-LOC…	LOC100272353;LOC100284744;LOC100191755;LOC541887;LOC100192635;LOC542369;LOC100283778;LOC103638672;LOC100285108;LOC103631147;LOC541634;LOC100280582;LOC103645972;LOC542154;LOC103641779;pho1;LOC542014;LOC100274480;LOC100281087;LOC100382090;LOC103641704;LOC100283931;LOC100383166;LOC100283932;LOC100285076;LOC103642035;LOC542373;LOC100279926;LOC542370;LOC100281190;LOC732761;LOC542251;LOC103652847;LOC10…
4	GO:0046209	BP	nitric oxide metabolic process	4/6173	7/42682	0.0106056	0.12619	gene-LOC103654219;gene-LOC100383210;gene-LOC103643134;gene-LOC542278	LOC103654219;LOC100383210;LOC103643134;LOC542278
4	GO:0006809	BP	nitric oxide biosynthetic process	4/6173	7/42682	0.0106056	0.12619	gene-LOC103654219;gene-LOC100383210;gene-LOC103643134;gene-LOC542278	LOC103654219;LOC100383210;LOC103643134;LOC542278
3	GO:0033528	BP	S-methylmethionine cycle	3/6173	4/42682	0.0107843	0.12619	gene-LOC541875;gene-LOC541874;gene-LOC541873	LOC541875;LOC541874;LOC541873
3	GO:0051211	BP	anisotropic cell growth	3/6173	4/42682	0.0107843	0.12619	gene-LOC103637845;gene-LOC100283729;gene-LOC100193571	LOC103637845;LOC100283729;LOC100193571
3	GO:0035821	BP	modulation of process of other organism	3/6173	4/42682	0.0107843	0.12619	gene-LOC100285987;gene-LOC100282148;gene-LOC542299	LOC100285987;LOC100282148;LOC542299
3	GO:0046503	BP	glycerolipid catabolic process	3/6173	4/42682	0.0107843	0.12619	gene-LOC100191201;gene-LOC100191333;gene-LOC100383215	LOC100191201;LOC100191333;LOC100383215
3	GO:1901403	BP	positive regulation of tetrapyrrole metabolic process	3/6173	4/42682	0.0107843	0.12619	gene-LOC100216583;gene-LOC103652847;gene-LOC100382146	LOC100216583;LOC103652847;LOC100382146
3	GO:1901465	BP	positive regulation of tetrapyrrole biosynthetic process	3/6173	4/42682	0.0107843	0.12619	gene-LOC100216583;gene-LOC103652847;gene-LOC100382146	LOC100216583;LOC103652847;LOC100382146
3	GO:1900376	BP	regulation of secondary metabolite biosynthetic process	3/6173	4/42682	0.0107843	0.12619	gene-LOC103630307;gene-LOC103640923;gene-LOC103650299	LOC103630307;LOC103640923;LOC103650299
3	GO:0034330	BP	cell junction organization	3/6173	4/42682	0.0107843	0.12619	gene-LOC100191924;gene-LOC100191447;gene-LOC100285037	LOC100191924;LOC100191447;LOC100285037
3	GO:0045216	BP	cell-cell junction organization	3/6173	4/42682	0.0107843	0.12619	gene-LOC100191924;gene-LOC100191447;gene-LOC100285037	LOC100191924;LOC100191447;LOC100285037
3	GO:0006208	BP	pyrimidine nucleobase catabolic process	3/6173	4/42682	0.0107843	0.12619	gene-LOC100274265;gene-LOC100272767;gene-LOC100274311	LOC100274265;LOC100272767;LOC100274311
3	GO:0009405	BP	obsolete pathogenesis	3/6173	4/42682	0.0107843	0.12619	gene-LOC100275466;gene-LOC103646782;gene-LOC100194135	LOC100275466;LOC103646782;LOC100194135
3	GO:0033477	BP	S-methylmethionine metabolic process	3/6173	4/42682	0.0107843	0.12619	gene-LOC541875;gene-LOC541874;gene-LOC541873	LOC541875;LOC541874;LOC541873
3	GO:0080005	BP	photosystem stoichiometry adjustment	3/6173	4/42682	0.0107843	0.12619	gene-LOC541691;gene-LOC100383955;gene-LOC541692	LOC541691;LOC100383955;LOC541692
3	GO:0072526	BP	pyridine-containing compound catabolic process	3/6173	4/42682	0.0107843	0.12619	gene-LOC100283048;gene-LOC103634284;gene-LOC103627393	LOC100283048;LOC103634284;LOC103627393
4	GO:0009986	CC	cell surface	4/6173	7/42682	0.0106056	0.12619	gene-LOC100272368;gene-LOC100384473;gene-LOC100196928;gene-LOC103647533	LOC100272368;LOC100384473;LOC100196928;LOC103647533
3	GO:0009330	CC	DNA topoisomerase type II (double strand cut, ATP-hydrolyzing) complex	3/6173	4/42682	0.0107843	0.12619	gene-LOC103625778;gene-LOC103632502;gene-LOC100273699	LOC103625778;LOC103632502;LOC100273699
3	GO:0048226	CC	Casparian strip	3/6173	4/42682	0.0107843	0.12619	gene-LOC542643;gene-LOC100191924;gene-LOC100285037	LOC542643;LOC100191924;LOC100285037
4	GO:0003918	MF	DNA topoisomerase type II (double strand cut, ATP-hydrolyzing) activity	4/6173	7/42682	0.0106056	0.12619	gene-LOC103625778;gene-LOC103632502;gene-LOC100273699;gene-LOC100382343	LOC103625778;LOC103632502;LOC100273699;LOC100382343
4	GO:0005534	MF	galactose binding	4/6173	7/42682	0.0106056	0.12619	gene-LOC103626414;gene-LOC103648144;gene-LOC100284953;gene-LOC103654302	LOC103626414;LOC103648144;LOC100284953;LOC103654302
4	GO:0003933	MF	GTP cyclohydrolase activity	4/6173	7/42682	0.0106056	0.12619	gene-LOC103645105;gene-LOC100283069;gene-LOC103627338;gene-LOC100282823	LOC103645105;LOC100283069;LOC103627338;LOC100282823
4	GO:0009703	MF	nitrate reductase (NADH) activity	4/6173	7/42682	0.0106056	0.12619	gene-LOC103654219;gene-LOC100383210;gene-LOC103643134;gene-LOC542278	LOC103654219;LOC100383210;LOC103643134;LOC542278
4	GO:0004084	MF	branched-chain-amino-acid transaminase activity	4/6173	7/42682	0.0106056	0.12619	gene-LOC100281255;gene-LOC103626932;gene-LOC100192017;gene-LOC100191754	LOC100281255;LOC103626932;LOC100192017;LOC100191754
4	GO:0000234	MF	phosphoethanolamine N-methyltransferase activity	4/6173	7/42682	0.0106056	0.12619	gene-LOC103651303;gene-LOC100282545;gene-LOC100383478;gene-LOC100277270	LOC103651303;LOC100282545;LOC100383478;LOC100277270
4	GO:0004556	MF	alpha-amylase activity	4/6173	7/42682	0.0106056	0.12619	gene-LOC100383492;gene-LOC100283908;gene-LOC100273029;gene-LOC103634086	LOC100383492;LOC100283908;LOC100273029;LOC103634086
4	GO:0103025	MF	alpha-amylase activity (releasing maltohexaose)	4/6173	7/42682	0.0106056	0.12619	gene-LOC100383492;gene-LOC100283908;gene-LOC100273029;gene-LOC103634086	LOC100383492;LOC100283908;LOC100273029;LOC103634086
4	GO:0050463	MF	nitrate reductase [NAD(P)H] activity	4/6173	7/42682	0.0106056	0.12619	gene-LOC103654219;gene-LOC100383210;gene-LOC103643134;gene-LOC542278	LOC103654219;LOC100383210;LOC103643134;LOC542278
4	GO:0050464	MF	nitrate reductase (NADPH) activity	4/6173	7/42682	0.0106056	0.12619	gene-LOC103654219;gene-LOC100383210;gene-LOC103643134;gene-LOC542278	LOC103654219;LOC100383210;LOC103643134;LOC542278
3	GO:0008898	MF	S-adenosylmethionine-homocysteine S-methyltransferase activity	3/6173	4/42682	0.0107843	0.12619	gene-LOC541875;gene-LOC541874;gene-LOC541873	LOC541875;LOC541874;LOC541873
3	GO:0009001	MF	serine O-acetyltransferase activity	3/6173	4/42682	0.0107843	0.12619	gene-LOC541958;gene-LOC541959;gene-LOC542499	LOC541958;LOC541959;LOC542499
3	GO:0047150	MF	betaine-homocysteine S-methyltransferase activity	3/6173	4/42682	0.0107843	0.12619	gene-LOC541875;gene-LOC541874;gene-LOC541873	LOC541875;LOC541874;LOC541873
3	GO:0015665	MF	alcohol transmembrane transporter activity	3/6173	4/42682	0.0107843	0.12619	gene-LOC100383166;gene-LOC541615;gene-LOC103639536	LOC100383166;LOC541615;LOC103639536
3	GO:0016412	MF	serine O-acyltransferase activity	3/6173	4/42682	0.0107843	0.12619	gene-LOC541958;gene-LOC541959;gene-LOC542499	LOC541958;LOC541959;LOC542499
3	GO:0005463	MF	UDP-N-acetylgalactosamine transmembrane transporter activity	3/6173	4/42682	0.0107843	0.12619	gene-LOC100272770;gene-LOC100282085;gene-LOC100277665	LOC100272770;LOC100282085;LOC100277665
3	GO:0008839	MF	4-hydroxy-tetrahydrodipicolinate reductase	3/6173	4/42682	0.0107843	0.12619	gene-LOC100194039;gene-LOC100272879;gene-LOC100284607	LOC100194039;LOC100272879;LOC100284607
12	GO:0012501	BP	programmed cell death	12/6173	40/42682	0.0109148	0.126815	gene-LOC100383384;gene-LOC103629395;gene-LOC100282679;gene-LOC100285579;gene-LOC100217111;gene-LOC118472963;gene-LOC100382288;gene-LOC103627695;gene-LOC100192049;gene-LOC100193221;gene-LOC100191776;gene-LOC100502274	LOC100383384;LOC103629395;LOC100282679;LOC100285579;LOC100217111;LOC118472963;LOC100382288;LOC103627695;LOC100192049;LOC100193221;LOC100191776;LOC100502274
12	GO:0006739	BP	NADP metabolic process	12/6173	40/42682	0.0109148	0.126815	gene-LOC100282975;gene-LOC100272371;gene-LOC100274365;gene-LOC100285591;gene-LOC103654587;gene-LOC100282201;gene-LOC100283048;gene-LOC100284317;gene-LOC103646963;gene-LOC100285062;gene-LOC100383765;gene-LOC100279290	LOC100282975;LOC100272371;LOC100274365;LOC100285591;LOC103654587;LOC100282201;LOC100283048;LOC100284317;LOC103646963;LOC100285062;LOC100383765;LOC100279290
54	GO:0016709	MF	oxidoreductase activity, acting on paired donors, with incorporation or reduction of molecular oxygen, NAD(P)H as one donor, and incorporation of one atom of oxygen	54/6173	267/42682	0.0110208	0.127866	gene-LOC100384864;gene-LOC100282314;gene-LOC100279887;gene-LOC542580;gene-LOC103640554;gene-LOC103631875;gene-LOC103654569;gene-LOC100274473;gene-LOC100279973;gene-LOC103632819;gene-LOC103643375;gene-LOC103631958;gene-LOC100304425;gene-LOC100273457;gene-LOC103634652;gene-LOC100274430;gene-LOC103643661;gene-LOC100282873;gene-LOC100281459;gene-LOC103633147;gene-LOC100382386;gene-LOC103628355;gene-L…	LOC100384864;LOC100282314;LOC100279887;LOC542580;LOC103640554;LOC103631875;LOC103654569;LOC100274473;LOC100279973;LOC103632819;LOC103643375;LOC103631958;LOC100304425;LOC100273457;LOC103634652;LOC100274430;LOC103643661;LOC100282873;LOC100281459;LOC103633147;LOC100382386;LOC103628355;LOC103636360;LOC103635000;LOC103644032;LOC103651810;LOC100272892;LOC103636555;LOC100191697;LOC103630138;LOC100279597…
78	GO:0048878	BP	chemical homeostasis	78/6173	411/42682	0.011062	0.128164	gene-LOC100281763;gene-LOC103632817;gene-LOC100286108;gene-LOC100502231;gene-LOC541635;gene-LOC541634;gene-LOC100285751;gene-LOC542732;gene-LOC100502171;gene-LOC103633091;gene-LOC100272720;gene-LOC103651008;gene-LOC103647484;gene-LOC109941620;gene-LOC100192891;gene-LOC100283390;gene-LOC103632716;gene-LOC103651474;gene-LOC100276509;gene-LOC103638028;gene-LOC542510;gene-LOC103632998;gene-LOC1036558…	LOC100281763;LOC103632817;LOC100286108;LOC100502231;LOC541635;LOC541634;LOC100285751;LOC542732;LOC100502171;LOC103633091;LOC100272720;LOC103651008;LOC103647484;LOC109941620;LOC100192891;LOC100283390;LOC103632716;LOC103651474;LOC100276509;LOC103638028;LOC542510;LOC103632998;LOC103655866;LOC100216822;LOC103651034;LOC103647314;LOC100216710;LOC103647136;LOC100381541;LOC103641704;LOC100383509;LOC10028…
48	GO:0048046	CC	apoplast	48/6173	233/42682	0.0112872	0.130039	gene-LOC100280970;gene-LOC103641577;gene-LOC100282845;gene-LOC103637089;gene-LOC100217032;gene-LOC100304441;gene-LOC542368;gene-LOC103651008;gene-LOC100274554;gene-LOC103631871;gene-LOC103652771;gene-LOC100272556;gene-LOC100278150;gene-LOC100284152;gene-LOC103638898;gene-LOC103646993;gene-LOC100282047;gene-LOC109939147;gene-LOC100274518;gene-LOC732787;gene-LOC542393;gene-LOC100282063;gene-LOC1036…	LOC100280970;LOC103641577;LOC100282845;LOC103637089;LOC100217032;LOC100304441;LOC542368;LOC103651008;LOC100274554;LOC103631871;LOC103652771;LOC100272556;LOC100278150;LOC100284152;LOC103638898;LOC103646993;LOC100282047;LOC109939147;LOC100274518;LOC732787;LOC542393;LOC100282063;LOC103651489;LOC100273735;LOC100283318;LOC100125656;LOC542479;LOC541946;LOC100501091;LOC100279948;LOC100273401;LOC10364266…
17	GO:0015333	MF	peptide:proton symporter activity	17/6173	64/42682	0.0112743	0.130039	gene-LOC100191837;gene-LOC100383435;gene-LOC103650334;gene-LOC100281208;gene-LOC100281595;gene-LOC100191990;gene-LOC100284378;gene-LOC100281736;gene-LOC103631520;gene-LOC100286106;gene-LOC103637751;gene-LOC100274435;gene-LOC103633295;gene-LOC103625754;gene-LOC100192469;gene-LOC100384152;gene-LOC100191709	LOC100191837;LOC100383435;LOC103650334;LOC100281208;LOC100281595;LOC100191990;LOC100284378;LOC100281736;LOC103631520;LOC100286106;LOC103637751;LOC100274435;LOC103633295;LOC103625754;LOC100192469;LOC100384152;LOC100191709
1043	GO:0065007	BP	biological regulation	1043/6173	6746/42682	0.0114838	0.131951	gene-LOC103638085;gene-LOC100193173;gene-LOC100286108;gene-LOC103641961;gene-LOC541954;gene-LOC100276272;gene-LOC100278908;gene-LOC100281022;gene-LOC100285146;gene-LOC103640510;gene-LOC103647484;gene-LOC103638645;gene-LOC100273598;gene-LOC103647483;gene-LOC100193206;gene-LOC100281540;gene-LOC100280018;gene-LOC100285381;gene-LOC100281544;gene-LOC100281545;gene-LOC103650266;gene-LOC100282637;gene-L…	LOC103638085;LOC100193173;LOC100286108;LOC103641961;LOC541954;LOC100276272;LOC100278908;LOC100281022;LOC100285146;LOC103640510;LOC103647484;LOC103638645;LOC100273598;LOC103647483;LOC100193206;LOC100281540;LOC100280018;LOC100285381;LOC100281544;LOC100281545;LOC103650266;LOC100282637;LOC100216710;LOC103640990;LOC100280994;LOC100284744;LOC103630112;LOC100278261;LOC103634946;LOC542765;LOC103634943;LO…
19	GO:0072503	BP	cellular divalent inorganic cation homeostasis	19/6173	74/42682	0.011704	0.133719	gene-LOC111590560;gene-LOC109945012;gene-LOC100286108;gene-LOC103651034;gene-LOC103647314;gene-LOC541635;gene-LOC103626994;gene-LOC100276509;gene-LOC100382332;gene-LOC100285751;gene-LOC542732;gene-LOC100273360;gene-LOC103633488;gene-LOC103630585;gene-LOC103633091;gene-LOC100381541;gene-LOC103639290;gene-LOC100191939;gene-LOC100216800	LOC111590560;LOC109945012;LOC100286108;LOC103651034;LOC103647314;LOC541635;LOC103626994;LOC100276509;LOC100382332;LOC100285751;LOC542732;LOC100273360;LOC103633488;LOC103630585;LOC103633091;LOC100381541;LOC103639290;LOC100191939;LOC100216800
32	GO:0016114	BP	terpenoid biosynthetic process	32/6173	143/42682	0.0117041	0.133719	gene-LOC732758;gene-LOC732759;gene-LOC732751;gene-LOC103631958;gene-LOC100384006;gene-LOC100273457;gene-LOC100280448;gene-LOC103641097;gene-LOC606484;gene-LOC100274071;gene-LOC100193895;gene-LOC103644157;gene-LOC100273671;gene-LOC103641704;gene-LOC542604;gene-LOC541903;gene-LOC100285076;gene-LOC732819;gene-LOC100274033;gene-LOC542580;gene-LOC103640481;gene-LOC542686;gene-LOC100276935;gene-an2;gen…	LOC732758;LOC732759;LOC732751;LOC103631958;LOC100384006;LOC100273457;LOC100280448;LOC103641097;LOC606484;LOC100274071;LOC100193895;LOC103644157;LOC100273671;LOC103641704;LOC542604;LOC541903;LOC100285076;LOC732819;LOC100274033;LOC542580;LOC103640481;LOC542686;LOC100276935;an2;an1;LOC100273727;LOC100136882;LOC541974;LOC100191244;LOC606430;CYP92C6;LOC103654926
37	GO:0044272	BP	sulfur compound biosynthetic process	37/6173	172/42682	0.0120478	0.137456	gene-LOC100272353;gene-LOC103646525;gene-LOC103651084;gene-LOC100282233;gene-LOC541958;gene-LOC541959;gene-LOC542733;gene-LOC100191294;gene-LOC542715;gene-LOC542714;gene-LOC100502310;gene-LOC100280131;gene-LOC103629503;gene-LOC542249;gene-LOC103632117;gene-LOC100282559;gene-LOC118474709;gene-LOC100191838;gene-LOC100277683;gene-LOC100191334;gene-LOC541875;gene-LOC541874;gene-LOC100382888;gene-LOC5…	LOC100272353;LOC103646525;LOC103651084;LOC100282233;LOC541958;LOC541959;LOC542733;LOC100191294;LOC542715;LOC542714;LOC100502310;LOC100280131;LOC103629503;LOC542249;LOC103632117;LOC100282559;LOC118474709;LOC100191838;LOC100277683;LOC100191334;LOC541875;LOC541874;LOC100382888;LOC541873;LOC100501353;LOC100194257;LOC542499;LOC103643555;LOC732816;LOC100193476;LOC100282324;LOC103638382;LOC100216585;LOC…
40	GO:0031969	CC	chloroplast membrane	40/6173	188/42682	0.0121103	0.137786	gene-LOC103631990;gene-LOC100272545;gene-LOC103648205;gene-LOC100501372;gene-LOC100383294;gene-LOC100281620;gene-LOC100280408;gene-LOC100275820;gene-LOC100274228;gene-LOC103634652;gene-LOC100382707;gene-LOC103631960;gene-LOC100283648;gene-LOC100191375;gene-LOC100276880;gene-LOC100382028;gene-LOC100501361;gene-LOC100192917;gene-LOC100279622;gene-LOC100383166;gene-LOC103648876;gene-LOC542502;gene-L…	LOC103631990;LOC100272545;LOC103648205;LOC100501372;LOC100383294;LOC100281620;LOC100280408;LOC100275820;LOC100274228;LOC103634652;LOC100382707;LOC103631960;LOC100283648;LOC100191375;LOC100276880;LOC100382028;LOC100501361;LOC100192917;LOC100279622;LOC100383166;LOC103648876;LOC542502;LOC100382191;LOC542473;LOC103640489;LOC100277520;LOC100284976;LOC100282903;LOC100272602;LOC542686;LOC100383266;LOC10…
8	GO:0010305	BP	leaf vascular tissue pattern formation	8/6173	23/42682	0.012274	0.139456	gene-LOC100278869;gene-LOC103642051;gene-LOC100382164;gene-LOC103639593;gene-LOC103642486;gene-LOC100193727;gene-LOC103627569;gene-LOC100502080	LOC100278869;LOC103642051;LOC100382164;LOC103639593;LOC103642486;LOC100193727;LOC103627569;LOC100502080
14	GO:0009723	BP	response to ethylene	14/6173	49/42682	0.0123491	0.139922	gene-LOC100193682;gene-LOC541627;gene-lox6;gene-LOC100191518;gene-LOC100127531;gene-LOC100304385;gene-LOC100280582;gene-LOC100191728;gene-LOC100276230;gene-LOC100274033;gene-LOC541974;gene-LOC100280264;gene-aoc2;gene-lox11	LOC100193682;LOC541627;lox6;LOC100191518;LOC100127531;LOC100304385;LOC100280582;LOC100191728;LOC100276230;LOC100274033;LOC541974;LOC100280264;aoc2;lox11
14	GO:0042430	BP	indole-containing compound metabolic process	14/6173	49/42682	0.0123491	0.139922	gene-LOC100125646;gene-LOC100192060;gene-LOC100272353;gene-LOC100283966;gene-LOC100286090;gene-LOC100383739;gene-LOC100273163;gene-LOC100382754;gene-LOC103644182;gene-LOC100194006;gene-LOC100284229;gene-LOC542117;gene-LOC100502334;gene-LOC541855	LOC100125646;LOC100192060;LOC100272353;LOC100283966;LOC100286090;LOC100383739;LOC100273163;LOC100382754;LOC103644182;LOC100194006;LOC100284229;LOC542117;LOC100502334;LOC541855
21	GO:0030244	BP	cellulose biosynthetic process	21/6173	85/42682	0.0124042	0.140354	gene-LOC100281504;gene-LOC103650687;gene-LOC103641257;gene-LOC542624;gene-LOC103649105;gene-LOC542489;gene-LOC778435;gene-LOC100281527;gene-LOC542139;gene-LOC541806;gene-LOC100274298;gene-LOC100383550;gene-LOC541805;gene-LOC542564;gene-LOC541807;gene-LOC103637845;gene-LOC541802;gene-LOC103643546;gene-LOC118472312;gene-LOC542592;gene-LOC103646451	LOC100281504;LOC103650687;LOC103641257;LOC542624;LOC103649105;LOC542489;LOC778435;LOC100281527;LOC542139;LOC541806;LOC100274298;LOC100383550;LOC541805;LOC542564;LOC541807;LOC103637845;LOC541802;LOC103643546;LOC118472312;LOC542592;LOC103646451
40	GO:0048580	BP	regulation of post-embryonic development	40/6173	189/42682	0.0124254	0.1404	gene-LOC100271892;gene-LOC100192956;gene-LOC100284627;gene-LOC541954;gene-LOC100127531;gene-LOC103647963;gene-LOC100281643;gene-LOC103650299;gene-LOC103638645;gene-LOC103640923;gene-LOC103647929;gene-LOC103635300;gene-LOC103635944;gene-LOC100383277;gene-LOC103631147;gene-LOC541634;gene-LOC100285362;gene-LOC103653048;gene-LOC100285492;gene-LOC103637642;gene-LOC100275730;gene-LOC100282225;gene-LOC1…	LOC100271892;LOC100192956;LOC100284627;LOC541954;LOC100127531;LOC103647963;LOC100281643;LOC103650299;LOC103638645;LOC103640923;LOC103647929;LOC103635300;LOC103635944;LOC100383277;LOC103631147;LOC541634;LOC100285362;LOC103653048;LOC100285492;LOC103637642;LOC100275730;LOC100282225;LOC100382313;LOC100274554;LOC100281592;LOC732761;LOC103633488;LOC103627102;LOC100286123;LOC103633548;LOC100191728;LOC10…
97	GO:0009755	BP	hormone-mediated signaling pathway	97/6173	528/42682	0.0126209	0.142414	gene-LOC100127531;gene-LOC103646003;gene-LOC100382164;gene-LOC541634;gene-LOC103630112;gene-LOC100502480;gene-LOC542015;gene-LOC100382311;gene-LOC100384587;gene-LOC100191280;gene-LOC103646418;gene-LOC100272957;gene-LOC100383857;gene-LOC103654258;gene-LOC103650054;gene-LOC100192073;gene-LOC100193769;gene-LOC100382014;gene-LOC100272577;gene-LOC100281763;gene-LOC100194200;gene-LOC103643254;gene-LOC1…	LOC100127531;LOC103646003;LOC100382164;LOC541634;LOC103630112;LOC100502480;LOC542015;LOC100382311;LOC100384587;LOC100191280;LOC103646418;LOC100272957;LOC100383857;LOC103654258;LOC103650054;LOC100192073;LOC100193769;LOC100382014;LOC100272577;LOC100281763;LOC100194200;LOC103643254;LOC100274564;LOC100274569;aoc2;LOC103626181;LOC100275694;LOC100383941;LOC103639593;LOC100382146;LOC100382229;LOC1001939…
12	GO:0042562	MF	hormone binding	12/6173	41/42682	0.0127172	0.143304	gene-LOC100216730;gene-LOC103646003;gene-LOC103630348;gene-LOC541634;gene-LOC100281868;gene-LOC100280981;gene-LOC103634514;gene-LOC103650299;gene-LOC732761;gene-LOC100382238;gene-LOC103634525;gene-LOC103640923	LOC100216730;LOC103646003;LOC103630348;LOC541634;LOC100281868;LOC100280981;LOC103634514;LOC103650299;LOC732761;LOC100382238;LOC103634525;LOC103640923
30	GO:0030247	MF	polysaccharide binding	30/6173	133/42682	0.0127806	0.143821	gene-LOC103639546;gene-LOC100275609;gene-LOC100281741;gene-LOC103653092;gene-LOC103641792;gene-LOC100194285;gene-LOC732726;gene-LOC103625728;gene-LOC100382104;gene-LOC103645992;gene-LOC103641732;gene-LOC103641702;gene-LOC100384815;gene-LOC100281047;gene-LOC103641603;gene-LOC100191439;gene-LOC103630691;gene-LOC103645132;gene-LOC100280308;gene-LOC103641905;gene-LOC103629517;gene-LOC103634763;gene-L…	LOC103639546;LOC100275609;LOC100281741;LOC103653092;LOC103641792;LOC100194285;LOC732726;LOC103625728;LOC100382104;LOC103645992;LOC103641732;LOC103641702;LOC100384815;LOC100281047;LOC103641603;LOC100191439;LOC103630691;LOC103645132;LOC100280308;LOC103641905;LOC103629517;LOC103634763;LOC103634762;LOC100274067;LOC103654984;LOC100101528;LOC100101527;LOC103629036;LOC103646216;LOC103643691
28	GO:0042026	BP	protein refolding	28/6173	122/42682	0.0134311	0.149694	gene-LOC100282830;gene-LOC103641303;gene-LOC103633537;gene-LOC542736;gene-LOC103651028;gene-LOC100286241;gene-LOC100281706;gene-LOC100217267;gene-LOC100281701;gene-LOC100217072;gene-LOC542185;gene-LOC100272911;gene-LOC100282679;gene-LOC103625973;gene-LOC732808;gene-LOC103653580;gene-LOC100286168;gene-LOC100281806;gene-LOC100384625;gene-LOC100501536;gene-LOC542707;gene-LOC100191825;gene-LOC1036293…	LOC100282830;LOC103641303;LOC103633537;LOC542736;LOC103651028;LOC100286241;LOC100281706;LOC100217267;LOC100281701;LOC100217072;LOC542185;LOC100272911;LOC100282679;LOC103625973;LOC732808;LOC103653580;LOC100286168;LOC100281806;LOC100384625;LOC100501536;LOC542707;LOC100191825;LOC103629395;LOC103635762;LOC103628327;LOC100285374;LOC100277908;LOC103630297
28	GO:0009991	BP	response to extracellular stimulus	28/6173	122/42682	0.0134311	0.149694	gene-LOC100273293;gene-LOC100274265;gene-LOC541634;gene-LOC541613;gene-LOC103650299;gene-LOC100281036;gene-LOC542717;gene-LOC100233231;gene-LOC100272767;gene-aoc2;gene-LOC100382148;gene-LOC103640923;gene-LOC100502171;gene-LOC100282533;gene-LOC100216718;gene-LOC103641779;gene-LOC541624;gene-LOC109945012;gene-LOC100383166;gene-LOC100382090;gene-LOC100274212;gene-LOC100283931;gene-LOC732761;gene-LOC…	LOC100273293;LOC100274265;LOC541634;LOC541613;LOC103650299;LOC100281036;LOC542717;LOC100233231;LOC100272767;aoc2;LOC100382148;LOC103640923;LOC100502171;LOC100282533;LOC100216718;LOC103641779;LOC541624;LOC109945012;LOC100383166;LOC100382090;LOC100274212;LOC100283931;LOC732761;LOC732728;LOC100282482;LOC103652847;LOC103630022;LOC100274381
7	GO:0009812	BP	flavonoid metabolic process	7/6173	19/42682	0.0134481	0.149694	gene-LOC100125646;gene-LOC100276821;gene-LOC100286107;gene-LOC100284800;gene-LOC100127010;gene-LOC100282642;gene-LOC100274415	LOC100125646;LOC100276821;LOC100286107;LOC100284800;LOC100127010;LOC100282642;LOC100274415
7	GO:0006535	BP	cysteine biosynthetic process from serine	7/6173	19/42682	0.0134481	0.149694	gene-LOC100502310;gene-LOC103651084;gene-LOC541958;gene-LOC541959;gene-LOC542499;gene-LOC109939155;gene-LOC100193476	LOC100502310;LOC103651084;LOC541958;LOC541959;LOC542499;LOC109939155;LOC100193476
7	GO:0071941	BP	nitrogen cycle metabolic process	7/6173	19/42682	0.0134481	0.149694	gene-LOC103654219;gene-LOC778437;gene-LOC109944895;gene-LOC100272721;gene-LOC100383210;gene-LOC542278;gene-LOC103643134	LOC103654219;LOC778437;LOC109944895;LOC100272721;LOC100383210;LOC542278;LOC103643134
7	GO:0046838	BP	phosphorylated carbohydrate dephosphorylation	7/6173	19/42682	0.0134481	0.149694	gene-LOC100192833;gene-LOC100283131;gene-LOC100276170;gene-LOC100384405;gene-LOC103653189;gene-LOC732726;gene-LOC103632346	LOC100192833;LOC100283131;LOC100276170;LOC100384405;LOC103653189;LOC732726;LOC103632346
7	GO:0005687	CC	U4 snRNP	7/6173	19/42682	0.0134481	0.149694	gene-LOC100282140;gene-LOC100282336;gene-LOC100284316;gene-LOC103649582;gene-LOC103633373;gene-LOC100282045;gene-LOC100286216	LOC100282140;LOC100282336;LOC100284316;LOC103649582;LOC103633373;LOC100282045;LOC100286216
17	GO:0006874	BP	cellular calcium ion homeostasis	17/6173	66/42682	0.0136121	0.150696	gene-LOC111590560;gene-LOC109945012;gene-LOC100286108;gene-LOC103647314;gene-LOC541635;gene-LOC103626994;gene-LOC100276509;gene-LOC100382332;gene-LOC100285751;gene-LOC542732;gene-LOC100273360;gene-LOC103633488;gene-LOC103630585;gene-LOC103633091;gene-LOC103639290;gene-LOC100191939;gene-LOC100216800	LOC111590560;LOC109945012;LOC100286108;LOC103647314;LOC541635;LOC103626994;LOC100276509;LOC100382332;LOC100285751;LOC542732;LOC100273360;LOC103633488;LOC103630585;LOC103633091;LOC103639290;LOC100191939;LOC100216800
5	GO:0120009	BP	intermembrane lipid transfer	5/6173	11/42682	0.0136297	0.150696	gene-LOC103628951;gene-LOC100273327;gene-LOC100278613;gene-LOC100283524;gene-LOC100276602	LOC103628951;LOC100273327;LOC100278613;LOC100283524;LOC100276602
5	GO:0016094	BP	polyprenol biosynthetic process	5/6173	11/42682	0.0136297	0.150696	gene-LOC100285459;gene-LOC100193048;gene-LOC541974;gene-LOC100274033;gene-LOC100276550	LOC100285459;LOC100193048;LOC541974;LOC100274033;LOC100276550
5	GO:0046524	MF	sucrose-phosphate synthase activity	5/6173	11/42682	0.0136297	0.150696	gene-LOC100275248;gene-LOC542711;gene-LOC103626734;gene-LOC100501516;gene-LOC103650849	LOC100275248;LOC542711;LOC103626734;LOC100501516;LOC103650849
266	GO:0043436	BP	oxoacid metabolic process	266/6173	1600/42682	0.013719	0.15148	gene-LOC100273293;gene-LOC100193934;gene-LOC100283966;gene-LOC542278;gene-LOC100282233;gene-LOC100501272;gene-LOC100284394;gene-LOC103643861;gene-LOC541958;gene-LOC541959;gene-LOC100273163;gene-LOC100283232;gene-LOC100502310;gene-LOC100284799;gene-LOC100272371;gene-LOC100283899;gene-LOC100282873;gene-LOC100281709;gene-LOC542249;gene-LOC118471916;gene-LOC100383569;gene-LOC103653454;gene-LOC606449;…	LOC100273293;LOC100193934;LOC100283966;LOC542278;LOC100282233;LOC100501272;LOC100284394;LOC103643861;LOC541958;LOC541959;LOC100273163;LOC100283232;LOC100502310;LOC100284799;LOC100272371;LOC100283899;LOC100282873;LOC100281709;LOC542249;LOC118471916;LOC100383569;LOC103653454;LOC606449;LOC100273196;LOC100383498;LOC606444;LOC103627375;LOC109940874;LOC100281255;LOC100191771;LOC732811;LOC100279917;LOC1…
237	GO:0019438	BP	aromatic compound biosynthetic process	237/6173	1414/42682	0.0138323	0.152526	gene-LOC100193934;gene-LOC100193172;gene-LOC100282233;gene-LOC103647771;gene-LOC100193662;gene-LOC100285146;gene-LOC103643375;gene-LOC118475829;gene-LOC542715;gene-LOC542714;gene-LOC103634652;gene-LOC732841;gene-LOC100282873;gene-LOC100193466;gene-LOC118474816;gene-LOC100383569;gene-LOC109942418;gene-LOC100281319;gene-LOC100280996;gene-LOC100284157;gene-LOC100501272;gene-LOC118476048;gene-LOC1036…	LOC100193934;LOC100193172;LOC100282233;LOC103647771;LOC100193662;LOC100285146;LOC103643375;LOC118475829;LOC542715;LOC542714;LOC103634652;LOC732841;LOC100282873;LOC100193466;LOC118474816;LOC100383569;LOC109942418;LOC100281319;LOC100280996;LOC100284157;LOC100501272;LOC118476048;LOC103629388;LOC100381341;LOC118475432;LOC100383078;LOC100284557;LOC118475932;LOC100284089;LOC100277985;LOC100193764;LOC10…
16	GO:0046112	BP	nucleobase biosynthetic process	16/6173	59/42682	0.0140935	0.154932	gene-LOC100282482;gene-LOC100281735;gene-LOC100284157;gene-LOC100193190;gene-LOC100285146;gene-LOC100382013;gene-LOC100194241;gene-LOC100382896;gene-LOC103651612;gene-LOC100381421;gene-LOC100281060;gene-LOC103630426;gene-LOC100286008;gene-LOC542148;gene-LOC100281709;gene-LOC103635621	LOC100282482;LOC100281735;LOC100284157;LOC100193190;LOC100285146;LOC100382013;LOC100194241;LOC100382896;LOC103651612;LOC100381421;LOC100281060;LOC103630426;LOC100286008;LOC542148;LOC100281709;LOC103635621
6	GO:0031978	CC	plastid thylakoid lumen	6/6173	15/42682	0.0141258	0.154932	gene-LOC100282027;gene-LOC103625835;gene-LOC100283690;gene-LOC100191743;gene-LOC100281235;gene-LOC100282647	LOC100282027;LOC103625835;LOC100283690;LOC100191743;LOC100281235;LOC100282647
6	GO:0009543	CC	chloroplast thylakoid lumen	6/6173	15/42682	0.0141258	0.154932	gene-LOC100282027;gene-LOC103625835;gene-LOC100283690;gene-LOC100191743;gene-LOC100281235;gene-LOC100282647	LOC100282027;LOC103625835;LOC100283690;LOC100191743;LOC100281235;LOC100282647
6	GO:0008047	MF	enzyme activator activity	6/6173	15/42682	0.0141258	0.154932	gene-LOC100382265;gene-LOC541712;gene-LOC100216789;gene-LOC100383201;gene-LOC100280852;gene-LOC100278417	LOC100382265;LOC541712;LOC100216789;LOC100383201;LOC100280852;LOC100278417
28	GO:0050661	MF	NADP binding	28/6173	124/42682	0.0145067	0.158897	gene-LOC100194039;gene-LOC100274265;gene-LOC100193172;gene-LOC100283587;gene-LOC100191548;gene-LOC103641594;gene-LOC100277777;gene-LOC100304425;gene-LOC542717;gene-LOC100193466;gene-LOC542249;gene-LOC100281459;gene-LOC103633147;gene-LOC103631875;gene-LOC100284317;gene-LOC100272892;gene-LOC100191334;gene-LOC542290;gene-LOC100383765;gene-LOC100282207;gene-LOC100272879;gene-LOC100279290;gene-LOC5423…	LOC100194039;LOC100274265;LOC100193172;LOC100283587;LOC100191548;LOC103641594;LOC100277777;LOC100304425;LOC542717;LOC100193466;LOC542249;LOC100281459;LOC103633147;LOC103631875;LOC100284317;LOC100272892;LOC100191334;LOC542290;LOC100383765;LOC100282207;LOC100272879;LOC100279290;LOC542368;LOC103631751;LOC542023;LOC103648252;LOC103631437;LOC103641723
410	GO:0006464	BP	cellular protein modification process	410/6173	2541/42682	0.0145535	0.158987	gene-LOC103648980;gene-LOC541954;gene-LOC542320;gene-LOC103640510;gene-LOC542322;gene-LOC542716;gene-LOC100281540;gene-LOC100382080;gene-LOC100274453;gene-LOC103640990;gene-LOC100304380;gene-LOC103634946;gene-LOC100502214;gene-LOC103631355;gene-LOC118475930;gene-LOC100282222;gene-LOC103638261;gene-LOC100304207;gene-LOC103643039;gene-LOC542321;gene-LOC100281301;gene-LOC103646846;gene-LOC100273687;…	LOC103648980;LOC541954;LOC542320;LOC103640510;LOC542322;LOC542716;LOC100281540;LOC100382080;LOC100274453;LOC103640990;LOC100304380;LOC103634946;LOC100502214;LOC103631355;LOC118475930;LOC100282222;LOC103638261;LOC100304207;LOC103643039;LOC542321;LOC100281301;LOC103646846;LOC100273687;LOC103654412;LOC100383570;LOC103636117;LOC100283450;LOC103636445;LOC103647389;LOC100286199;LOC103633989;LOC10038443…
410	GO:0036211	BP	protein modification process	410/6173	2541/42682	0.0145535	0.158987	gene-LOC103648980;gene-LOC541954;gene-LOC542320;gene-LOC103640510;gene-LOC542322;gene-LOC542716;gene-LOC100281540;gene-LOC100382080;gene-LOC100274453;gene-LOC103640990;gene-LOC100304380;gene-LOC103634946;gene-LOC100502214;gene-LOC103631355;gene-LOC118475930;gene-LOC100282222;gene-LOC103638261;gene-LOC100304207;gene-LOC103643039;gene-LOC542321;gene-LOC100281301;gene-LOC103646846;gene-LOC100273687;…	LOC103648980;LOC541954;LOC542320;LOC103640510;LOC542322;LOC542716;LOC100281540;LOC100382080;LOC100274453;LOC103640990;LOC100304380;LOC103634946;LOC100502214;LOC103631355;LOC118475930;LOC100282222;LOC103638261;LOC100304207;LOC103643039;LOC542321;LOC100281301;LOC103646846;LOC100273687;LOC103654412;LOC100383570;LOC103636117;LOC100283450;LOC103636445;LOC103647389;LOC100286199;LOC103633989;LOC10038443…
14	GO:0035966	BP	response to topologically incorrect protein	14/6173	51/42682	0.0148581	0.161474	gene-LOC100281806;gene-LOC100272911;gene-LOC103635762;gene-LOC100286168;gene-LOC732808;gene-LOC100501536;gene-LOC103647376;gene-LOC100286241;gene-LOC103625973;gene-LOC100281706;gene-LOC103164614;gene-LOC103651028;gene-LOC100277908;gene-LOC100285374	LOC100281806;LOC100272911;LOC103635762;LOC100286168;LOC732808;LOC100501536;LOC103647376;LOC100286241;LOC103625973;LOC100281706;LOC103164614;LOC103651028;LOC100277908;LOC100285374
19	GO:0072507	BP	divalent inorganic cation homeostasis	19/6173	77/42682	0.0148597	0.161474	gene-LOC111590560;gene-LOC109945012;gene-LOC100286108;gene-LOC103651034;gene-LOC103647314;gene-LOC541635;gene-LOC103626994;gene-LOC100276509;gene-LOC100382332;gene-LOC100285751;gene-LOC542732;gene-LOC100273360;gene-LOC103633488;gene-LOC103630585;gene-LOC103633091;gene-LOC100381541;gene-LOC103639290;gene-LOC100191939;gene-LOC100216800	LOC111590560;LOC109945012;LOC100286108;LOC103651034;LOC103647314;LOC541635;LOC103626994;LOC100276509;LOC100382332;LOC100285751;LOC542732;LOC100273360;LOC103633488;LOC103630585;LOC103633091;LOC100381541;LOC103639290;LOC100191939;LOC100216800
121	GO:0016798	MF	hydrolase activity, acting on glycosyl bonds	121/6173	680/42682	0.0154643	0.167822	gene-LOC100286108;gene-LOC103633537;gene-LOC100281146;gene-LOC100192598;gene-LOC103636298;gene-LOC100285435;gene-LOC542409;gene-LOC732778;gene-LOC100280704;gene-LOC100193998;gene-LOC100281825;gene-LOC103639137;gene-LOC109945991;gene-LOC100282047;gene-LOC100282438;gene-LOC103650927;gene-LOC100283045;gene-LOC109943123;gene-LOC100282225;gene-LOC100384428;gene-LOC100283110;gene-LOC100285405;gene-LOC1…	LOC100286108;LOC103633537;LOC100281146;LOC100192598;LOC103636298;LOC100285435;LOC542409;LOC732778;LOC100280704;LOC100193998;LOC100281825;LOC103639137;LOC109945991;LOC100282047;LOC100282438;LOC103650927;LOC100283045;LOC109943123;LOC100282225;LOC100384428;LOC100283110;LOC100285405;LOC100281579;LOC103634645;LOC100281141;LOC109944153;LOC109944019;LOC100501706;LOC100280315;LOC103647149;LOC100282076;LO…
18	GO:0035673	MF	oligopeptide transmembrane transporter activity	18/6173	70/42682	0.0155198	0.167981	gene-LOC100191837;gene-LOC100383435;gene-LOC103650334;gene-LOC100281208;gene-LOC100281595;gene-LOC100191990;gene-LOC100284378;gene-LOC100281736;gene-LOC103631520;gene-LOC100286106;gene-LOC103637751;gene-LOC100274435;gene-LOC103633295;gene-LOC103625754;gene-LOC100285726;gene-LOC100192469;gene-LOC100384152;gene-LOC100191709	LOC100191837;LOC100383435;LOC103650334;LOC100281208;LOC100281595;LOC100191990;LOC100284378;LOC100281736;LOC103631520;LOC100286106;LOC103637751;LOC100274435;LOC103633295;LOC103625754;LOC100285726;LOC100192469;LOC100384152;LOC100191709
18	GO:1904680	MF	peptide transmembrane transporter activity	18/6173	70/42682	0.0155198	0.167981	gene-LOC100191837;gene-LOC100383435;gene-LOC103650334;gene-LOC100281208;gene-LOC100281595;gene-LOC100191990;gene-LOC100284378;gene-LOC100281736;gene-LOC103631520;gene-LOC100286106;gene-LOC103637751;gene-LOC100274435;gene-LOC103633295;gene-LOC103625754;gene-LOC100285726;gene-LOC100192469;gene-LOC100384152;gene-LOC100191709	LOC100191837;LOC100383435;LOC103650334;LOC100281208;LOC100281595;LOC100191990;LOC100284378;LOC100281736;LOC103631520;LOC100286106;LOC103637751;LOC100274435;LOC103633295;LOC103625754;LOC100285726;LOC100192469;LOC100384152;LOC100191709
16	GO:0016760	MF	cellulose synthase (UDP-forming) activity	16/6173	61/42682	0.0159983	0.172933	gene-LOC100281504;gene-LOC103650687;gene-LOC103641257;gene-LOC542624;gene-LOC103649105;gene-LOC542489;gene-LOC542139;gene-LOC541806;gene-LOC100383550;gene-LOC541805;gene-LOC542564;gene-LOC541807;gene-LOC541802;gene-LOC103643546;gene-LOC118472312;gene-LOC103646451	LOC100281504;LOC103650687;LOC103641257;LOC542624;LOC103649105;LOC542489;LOC542139;LOC541806;LOC100383550;LOC541805;LOC542564;LOC541807;LOC541802;LOC103643546;LOC118472312;LOC103646451
11	GO:0034762	BP	regulation of transmembrane transport	11/6173	37/42682	0.0161025	0.173824	gene-LOC103650266;gene-LOC103651425;gene-LOC100281869;gene-LOC103637774;gene-LOC100284176;gene-LOC100502171;gene-LOC100274381;gene-LOC111591353;gene-LOC606477;gene-LOC100281406;gene-LOC100284850	LOC103650266;LOC103651425;LOC100281869;LOC103637774;LOC100284176;LOC100502171;LOC100274381;LOC111591353;LOC606477;LOC100281406;LOC100284850
8	GO:0016899	MF	oxidoreductase activity, acting on the CH-OH group of donors, oxygen as acceptor	8/6173	24/42682	0.016123	0.173824	gene-LOC100281666;gene-LOC100286152;gene-LOC100285987;gene-LOC100381436;gene-LOC103643462;gene-LOC100274574;gene-LOC103626089;gene-LOC100192687	LOC100281666;LOC100286152;LOC100285987;LOC100381436;LOC103643462;LOC100274574;LOC103626089;LOC100192687
20	GO:0031669	BP	cellular response to nutrient levels	20/6173	81/42682	0.0161915	0.173879	gene-LOC100382148;gene-LOC100281036;gene-LOC100274265;gene-LOC100272767;gene-LOC541624;gene-LOC100282482;gene-LOC541634;gene-LOC109945012;gene-LOC103630022;gene-LOC541613;gene-LOC100274212;gene-LOC100282533;gene-LOC100502171;gene-LOC100216718;gene-LOC732761;gene-LOC542717;gene-LOC732728;gene-LOC100233231;gene-LOC103652847;gene-LOC100274381	LOC100382148;LOC100281036;LOC100274265;LOC100272767;LOC541624;LOC100282482;LOC541634;LOC109945012;LOC103630022;LOC541613;LOC100274212;LOC100282533;LOC100502171;LOC100216718;LOC732761;LOC542717;LOC732728;LOC100233231;LOC103652847;LOC100274381
20	GO:0000096	BP	sulfur amino acid metabolic process	20/6173	81/42682	0.0161915	0.173879	gene-LOC541875;gene-LOC541874;gene-LOC103643555;gene-LOC100502310;gene-LOC118474709;gene-LOC103651084;gene-LOC541873;gene-LOC100216585;gene-LOC541958;gene-LOC541959;gene-LOC100191348;gene-LOC100191294;gene-LOC542499;gene-LOC100191334;gene-LOC109939155;gene-LOC100193476;gene-LOC100285862;gene-LOC100194257;gene-LOC542249;gene-LOC100280131	LOC541875;LOC541874;LOC103643555;LOC100502310;LOC118474709;LOC103651084;LOC541873;LOC100216585;LOC541958;LOC541959;LOC100191348;LOC100191294;LOC542499;LOC100191334;LOC109939155;LOC100193476;LOC100285862;LOC100194257;LOC542249;LOC100280131
20	GO:0007389	BP	pattern specification process	20/6173	81/42682	0.0161915	0.173879	gene-LOC100278869;gene-LOC100384229;gene-LOC103642051;gene-LOC100382261;gene-LOC103639593;gene-LOC100382164;gene-LOC103626458;gene-LOC100501068;gene-LOC100502080;gene-LOC100279844;gene-LOC103650299;gene-LOC100193727;gene-LOC103632502;gene-LOC100285243;gene-LOC542019;gene-LOC103640923;gene-LOC103634943;gene-LOC103642486;gene-LOC103627569;gene-LOC100284047	LOC100278869;LOC100384229;LOC103642051;LOC100382261;LOC103639593;LOC100382164;LOC103626458;LOC100501068;LOC100502080;LOC100279844;LOC103650299;LOC100193727;LOC103632502;LOC100285243;LOC542019;LOC103640923;LOC103634943;LOC103642486;LOC103627569;LOC100284047
24	GO:0061631	MF	ubiquitin conjugating enzyme activity	24/6173	104/42682	0.0170801	0.182232	gene-LOC100193523;gene-LOC100502171;gene-LOC100274381;gene-LOC100194405;gene-LOC100286132;gene-LOC100194284;gene-LOC100192052;gene-LOC103651070;gene-LOC100281972;gene-LOC100286223;gene-LOC100192813;gene-LOC109939924;gene-LOC100282225;gene-LOC100283953;gene-LOC100283079;gene-LOC100280476;gene-LOC100285413;gene-LOC100280571;gene-LOC100857003;gene-LOC103651370;gene-LOC103628268;gene-LOC100193596;gen…	LOC100193523;LOC100502171;LOC100274381;LOC100194405;LOC100286132;LOC100194284;LOC100192052;LOC103651070;LOC100281972;LOC100286223;LOC100192813;LOC109939924;LOC100282225;LOC100283953;LOC100283079;LOC100280476;LOC100285413;LOC100280571;LOC100857003;LOC103651370;LOC103628268;LOC100193596;LOC118471965;LOC103654927
46	GO:0006643	BP	membrane lipid metabolic process	46/6173	227/42682	0.017533	0.186581	gene-LOC100192955;gene-LOC100216857;gene-LOC100382080;gene-LOC100191736;gene-LOC100274414;gene-LOC100277618;gene-LOC100274102;gene-LOC103628481;gene-LOC100382045;gene-LOC103649516;gene-LOC103647350;gene-LOC100277683;gene-LOC103644087;gene-LOC100501660;gene-LOC118476757;gene-LOC100273730;gene-LOC100279364;gene-LOC118472280;gene-LOC732780;gene-LOC100279045;gene-LOC100282886;gene-LOC103644086;gene-L…	LOC100192955;LOC100216857;LOC100382080;LOC100191736;LOC100274414;LOC100277618;LOC100274102;LOC103628481;LOC100382045;LOC103649516;LOC103647350;LOC100277683;LOC103644087;LOC100501660;LOC118476757;LOC100273730;LOC100279364;LOC118472280;LOC732780;LOC100279045;LOC100282886;LOC103644086;LOC100216561;LOC100281496;LOC100383283;LOC100192477;LOC103643861;LOC100277520;LOC100276146;LOC100272815;LOC113218479…
27	GO:0006767	BP	water-soluble vitamin metabolic process	27/6173	119/42682	0.0177715	0.188873	gene-LOC100193172;gene-LOC100501353;gene-LOC103627338;gene-LOC100193662;gene-LOC103645105;gene-SMK2;gene-LOC542715;gene-LOC542714;gene-dhar2;gene-LOC103629503;gene-LOC103632117;gene-LOC100192017;gene-LOC100278302;gene-LOC100283562;gene-LOC100282823;gene-LOC100191772;gene-LOC100283131;gene-LOC100382888;gene-LOC100272732;gene-LOC100277985;gene-LOC100284794;gene-LOC732816;gene-LOC103638382;gene-LOC1…	LOC100193172;LOC100501353;LOC103627338;LOC100193662;LOC103645105;SMK2;LOC542715;LOC542714;dhar2;LOC103629503;LOC103632117;LOC100192017;LOC100278302;LOC100283562;LOC100282823;LOC100191772;LOC100283131;LOC100382888;LOC100272732;LOC100277985;LOC100284794;LOC732816;LOC103638382;LOC103645944;LOC100284485;LOC109940164;LOC606430
40	GO:2000026	BP	regulation of multicellular organismal development	40/6173	193/42682	0.0178189	0.189133	gene-LOC100271892;gene-LOC100192956;gene-LOC100284627;gene-LOC541954;gene-LOC100127531;gene-LOC103647963;gene-LOC100281643;gene-LOC103650299;gene-LOC103638645;gene-LOC103640923;gene-LOC103647929;gene-LOC103635300;gene-LOC103635944;gene-LOC100383277;gene-LOC103631147;gene-LOC541634;gene-LOC100285362;gene-LOC103653048;gene-LOC100285492;gene-LOC103637642;gene-LOC100275730;gene-LOC100282225;gene-LOC1…	LOC100271892;LOC100192956;LOC100284627;LOC541954;LOC100127531;LOC103647963;LOC100281643;LOC103650299;LOC103638645;LOC103640923;LOC103647929;LOC103635300;LOC103635944;LOC100383277;LOC103631147;LOC541634;LOC100285362;LOC103653048;LOC100285492;LOC103637642;LOC100275730;LOC100282225;LOC100382313;LOC100274554;LOC100281592;LOC732761;LOC103633488;LOC103627102;LOC100286123;LOC103633548;LOC100191728;LOC10…
7	GO:0030091	BP	protein repair	7/6173	20/42682	0.0181556	0.190944	gene-LOC103631990;gene-LOC100502422;gene-LOC100282023;gene-LOC100285398;gene-LOC100281235;gene-LOC100147735;gene-LOC100282647	LOC103631990;LOC100502422;LOC100282023;LOC100285398;LOC100281235;LOC100147735;LOC100282647
14	GO:0055088	BP	lipid homeostasis	14/6173	53/42682	0.0187557	0.190944	gene-LOC103655866;gene-LOC542580;gene-LOC103631860;gene-LOC100191990;gene-LOC100193331;gene-LOC103646055;gene-LOC100191333;gene-LOC100283443;gene-LOC103647484;gene-LOC100286851;gene-LOC103652794;gene-LOC100273730;gene-LOC100191697;gene-LOC103630138	LOC103655866;LOC542580;LOC103631860;LOC100191990;LOC100193331;LOC103646055;LOC100191333;LOC100283443;LOC103647484;LOC100286851;LOC103652794;LOC100273730;LOC100191697;LOC103630138
4	GO:0043066	BP	negative regulation of apoptotic process	4/6173	8/42682	0.0187994	0.190944	gene-LOC100279899;gene-LOC100272936;gene-LOC100280907;gene-LOC103653979	LOC100279899;LOC100272936;LOC100280907;LOC103653979
4	GO:0043570	BP	maintenance of DNA repeat elements	4/6173	8/42682	0.0187994	0.190944	gene-LOC100286037;gene-LOC103642206;gene-LOC100382562;gene-LOC100126928	LOC100286037;LOC103642206;LOC100382562;LOC100126928
134	GO:0006952	BP	defense response	134/6173	767/42682	0.0196282	0.190944	gene-LOC103647771;gene-LOC103654546;gene-LOC103633630;gene-LOC100191776;gene-LOC100273457;gene-LOC100192049;gene-LOC103645061;gene-LOC100217177;gene-LOC100280707;gene-LOC103627695;gene-LOC103646003;gene-LOC100284622;gene-LOC100281825;gene-LOC541634;gene-LOC100281821;gene-LOC100286229;gene-LOC100383079;gene-LOC100502460;gene-LOC100284664;gene-LOC103652689;gene-LOC100383384;gene-LOC100501538;gene-L…	LOC103647771;LOC103654546;LOC103633630;LOC100191776;LOC100273457;LOC100192049;LOC103645061;LOC100217177;LOC100280707;LOC103627695;LOC103646003;LOC100284622;LOC100281825;LOC541634;LOC100281821;LOC100286229;LOC100383079;LOC100502460;LOC100284664;LOC103652689;LOC100383384;LOC100501538;LOC100127508;LOC100191518;LOC100285579;LOC103654553;LOC732761;LOC109941412;LOC103625869;LOC103630858;LOC103626602;LO…
6	GO:0034309	BP	primary alcohol biosynthetic process	6/6173	16/42682	0.0198835	0.190944	gene-LOC542715;gene-LOC542714;gene-LOC732816;gene-LOC541974;gene-LOC100274033;gene-LOC606430	LOC542715;LOC542714;LOC732816;LOC541974;LOC100274033;LOC606430
90	GO:0044264	BP	cellular polysaccharide metabolic process	90/6173	493/42682	0.0201836	0.190944	gene-LOC103631990;gene-LOC103648980;gene-LOC542481;gene-LOC100281146;gene-LOC542489;gene-LOC100272808;gene-LOC100381616;gene-LOC606445;gene-LOC100282047;gene-LOC100285134;gene-LOC542139;gene-LOC100285405;gene-LOC542721;gene-LOC100281579;gene-LOC100382408;gene-LOC100274067;gene-LOC541805;gene-LOC541806;gene-LOC541807;gene-LOC541802;gene-LOC103628973;gene-LOC103640436;gene-LOC100384439;gene-LOC5427…	LOC103631990;LOC103648980;LOC542481;LOC100281146;LOC542489;LOC100272808;LOC100381616;LOC606445;LOC100282047;LOC100285134;LOC542139;LOC100285405;LOC542721;LOC100281579;LOC100382408;LOC100274067;LOC541805;LOC541806;LOC541807;LOC541802;LOC103628973;LOC103640436;LOC100384439;LOC542737;LOC103643546;LOC541656;LOC100136828;LOC542342;LOC100194285;LOC103646383;LOC778435;LOC100101531;LOC100283318;LOC100191…
18	GO:0009642	BP	response to light intensity	18/6173	74/42682	0.0205135	0.190944	gene-LOC542126;gene-LOC103631990;gene-LOC103627102;gene-LOC103651084;gene-LOC100147735;gene-LOC100502422;gene-LOC103633488;gene-aoc2;gene-LOC100281795;gene-LOC100382146;gene-LOC103643842;gene-LOC542369;gene-LOC100274966;gene-LOC103653244;gene-LOC103634525;gene-LOC103637819;gene-LOC118475634;gene-LOC100281235	LOC542126;LOC103631990;LOC103627102;LOC103651084;LOC100147735;LOC100502422;LOC103633488;aoc2;LOC100281795;LOC100382146;LOC103643842;LOC542369;LOC100274966;LOC103653244;LOC103634525;LOC103637819;LOC118475634;LOC100281235
5	GO:0010218	BP	response to far red light	5/6173	12/42682	0.0206213	0.190944	gene-LOC100383761;gene-LOC100192956;gene-LOC103638645;gene-aoc2;gene-LOC100286123	LOC100383761;LOC100192956;LOC103638645;aoc2;LOC100286123
8	GO:0043467	BP	regulation of generation of precursor metabolites and energy	8/6173	25/42682	0.0207716	0.190944	gene-LOC100272890;gene-LOC100502422;gene-LOC100283816;gene-LOC103635817;gene-LOC100194006;gene-LOC100281237;gene-LOC100191684;gene-LOC100147735	LOC100272890;LOC100502422;LOC100283816;LOC103635817;LOC100194006;LOC100281237;LOC100191684;LOC100147735
2	GO:1901799	BP	negative regulation of proteasomal protein catabolic process	2/6173	2/42682	0.0209143	0.190944	gene-LOC100282085;gene-LOC100277665	LOC100282085;LOC100277665
2	GO:1901177	BP	lycopene biosynthetic process	2/6173	2/42682	0.0209143	0.190944	gene-LOC100273727;gene-LOC542604	LOC100273727;LOC542604
2	GO:1901175	BP	lycopene metabolic process	2/6173	2/42682	0.0209143	0.190944	gene-LOC100273727;gene-LOC542604	LOC100273727;LOC542604
2	GO:0032435	BP	negative regulation of proteasomal ubiquitin-dependent protein catabolic process	2/6173	2/42682	0.0209143	0.190944	gene-LOC100282085;gene-LOC100277665	LOC100282085;LOC100277665
2	GO:0019401	BP	alditol biosynthetic process	2/6173	2/42682	0.0209143	0.190944	gene-LOC100217236;gene-LOC100283340	LOC100217236;LOC100283340
2	GO:1903069	BP	regulation of ER-associated ubiquitin-dependent protein catabolic process	2/6173	2/42682	0.0209143	0.190944	gene-LOC100282085;gene-LOC100277665	LOC100282085;LOC100277665
2	GO:0016487	BP	farnesol metabolic process	2/6173	2/42682	0.0209143	0.190944	gene-LOC541974;gene-LOC100274033	LOC541974;LOC100274033
2	GO:0042246	BP	tissue regeneration	2/6173	2/42682	0.0209143	0.190944	gene-LOC103645790;gene-LOC103642177	LOC103645790;LOC103642177
2	GO:0010086	BP	embryonic root morphogenesis	2/6173	2/42682	0.0209143	0.190944	gene-LOC732761;gene-LOC541634	LOC732761;LOC541634
2	GO:0034389	BP	lipid droplet organization	2/6173	2/42682	0.0209143	0.190944	gene-LOC100277586;gene-LOC100274536	LOC100277586;LOC100274536
2	GO:0010325	BP	raffinose family oligosaccharide biosynthetic process	2/6173	2/42682	0.0209143	0.190944	gene-LOC100216730;gene-LOC103630348	LOC100216730;LOC103630348
2	GO:0034329	BP	cell junction assembly	2/6173	2/42682	0.0209143	0.190944	gene-LOC100191924;gene-LOC100285037	LOC100191924;LOC100285037
2	GO:1902475	BP	L-alpha-amino acid transmembrane transport	2/6173	2/42682	0.0209143	0.190944	gene-LOC100191316;gene-LOC118476033	LOC100191316;LOC118476033
2	GO:0042177	BP	negative regulation of protein catabolic process	2/6173	2/42682	0.0209143	0.190944	gene-LOC100282085;gene-LOC100277665	LOC100282085;LOC100277665
2	GO:2000059	BP	negative regulation of ubiquitin-dependent protein catabolic process	2/6173	2/42682	0.0209143	0.190944	gene-LOC100282085;gene-LOC100277665	LOC100282085;LOC100277665
2	GO:0010198	BP	synergid death	2/6173	2/42682	0.0209143	0.190944	gene-LOC103629395;gene-LOC100282679	LOC103629395;LOC100282679
2	GO:0006210	BP	thymine catabolic process	2/6173	2/42682	0.0209143	0.190944	gene-LOC100274265;gene-LOC100274311	LOC100274265;LOC100274311
2	GO:1990569	BP	UDP-N-acetylglucosamine transmembrane transport	2/6173	2/42682	0.0209143	0.190944	gene-LOC100282085;gene-LOC100277665	LOC100282085;LOC100277665
2	GO:0052837	BP	thiazole biosynthetic process	2/6173	2/42682	0.0209143	0.190944	gene-LOC542715;gene-LOC542714	LOC542715;LOC542714
2	GO:0052838	BP	thiazole metabolic process	2/6173	2/42682	0.0209143	0.190944	gene-LOC542715;gene-LOC542714	LOC542715;LOC542714
2	GO:1903352	BP	L-ornithine transmembrane transport	2/6173	2/42682	0.0209143	0.190944	gene-LOC100191316;gene-LOC118476033	LOC100191316;LOC118476033
2	GO:1901141	BP	regulation of lignin biosynthetic process	2/6173	2/42682	0.0209143	0.190944	gene-LOC103640923;gene-LOC103650299	LOC103640923;LOC103650299
2	GO:1901333	BP	positive regulation of lateral root development	2/6173	2/42682	0.0209143	0.190944	gene-LOC103640923;gene-LOC103650299	LOC103640923;LOC103650299
2	GO:0000722	BP	telomere maintenance via recombination	2/6173	2/42682	0.0209143	0.190944	gene-LOC103627300;gene-LOC103653563	LOC103627300;LOC103653563
2	GO:0006114	BP	glycerol biosynthetic process	2/6173	2/42682	0.0209143	0.190944	gene-LOC100217236;gene-LOC100283340	LOC100217236;LOC100283340
2	GO:0000740	BP	nuclear membrane fusion	2/6173	2/42682	0.0209143	0.190944	gene-LOC103629395;gene-LOC100282679	LOC103629395;LOC100282679
2	GO:1903051	BP	negative regulation of proteolysis involved in cellular protein catabolic process	2/6173	2/42682	0.0209143	0.190944	gene-LOC100282085;gene-LOC100277665	LOC100282085;LOC100277665
2	GO:0007231	BP	osmosensory signaling pathway	2/6173	2/42682	0.0209143	0.190944	gene-LOC732761;gene-LOC541634	LOC732761;LOC541634
2	GO:0018131	BP	oxazole or thiazole biosynthetic process	2/6173	2/42682	0.0209143	0.190944	gene-LOC542715;gene-LOC542714	LOC542715;LOC542714
2	GO:1903070	BP	negative regulation of ER-associated ubiquitin-dependent protein catabolic process	2/6173	2/42682	0.0209143	0.190944	gene-LOC100282085;gene-LOC100277665	LOC100282085;LOC100277665
2	GO:2001007	BP	negative regulation of cellulose biosynthetic process	2/6173	2/42682	0.0209143	0.190944	gene-LOC100279726;gene-LOC100383277	LOC100279726;LOC100383277
2	GO:0033332	BP	ent-kaurene biosynthetic process	2/6173	2/42682	0.0209143	0.190944	gene-LOC541974;gene-LOC100274033	LOC541974;LOC100274033
2	GO:0015822	BP	ornithine transport	2/6173	2/42682	0.0209143	0.190944	gene-LOC100191316;gene-LOC118476033	LOC100191316;LOC118476033
2	GO:0030155	BP	regulation of cell adhesion	2/6173	2/42682	0.0209143	0.190944	gene-LOC100274384;gene-LOC100274553	LOC100274384;LOC100274553
2	GO:0006715	BP	farnesol biosynthetic process	2/6173	2/42682	0.0209143	0.190944	gene-LOC541974;gene-LOC100274033	LOC541974;LOC100274033
2	GO:0071461	BP	cellular response to redox state	2/6173	2/42682	0.0209143	0.190944	gene-LOC541691;gene-LOC541692	LOC541691;LOC541692
2	GO:0017126	BP	nucleologenesis	2/6173	2/42682	0.0209143	0.190944	gene-LOC100277882;gene-LOC100278469	LOC100277882;LOC100278469
2	GO:0070413	BP	trehalose metabolism in response to stress	2/6173	2/42682	0.0209143	0.190944	gene-LOC100170239;gene-LOC100381759	LOC100170239;LOC100381759
2	GO:1902326	BP	positive regulation of chlorophyll biosynthetic process	2/6173	2/42682	0.0209143	0.190944	gene-LOC103652847;gene-LOC100382146	LOC103652847;LOC100382146
2	GO:2000023	BP	regulation of lateral root development	2/6173	2/42682	0.0209143	0.190944	gene-LOC103640923;gene-LOC103650299	LOC103640923;LOC103650299
2	GO:0052889	BP	9,9'-di-cis-zeta-carotene desaturation to 7,9,7',9'-tetra-cis-lycopene	2/6173	2/42682	0.0209143	0.190944	gene-LOC100273727;gene-LOC542604	LOC100273727;LOC542604
2	GO:1902025	BP	nitrate import	2/6173	2/42682	0.0209143	0.190944	gene-LOC103640923;gene-LOC103650299	LOC103640923;LOC103650299
2	GO:1903856	BP	regulation of cytokinin dehydrogenase activity	2/6173	2/42682	0.0209143	0.190944	gene-LOC100282085;gene-LOC100277665	LOC100282085;LOC100277665
2	GO:1903857	BP	negative regulation of cytokinin dehydrogenase activity	2/6173	2/42682	0.0209143	0.190944	gene-LOC100282085;gene-LOC100277665	LOC100282085;LOC100277665
2	GO:0010623	BP	programmed cell death involved in cell development	2/6173	2/42682	0.0209143	0.190944	gene-LOC103629395;gene-LOC100282679	LOC103629395;LOC100282679
2	GO:2000069	BP	regulation of post-embryonic root development	2/6173	2/42682	0.0209143	0.190944	gene-LOC103640923;gene-LOC103650299	LOC103640923;LOC103650299
2	GO:1903448	BP	geraniol biosynthetic process	2/6173	2/42682	0.0209143	0.190944	gene-LOC541974;gene-LOC100274033	LOC541974;LOC100274033
2	GO:1903446	BP	geraniol metabolic process	2/6173	2/42682	0.0209143	0.190944	gene-LOC541974;gene-LOC100274033	LOC541974;LOC100274033
2	GO:0019859	BP	thymine metabolic process	2/6173	2/42682	0.0209143	0.190944	gene-LOC100274265;gene-LOC100274311	LOC100274265;LOC100274311
2	GO:1904293	BP	negative regulation of ERAD pathway	2/6173	2/42682	0.0209143	0.190944	gene-LOC100282085;gene-LOC100277665	LOC100282085;LOC100277665
2	GO:0046484	BP	oxazole or thiazole metabolic process	2/6173	2/42682	0.0209143	0.190944	gene-LOC542715;gene-LOC542714	LOC542715;LOC542714
2	GO:0007000	BP	nucleolus organization	2/6173	2/42682	0.0209143	0.190944	gene-LOC100277882;gene-LOC100278469	LOC100277882;LOC100278469
2	GO:0090548	BP	response to nitrate starvation	2/6173	2/42682	0.0209143	0.190944	gene-LOC103640923;gene-LOC103650299	LOC103640923;LOC103650299
2	GO:1990575	BP	mitochondrial L-ornithine transmembrane transport	2/6173	2/42682	0.0209143	0.190944	gene-LOC100191316;gene-LOC118476033	LOC100191316;LOC118476033
2	GO:0016098	BP	monoterpenoid metabolic process	2/6173	2/42682	0.0209143	0.190944	gene-LOC541974;gene-LOC100274033	LOC541974;LOC100274033
2	GO:0016099	BP	monoterpenoid biosynthetic process	2/6173	2/42682	0.0209143	0.190944	gene-LOC541974;gene-LOC100274033	LOC541974;LOC100274033
2	GO:1903573	BP	negative regulation of response to endoplasmic reticulum stress	2/6173	2/42682	0.0209143	0.190944	gene-LOC100282085;gene-LOC100277665	LOC100282085;LOC100277665
2	GO:0007043	BP	cell-cell junction assembly	2/6173	2/42682	0.0209143	0.190944	gene-LOC100191924;gene-LOC100285037	LOC100191924;LOC100285037
2	GO:1903363	BP	negative regulation of cellular protein catabolic process	2/6173	2/42682	0.0209143	0.190944	gene-LOC100282085;gene-LOC100277665	LOC100282085;LOC100277665
4	GO:0044613	CC	nuclear pore central transport channel	4/6173	8/42682	0.0187994	0.190944	gene-LOC100276495;gene-LOC100192679;gene-LOC103651127;gene-LOC100285840	LOC100276495;LOC100192679;LOC103651127;LOC100285840
2	GO:0009515	CC	granal stacked thylakoid	2/6173	2/42682	0.0209143	0.190944	gene-LOC100276623;gene-LOC100283753	LOC100276623;LOC100283753
2	GO:0005947	CC	mitochondrial alpha-ketoglutarate dehydrogenase complex	2/6173	2/42682	0.0209143	0.190944	gene-LOC100273293;gene-LOC100191513	LOC100273293;LOC100191513
2	GO:0030062	CC	mitochondrial tricarboxylic acid cycle enzyme complex	2/6173	2/42682	0.0209143	0.190944	gene-LOC100273293;gene-LOC100191513	LOC100273293;LOC100191513
7	GO:0005452	MF	inorganic anion exchanger activity	7/6173	20/42682	0.0181556	0.190944	gene-LOC100191964;gene-LOC100216716;gene-LOC103648951;gene-LOC103651564;gene-LOC100281408;gene-LOC100285624;gene-LOC100285382	LOC100191964;LOC100216716;LOC103648951;LOC103651564;LOC100281408;LOC100285624;LOC100285382
4	GO:0004614	MF	phosphoglucomutase activity	4/6173	8/42682	0.0187994	0.190944	gene-LOC542721;gene-LOC103651489;gene-LOC542358;gene-LOC118472308	LOC542721;LOC103651489;LOC542358;LOC118472308
4	GO:0016618	MF	hydroxypyruvate reductase activity	4/6173	8/42682	0.0187994	0.190944	gene-LOC100280398;gene-LOC103641421;gene-LOC100283723;gene-LOC103646852	LOC100280398;LOC103641421;LOC100283723;LOC103646852
16	GO:0016759	MF	cellulose synthase activity	16/6173	63/42682	0.0191166	0.190944	gene-LOC100281504;gene-LOC103650687;gene-LOC103641257;gene-LOC542624;gene-LOC103649105;gene-LOC542489;gene-LOC542139;gene-LOC541806;gene-LOC100383550;gene-LOC541805;gene-LOC542564;gene-LOC541807;gene-LOC541802;gene-LOC103643546;gene-LOC118472312;gene-LOC103646451	LOC100281504;LOC103650687;LOC103641257;LOC542624;LOC103649105;LOC542489;LOC542139;LOC541806;LOC100383550;LOC541805;LOC542564;LOC541807;LOC541802;LOC103643546;LOC118472312;LOC103646451
6	GO:0016863	MF	intramolecular oxidoreductase activity, transposing C=C bonds	6/6173	16/42682	0.0198835	0.190944	gene-LOC100281695;gene-LOC100502421;gene-LOC103630362;gene-LOC103655617;gene-LOC100192936;gene-LOC103628476	LOC100281695;LOC100502421;LOC103630362;LOC103655617;LOC100192936;LOC103628476
6	GO:1901618	MF	organic hydroxy compound transmembrane transporter activity	6/6173	16/42682	0.0198835	0.190944	gene-LOC100383166;gene-LOC541615;gene-LOC100501657;gene-LOC100383930;gene-LOC103639536;gene-LOC100285394	LOC100383166;LOC541615;LOC100501657;LOC100383930;LOC103639536;LOC100285394
6	GO:0102483	MF	scopolin beta-glucosidase activity	6/6173	16/42682	0.0198835	0.190944	gene-LOC103634742;gene-LOC732807;gene-LOC100274288;gene-LOC100381862;gene-LOC100282438;gene-LOC542414	LOC103634742;LOC732807;LOC100274288;LOC100381862;LOC100282438;LOC542414
2	GO:0046863	MF	ribulose-1,5-bisphosphate carboxylase/oxygenase activator activity	2/6173	2/42682	0.0209143	0.190944	gene-LOC100382265;gene-LOC541712	LOC100382265;LOC541712
2	GO:0004851	MF	uroporphyrin-III C-methyltransferase activity	2/6173	2/42682	0.0209143	0.190944	gene-LOC100217089;gene-LOC542745	LOC100217089;LOC542745
2	GO:0016629	MF	12-oxophytodienoate reductase activity	2/6173	2/42682	0.0209143	0.190944	gene-opr7;gene-opr8	opr7;opr8
2	GO:0004649	MF	poly(ADP-ribose) glycohydrolase activity	2/6173	2/42682	0.0209143	0.190944	gene-LOC103625722;gene-LOC100280315	LOC103625722;LOC100280315
2	GO:0008734	MF	L-aspartate oxidase activity	2/6173	2/42682	0.0209143	0.190944	gene-LOC103644300;gene-LOC100279867	LOC103644300;LOC100279867
2	GO:0036033	MF	mediator complex binding	2/6173	2/42682	0.0209143	0.190944	gene-LOC100275443;gene-LOC100276501	LOC100275443;LOC100276501
2	GO:0044548	MF	S100 protein binding	2/6173	2/42682	0.0209143	0.190944	gene-LOC100193968;gene-LOC100282523	LOC100193968;LOC100282523
2	GO:0043115	MF	precorrin-2 dehydrogenase activity	2/6173	2/42682	0.0209143	0.190944	gene-LOC100217089;gene-LOC542745	LOC100217089;LOC542745
2	GO:0009496	MF	plastoquinol--plastocyanin reductase activity	2/6173	2/42682	0.0209143	0.190944	gene-LOC100273026;gene-LOC100273354	LOC100273026;LOC100273354
2	GO:0042947	MF	glucoside transmembrane transporter activity	2/6173	2/42682	0.0209143	0.190944	gene-LOC541615;gene-LOC103639536	LOC541615;LOC103639536
2	GO:0034008	MF	R-linalool synthase activity	2/6173	2/42682	0.0209143	0.190944	gene-LOC541974;gene-LOC100274033	LOC541974;LOC100274033
2	GO:0000170	MF	sphingosine hydroxylase activity	2/6173	2/42682	0.0209143	0.190944	gene-LOC107436073;gene-LOC100282881	LOC107436073;LOC100282881
2	GO:0003689	MF	DNA clamp loader activity	2/6173	2/42682	0.0209143	0.190944	gene-LOC103648088;gene-LOC103650911	LOC103648088;LOC103650911
2	GO:0009905	MF	ent-copalyl diphosphate synthase activity	2/6173	2/42682	0.0209143	0.190944	gene-an2;gene-an1	an2;an1
2	GO:0003998	MF	acylphosphatase activity	2/6173	2/42682	0.0209143	0.190944	gene-LOC103638230;gene-LOC100280786	LOC103638230;LOC100280786
2	GO:0051428	MF	peptide hormone receptor binding	2/6173	2/42682	0.0209143	0.190944	gene-LOC103640923;gene-LOC103650299	LOC103640923;LOC103650299
2	GO:0051427	MF	hormone receptor binding	2/6173	2/42682	0.0209143	0.190944	gene-LOC103640923;gene-LOC103650299	LOC103640923;LOC103650299
2	GO:0016719	MF	carotene 7,8-desaturase activity	2/6173	2/42682	0.0209143	0.190944	gene-LOC100273727;gene-LOC542604	LOC100273727;LOC542604
2	GO:0052832	MF	inositol monophosphate 3-phosphatase activity	2/6173	2/42682	0.0209143	0.190944	gene-LOC100283131;gene-LOC100384405	LOC100283131;LOC100384405
2	GO:0052833	MF	inositol monophosphate 4-phosphatase activity	2/6173	2/42682	0.0209143	0.190944	gene-LOC100283131;gene-LOC100384405	LOC100283131;LOC100384405
2	GO:0017046	MF	peptide hormone binding	2/6173	2/42682	0.0209143	0.190944	gene-LOC103640923;gene-LOC103650299	LOC103640923;LOC103650299
2	GO:0003949	MF	1-(5-phosphoribosyl)-5-[(5-phosphoribosylamino)methylideneamino]imidazole-4-carboxamide isomerase activity	2/6173	2/42682	0.0209143	0.190944	gene-LOC100284229;gene-LOC100286090	LOC100284229;LOC100286090
2	GO:0015573	MF	beta-glucoside transmembrane transporter activity	2/6173	2/42682	0.0209143	0.190944	gene-LOC541615;gene-LOC103639536	LOC541615;LOC103639536
2	GO:0016210	MF	naringenin-chalcone synthase activity	2/6173	2/42682	0.0209143	0.190944	gene-LOC100274415;gene-LOC100282642	LOC100274415;LOC100282642
2	GO:0016212	MF	kynurenine-oxoglutarate transaminase activity	2/6173	2/42682	0.0209143	0.190944	gene-LOC100283961;gene-LOC100276369	LOC100283961;LOC100276369
2	GO:0010331	MF	gibberellin binding	2/6173	2/42682	0.0209143	0.190944	gene-LOC100216730;gene-LOC103630348	LOC100216730;LOC103630348
2	GO:0005364	MF	maltose:proton symporter activity	2/6173	2/42682	0.0209143	0.190944	gene-LOC541615;gene-LOC103639536	LOC541615;LOC103639536
2	GO:0003863	MF	3-methyl-2-oxobutanoate dehydrogenase (2-methylpropanoyl-transferring) activity	2/6173	2/42682	0.0209143	0.190944	gene-LOC100273293;gene-LOC100191513	LOC100273293;LOC100191513
2	GO:0051750	MF	delta3,5-delta2,4-dienoyl-CoA isomerase activity	2/6173	2/42682	0.0209143	0.190944	gene-LOC103655617;gene-LOC100192936	LOC103655617;LOC100192936
2	GO:0042950	MF	salicin transmembrane transporter activity	2/6173	2/42682	0.0209143	0.190944	gene-LOC541615;gene-LOC103639536	LOC541615;LOC103639536
2	GO:0004142	MF	diacylglycerol cholinephosphotransferase activity	2/6173	2/42682	0.0209143	0.190944	gene-LOC100278421;gene-LOC100278435	LOC100278421;LOC100278435
2	GO:0052880	MF	oxidoreductase activity, acting on diphenols and related substances as donors, with copper protein as acceptor	2/6173	2/42682	0.0209143	0.190944	gene-LOC100273026;gene-LOC100273354	LOC100273026;LOC100273354
2	GO:0052886	MF	9,9'-dicis-carotene:quinone oxidoreductase activity	2/6173	2/42682	0.0209143	0.190944	gene-LOC100273727;gene-LOC542604	LOC100273727;LOC542604
2	GO:0044318	MF	L-aspartate:fumarate oxidoreductase activity	2/6173	2/42682	0.0209143	0.190944	gene-LOC103644300;gene-LOC100279867	LOC103644300;LOC100279867
2	GO:0003825	MF	alpha,alpha-trehalose-phosphate synthase (UDP-forming) activity	2/6173	2/42682	0.0209143	0.190944	gene-LOC100170239;gene-LOC100381759	LOC100170239;LOC100381759
2	GO:0009899	MF	ent-kaurene synthase activity	2/6173	2/42682	0.0209143	0.190944	gene-LOC541974;gene-LOC100274033	LOC541974;LOC100274033
2	GO:0015922	MF	aspartate oxidase activity	2/6173	2/42682	0.0209143	0.190944	gene-LOC103644300;gene-LOC100279867	LOC103644300;LOC100279867
2	GO:0043136	MF	glycerol-3-phosphatase activity	2/6173	2/42682	0.0209143	0.190944	gene-LOC100217236;gene-LOC100283340	LOC100217236;LOC100283340
2	GO:0036137	MF	kynurenine aminotransferase activity	2/6173	2/42682	0.0209143	0.190944	gene-LOC100283961;gene-LOC100276369	LOC100283961;LOC100276369
2	GO:0001716	MF	L-amino-acid oxidase activity	2/6173	2/42682	0.0209143	0.190944	gene-LOC103644300;gene-LOC100279867	LOC103644300;LOC100279867
10	GO:0051702	BP	biological process involved in interaction with symbiont	10/6173	33/42682	0.0210403	0.191882	gene-LOC100383384;gene-LOC100285579;gene-LOC100282148;gene-LOC118472963;gene-LOC100382288;gene-LOC103627695;gene-LOC100192049;gene-LOC100193221;gene-LOC100191776;gene-LOC100502274	LOC100383384;LOC100285579;LOC100282148;LOC118472963;LOC100382288;LOC103627695;LOC100192049;LOC100193221;LOC100191776;LOC100502274
15	GO:0030148	BP	sphingolipid biosynthetic process	15/6173	57/42682	0.0212061	0.192966	gene-LOC100192955;gene-LOC100382910;gene-LOC100383406;gene-LOC100278754;gene-LOC100282886;gene-LOC100216857;gene-LOC100282881;gene-LOC103628481;gene-LOC100501660;gene-LOC100384036;gene-LOC103646156;gene-LOC107436073;gene-LOC103643861;gene-LOC100277618;gene-LOC118472280	LOC100192955;LOC100382910;LOC100383406;LOC100278754;LOC100282886;LOC100216857;LOC100282881;LOC103628481;LOC100501660;LOC100384036;LOC103646156;LOC107436073;LOC103643861;LOC100277618;LOC118472280
15	GO:0031977	CC	thylakoid lumen	15/6173	57/42682	0.0212061	0.192966	gene-LOC100282027;gene-LOC100282037;gene-LOC103651084;gene-LOC100272703;gene-LOC103625835;gene-LOC100283690;gene-LOC100285398;gene-LOC100383635;gene-LOC100285487;gene-LOC100281235;gene-LOC100191743;gene-LOC103627890;gene-LOC100281340;gene-LOC103647754;gene-LOC100282647	LOC100282027;LOC100282037;LOC103651084;LOC100272703;LOC103625835;LOC100283690;LOC100285398;LOC100383635;LOC100285487;LOC100281235;LOC100191743;LOC103627890;LOC100281340;LOC103647754;LOC100282647
36	GO:0006721	BP	terpenoid metabolic process	36/6173	171/42682	0.0213824	0.194351	gene-LOC732758;gene-LOC732759;gene-LOC732751;gene-LOC103631958;gene-LOC100384006;gene-LOC100273457;gene-LOC100280448;gene-LOC103641097;gene-LOC606484;gene-LOC100274071;gene-LOC100274595;gene-LOC100193895;gene-LOC103644157;gene-LOC100280480;gene-LOC100273671;gene-LOC103631860;gene-LOC103641704;gene-LOC542604;gene-LOC541903;gene-LOC541614;gene-LOC100285076;gene-LOC732819;gene-LOC100274033;gene-LOC5…	LOC732758;LOC732759;LOC732751;LOC103631958;LOC100384006;LOC100273457;LOC100280448;LOC103641097;LOC606484;LOC100274071;LOC100274595;LOC100193895;LOC103644157;LOC100280480;LOC100273671;LOC103631860;LOC103641704;LOC542604;LOC541903;LOC541614;LOC100285076;LOC732819;LOC100274033;LOC542580;LOC103640481;LOC542686;LOC100276935;an2;an1;LOC100273727;LOC100136882;LOC541974;LOC100191244;LOC606430;CYP92C6;LOC…
33	GO:0016410	MF	N-acyltransferase activity	33/6173	155/42682	0.0214055	0.194351	gene-LOC100285016;gene-LOC100191290;gene-LOC100285022;gene-LOC541936;gene-LOC100384002;gene-LOC100382954;gene-LOC109942418;gene-LOC100280264;gene-LOC100382515;gene-LOC100284134;gene-LOC100283428;gene-LOC100284721;gene-LOC100383335;gene-LOC100285490;gene-LOC100285852;gene-LOC100192690;gene-LOC109943104;gene-LOC100279364;gene-LOC100383647;gene-LOC103643400;gene-LOC100282886;gene-LOC100216560;gene-L…	LOC100285016;LOC100191290;LOC100285022;LOC541936;LOC100384002;LOC100382954;LOC109942418;LOC100280264;LOC100382515;LOC100284134;LOC100283428;LOC100284721;LOC100383335;LOC100285490;LOC100285852;LOC100192690;LOC109943104;LOC100279364;LOC100383647;LOC103643400;LOC100282886;LOC100216560;LOC100194006;LOC100193024;LOC103635544;LOC103654412;LOC100281361;LOC100383052;LOC100283536;LOC100216857;LOC103644168…
11	GO:0006123	BP	mitochondrial electron transport, cytochrome c to oxygen	11/6173	39/42682	0.0216832	0.196655	gene-LOC118475674;gene-LOC118474881;gene-LOC118474884;gene-LOC118474231;gene-LOC118475013;gene-ZeamMp136;gene-LOC118473354;gene-LOC118473861;gene-LOC118474730;gene-LOC100383938;gene-ZeamMp161	LOC118475674;LOC118474881;LOC118474884;LOC118474231;LOC118475013;cox1;LOC118473354;LOC118473861;LOC118474730;LOC100383938;cox3
42	GO:0008238	MF	exopeptidase activity	42/6173	206/42682	0.0217557	0.197095	gene-LOC100272373;gene-LOC100217112;gene-LOC103636107;gene-LOC100284785;gene-LOC100216996;gene-LOC100191502;gene-LOC100280279;gene-LOC103627456;gene-LOC100384792;gene-LOC100285045;gene-LOC100282964;gene-LOC103632867;gene-LOC103630156;gene-LOC103646387;gene-LOC103627523;gene-LOC100382387;gene-LOC100274448;gene-LOC118476048;gene-LOC109943005;gene-LOC100282871;gene-LOC100192977;gene-LOC100384686;gen…	LOC100272373;LOC100217112;LOC103636107;LOC100284785;LOC100216996;LOC100191502;LOC100280279;LOC103627456;LOC100384792;LOC100285045;LOC100282964;LOC103632867;LOC103630156;LOC103646387;LOC103627523;LOC100382387;LOC100274448;LOC118476048;LOC109943005;LOC100282871;LOC100192977;LOC100384686;LOC100280301;LOC103650695;LOC100281757;LOC103639002;LOC100280900;LOC100272473;LOC100281613;LOC118476009;LOC100282…
83	GO:0009725	BP	response to hormone	83/6173	452/42682	0.0220113	0.199191	gene-LOC541633;gene-LOC541632;gene-LOC542370;gene-LOC100284627;gene-LOC100285227;gene-LOC542384;gene-LOC541954;gene-LOC541634;gene-LOC103637089;gene-LOC111590676;gene-LOC541613;gene-LOC100283925;gene-LOC103632817;gene-LOC103629707;gene-LOC100193398;gene-LOC103632502;gene-LOC100274033;gene-LOC100383166;gene-LOC109941412;gene-LOC100276230;gene-LOC100281190;gene-LOC100281406;gene-aoc2;gene-LOC111590…	LOC541633;LOC541632;LOC542370;LOC100284627;LOC100285227;LOC542384;LOC541954;LOC541634;LOC103637089;LOC111590676;LOC541613;LOC100283925;LOC103632817;LOC103629707;LOC100193398;LOC103632502;LOC100274033;LOC100383166;LOC109941412;LOC100276230;LOC100281190;LOC100281406;aoc2;LOC111590089;LOC100280261;LOC100384664;lox1;LOC100280264;LOC100283753;LOC100304385;LOC100383372;LOC100127531;LOC103626666;LOC1036…
25	GO:0016763	MF	pentosyltransferase activity	25/6173	112/42682	0.0220912	0.199695	gene-LOC103634284;gene-LOC100285146;gene-LOC103638586;gene-LOC542715;gene-LOC542714;gene-LOC100381421;gene-LOC103627237;gene-LOC103626734;gene-LOC103635621;gene-LOC606486;gene-LOC103633148;gene-LOC606445;gene-LOC100282941;gene-LOC103630426;gene-LOC100274271;gene-LOC103627124;gene-LOC100281060;gene-LOC100192060;gene-LOC100279545;gene-LOC103647201;gene-LOC100382013;gene-LOC103627393;gene-LOC1001929…	LOC103634284;LOC100285146;LOC103638586;LOC542715;LOC542714;LOC100381421;LOC103627237;LOC103626734;LOC103635621;LOC606486;LOC103633148;LOC606445;LOC100282941;LOC103630426;LOC100274271;LOC103627124;LOC100281060;LOC100192060;LOC100279545;LOC103647201;LOC100382013;LOC103627393;LOC100192965;LOC100286008;LOC542148
196	GO:0016310	BP	phosphorylation	196/6173	1166/42682	0.0226014	0.203498	gene-LOC100281946;gene-LOC100382087;gene-LOC112935940;gene-LOC100191721;gene-LOC103640510;gene-LOC100272378;gene-LOC100384022;gene-LOC103647921;gene-LOC100037796;gene-LOC100274303;gene-LOC100193244;gene-LOC100382104;gene-LOC100273196;gene-LOC100381573;gene-LOC103640990;gene-LOC100273840;gene-LOC103630112;gene-LOC542152;gene-LOC103634946;gene-LOC103645899;gene-LOC103645896;gene-LOC100502214;gene-L…	LOC100281946;LOC100382087;LOC112935940;LOC100191721;LOC103640510;LOC100272378;LOC100384022;LOC103647921;LOC100037796;LOC100274303;LOC100193244;LOC100382104;LOC100273196;LOC100381573;LOC103640990;LOC100273840;LOC103630112;LOC542152;LOC103634946;LOC103645899;LOC103645896;LOC100502214;LOC103631355;LOC542015;LOC103641589;LOC541915;LOC103645888;LOC100191280;LOC100285401;LOC103649993;LOC100276165;LOC10…
52	GO:0016835	MF	carbon-oxygen lyase activity	52/6173	266/42682	0.0226109	0.203498	gene-LOC100275493;gene-LOC100193934;gene-LOC732758;gene-LOC100282599;gene-LOC103631958;gene-LOC732751;gene-LOC103641594;gene-LOC100280638;gene-LOC100285064;gene-LOC100273457;gene-sm1;gene-LOC100281162;gene-LOC103641097;gene-LOC103628476;gene-LOC100384792;gene-LOC732759;gene-LOC100281695;gene-LOC103651036;gene-LOC100216599;gene-LOC100282677;gene-LOC118473163;gene-LOC100384514;gene-LOC100283232;gen…	LOC100275493;LOC100193934;LOC732758;LOC100282599;LOC103631958;LOC732751;LOC103641594;LOC100280638;LOC100285064;LOC100273457;sm1;LOC100281162;LOC103641097;LOC103628476;LOC100384792;LOC732759;LOC100281695;LOC103651036;LOC100216599;LOC100282677;LOC118473163;LOC100384514;LOC100283232;LOC100282652;LOC732811;LOC542117;LOC541855;LOC100273676;CYP92C6;LOC100283288;LOC103647708;LOC100280514;LOC100281040;LO…
17	GO:0055074	BP	calcium ion homeostasis	17/6173	68/42682	0.0228221	0.204951	gene-LOC111590560;gene-LOC109945012;gene-LOC100286108;gene-LOC103647314;gene-LOC541635;gene-LOC103626994;gene-LOC100276509;gene-LOC100382332;gene-LOC100285751;gene-LOC542732;gene-LOC100273360;gene-LOC103633488;gene-LOC103630585;gene-LOC103633091;gene-LOC103639290;gene-LOC100191939;gene-LOC100216800	LOC111590560;LOC109945012;LOC100286108;LOC103647314;LOC541635;LOC103626994;LOC100276509;LOC100382332;LOC100285751;LOC542732;LOC100273360;LOC103633488;LOC103630585;LOC103633091;LOC103639290;LOC100191939;LOC100216800
31	GO:0009064	BP	glutamine family amino acid metabolic process	31/6173	144/42682	0.0232099	0.208098	gene-LOC103636185;gene-LOC100284394;gene-LOC100191549;gene-SMK2;gene-LOC100194241;gene-LOC100272721;gene-LOC100193626;gene-LOC100273311;gene-LOC100281186;gene-LOC100281709;gene-LOC100383569;gene-LOC606449;gene-LOC103629163;gene-LOC542400;gene-LOC103647442;gene-LOC100383335;gene-LOC100284640;gene-LOC103630704;gene-LOC100192350;gene-LOC100192351;gene-LOC100275480;gene-LOC103629593;gene-LOC542215;ge…	LOC103636185;LOC100284394;LOC100191549;SMK2;LOC100194241;LOC100272721;LOC100193626;LOC100273311;LOC100281186;LOC100281709;LOC100383569;LOC606449;LOC103629163;LOC542400;LOC103647442;LOC100383335;LOC100284640;LOC103630704;LOC100192350;LOC100192351;LOC100275480;LOC103629593;LOC542215;LOC103649216;LOC100280719;LOC103651348;LOC100191977;LOC100382896;LOC103651612;LOC100284047;LOC100383739
10	GO:0019856	BP	pyrimidine nucleobase biosynthetic process	10/6173	34/42682	0.0238354	0.208564	gene-LOC100282482;gene-LOC100382896;gene-LOC100193190;gene-LOC100382013;gene-LOC100194241;gene-LOC100281735;gene-LOC103651612;gene-LOC100381421;gene-LOC100286008;gene-LOC100281709	LOC100282482;LOC100382896;LOC100193190;LOC100382013;LOC100194241;LOC100281735;LOC103651612;LOC100381421;LOC100286008;LOC100281709
31	GO:0006875	BP	cellular metal ion homeostasis	31/6173	145/42682	0.0238709	0.208564	gene-LOC103632817;gene-LOC100286108;gene-LOC541635;gene-LOC103639290;gene-LOC542732;gene-LOC103633091;gene-LOC100272720;gene-LOC100192891;gene-LOC100283390;gene-LOC100381541;gene-LOC100276509;gene-LOC100191939;gene-LOC103651034;gene-LOC103647314;gene-LOC100383509;gene-LOC103649242;gene-LOC100279847;gene-LOC100285751;gene-LOC109945012;gene-LOC103629364;gene-LOC103632716;gene-LOC103626994;gene-LOC1…	LOC103632817;LOC100286108;LOC541635;LOC103639290;LOC542732;LOC103633091;LOC100272720;LOC100192891;LOC100283390;LOC100381541;LOC100276509;LOC100191939;LOC103651034;LOC103647314;LOC100383509;LOC103649242;LOC100279847;LOC100285751;LOC109945012;LOC103629364;LOC103632716;LOC103626994;LOC100382332;LOC100273360;LOC103633488;LOC103630585;LOC100216822;LOC103636167;LOC100216800;LOC111590560;LOC100279331
7	GO:0006972	BP	hyperosmotic response	7/6173	21/42682	0.0239085	0.208564	gene-LOC100193926;gene-LOC100127531;gene-LOC100191755;gene-LOC100284744;gene-LOC100272732;gene-LOC100285849;gene-LOC100191728	LOC100193926;LOC100127531;LOC100191755;LOC100284744;LOC100272732;LOC100285849;LOC100191728
7	GO:0007205	BP	protein kinase C-activating G protein-coupled receptor signaling pathway	7/6173	21/42682	0.0239085	0.208564	gene-LOC100127509;gene-LOC100127508;gene-LOC100384658;gene-LOC100127510;gene-LOC100281710;gene-LOC100284664;gene-LOC109617029	LOC100127509;LOC100127508;LOC100384658;LOC100127510;LOC100281710;LOC100284664;LOC109617029
3	GO:0042360	BP	vitamin E metabolic process	3/6173	5/42682	0.0240611	0.208564	gene-LOC100283007;gene-LOC100280305;gene-LOC732789	LOC100283007;LOC100280305;LOC732789
3	GO:0019860	BP	uracil metabolic process	3/6173	5/42682	0.0240611	0.208564	gene-LOC100274265;gene-LOC100272767;gene-LOC100286008	LOC100274265;LOC100272767;LOC100286008
3	GO:0009785	BP	blue light signaling pathway	3/6173	5/42682	0.0240611	0.208564	gene-LOC100275550;gene-LOC100274851;gene-LOC103648675	LOC100275550;LOC100274851;LOC103648675
3	GO:0048871	BP	multicellular organismal homeostasis	3/6173	5/42682	0.0240611	0.208564	gene-LOC100285076;gene-LOC100281242;gene-LOC103641704	LOC100285076;LOC100281242;LOC103641704
3	GO:0019323	BP	pentose catabolic process	3/6173	5/42682	0.0240611	0.208564	gene-LOC103651390;gene-LOC100282201;gene-LOC100274365	LOC103651390;LOC100282201;LOC100274365
3	GO:0008614	BP	pyridoxine metabolic process	3/6173	5/42682	0.0240611	0.208564	gene-LOC100277985;gene-LOC100272732;gene-SMK2	LOC100277985;LOC100272732;SMK2
3	GO:0030522	BP	intracellular receptor signaling pathway	3/6173	5/42682	0.0240611	0.208564	gene-LOC100275550;gene-LOC100274851;gene-LOC103648675	LOC100275550;LOC100274851;LOC103648675
3	GO:0001666	BP	response to hypoxia	3/6173	5/42682	0.0240611	0.208564	gene-LOC100279899;gene-LOC100280907;gene-LOC103653979	LOC100279899;LOC100280907;LOC103653979
3	GO:0010258	BP	NADH dehydrogenase complex (plastoquinone) assembly	3/6173	5/42682	0.0240611	0.208564	gene-LOC103636267;gene-LOC100192546;gene-LOC100277223	LOC103636267;LOC100192546;LOC100277223
3	GO:0010189	BP	vitamin E biosynthetic process	3/6173	5/42682	0.0240611	0.208564	gene-LOC100283007;gene-LOC100280305;gene-LOC732789	LOC100283007;LOC100280305;LOC732789
3	GO:0009443	BP	pyridoxal 5'-phosphate salvage	3/6173	5/42682	0.0240611	0.208564	gene-LOC100193172;gene-LOC100283562;gene-LOC100277985	LOC100193172;LOC100283562;LOC100277985
3	GO:0043007	BP	maintenance of rDNA	3/6173	5/42682	0.0240611	0.208564	gene-LOC100286037;gene-LOC100382562;gene-LOC100126928	LOC100286037;LOC100382562;LOC100126928
3	GO:0042549	BP	photosystem II stabilization	3/6173	5/42682	0.0240611	0.208564	gene-LOC100283816;gene-LOC100191684;gene-LOC100272890	LOC100283816;LOC100191684;LOC100272890
3	GO:0009840	CC	chloroplastic endopeptidase Clp complex	3/6173	5/42682	0.0240611	0.208564	gene-LOC103634566;gene-LOC100194286;gene-LOC100280211	LOC103634566;LOC100194286;LOC100280211
3	GO:0009317	CC	acetyl-CoA carboxylase complex	3/6173	5/42682	0.0240611	0.208564	gene-LOC118474714;gene-LOC118474851;gene-LOC118474841	LOC118474714;LOC118474851;LOC118474841
3	GO:0001405	CC	PAM complex, Tim23 associated import motor	3/6173	5/42682	0.0240611	0.208564	gene-LOC100272350;gene-LOC100282065;gene-LOC100280573	LOC100272350;LOC100282065;LOC100280573
[truncated: 164 more rows]

## Sheet: CK_HT_B73
Number	GO ID	Term Type	Description	Ratio_in_study	Ratio_in_pop	Pvalue	Padjust	Gene_ids	Gene_names
[truncated: 729 more rows]

[truncated: 1 more sheets: CK_HT_SH19B]
