# Supplementary material for: Transcriptomic Analysis of Three Differentially Senescing Maize (Zea mays L.) Inbred Lines upon Heat Stress
Source: Int J Mol Sci. 2023 Jun 6;24(12):9782. doi: 10.3390/ijms24129782 (PMC10298251; doi:10.3390/ijms24129782)
Supplement: Supplementary file 1 [file ijms-24-09782-s001.zip › Supplementary File S3.xlsx]

## Sheet: CK_HT_PH4CV
Num	Pathway id	Description	Database	Ratio_in_study	Ratio_in_pop	Pvalue	Padjust	First Category	Second Category	Gene_ids	Gene_names
27	map00196	Photosynthesis - antenna proteins	KEGG PATHWAY	27/3134	35/18615	6.75038e-15	8.57298e-13	Metabolism	Energy metabolism	gene-LOC100216729|gene-LOC100282021|gene-LOC542530|gene-LOC542320|gene-LOC542321|gene-LOC100282214|gene-LOC100274453|gene-LOC103651575|gene-LOC103651577|gene-LOC103651578|gene-LOC100191715|gene-LOC100281791|gene-LOC100281795|gene-LOC100282512|gene-LOC100283212|gene-LOC100273752|gene-LOC109944391|gene-LOC542478|gene-LOC100280410|gene-LOC100273427|gene-LOC100193833|gene-LOC100281248|gene-LOC1002840…	LOC100216729;LOC100282021;LOC542530;LOC542320;LOC542321;LOC100282214;LOC100274453;LOC103651575;LOC103651577;LOC103651578;LOC100191715;LOC100281791;LOC100281795;LOC100282512;LOC100283212;LOC100273752;LOC109944391;LOC542478;LOC100280410;LOC100273427;LOC100193833;LOC100281248;LOC100284001;LOC100281879;LOC542716;LOC100282054;LOC100284154
85	map00195	Photosynthesis	KEGG PATHWAY	85/3134	231/18615	1.88936e-13	1.19974e-11	Metabolism	Energy metabolism	gene-LOC542126|gene-LOC100279224|gene-LOC118471911|gene-LOC100282027|gene-LOC100281924|gene-LOC118475927|gene-LOC542558|gene-LOC100285458|gene-LOC100283848|gene-LOC103625835|gene-LOC542279|gene-LOC103627333|gene-LOC100273354|gene-LOC118473847|gene-LOC100191704|gene-LOC100273026|gene-LOC100283327|gene-LOC100192779|gene-LOC100281679|gene-LOC109945128|gene-LOC542713|gene-LOC100284847|gene-LOC541791|…	LOC542126;LOC100279224;LOC118471911;LOC100282027;LOC100281924;LOC118475927;LOC542558;LOC100285458;LOC100283848;LOC103625835;LOC542279;LOC103627333;LOC100273354;LOC118473847;LOC100191704;LOC100273026;LOC100283327;LOC100192779;LOC100281679;LOC109945128;LOC542713;LOC100284847;LOC541791;LOC118474816;LOC118474767;LOC118475434;LOC103628935;LOC118474823;LOC100281235;LOC100280996;LOC118474851;LOC10028099…
84	map00500	Starch and sucrose metabolism	KEGG PATHWAY	84/3134	278/18615	2.02427e-08	8.56942e-07	Metabolism	Carbohydrate metabolism	gene-LOC100502394|gene-LOC542510|gene-LOC542481|gene-LOC103652987|gene-LOC100281927|gene-LOC100281146|gene-LOC100192598|gene-LOC542295|gene-LOC541868|gene-LOC100281141|gene-LOC541656|gene-LOC542711|gene-LOC542318|gene-LOC100285169|gene-LOC100136828|gene-LOC542414|gene-LOC100283908|gene-LOC542365|gene-LOC103650849|gene-LOC103634742|gene-LOC100285860|gene-LOC103627752|gene-LOC732807|gene-LOC1036462…	LOC100502394;LOC542510;LOC542481;LOC103652987;LOC100281927;LOC100281146;LOC100192598;LOC542295;LOC541868;LOC100281141;LOC541656;LOC542711;LOC542318;LOC100285169;LOC100136828;LOC542414;LOC100283908;LOC542365;LOC103650849;LOC103634742;LOC100285860;LOC103627752;LOC732807;LOC103646225;LOC542342;LOC100278364;LOC542107;LOC100281579;LOC100101531;LOC100170239;LOC542737;LOC100192939;LOC118472308;LOC109943…
65	map00010	Glycolysis / Gluconeogenesis	KEGG PATHWAY	65/3134	257/18615	0.00034676	0.0110096	Metabolism	Carbohydrate metabolism	gene-LOC542759|gene-LOC100282142|gene-LOC103646525|gene-LOC542651|gene-LOC103642047|gene-LOC118472308|gene-LOC100282820|gene-LOC100281585|gene-LOC103641594|gene-LOC100501285|gene-LOC100194404|gene-LOC542510|gene-LOC100272845|gene-LOC100281237|gene-LOC100273990|gene-LOC100280692|gene-LOC103634611|gene-LOC541781|gene-LOC100285796|gene-LOC103635678|gene-LOC100282233|gene-LOC100273196|gene-LOC542364|…	LOC542759;LOC100282142;LOC103646525;LOC542651;LOC103642047;LOC118472308;LOC100282820;LOC100281585;LOC103641594;LOC100501285;LOC100194404;LOC542510;LOC100272845;LOC100281237;LOC100273990;LOC100280692;LOC103634611;LOC541781;LOC100285796;LOC103635678;LOC100282233;LOC100273196;LOC542364;LOC100193894;LOC100383565;LOC100283899;LOC100272999;LOC103634682;LOC100381673;LOC100279373;LOC103651489;LOC10027373…
22	map00941	Flavonoid biosynthesis	KEGG PATHWAY	22/3134	65/18615	0.000640644	0.0135603	Metabolism	Biosynthesis of other secondary metabolites	gene-LOC103652362|gene-LOC100281073|gene-LOC100286107|gene-LOC542712|gene-LOC100274415|gene-LOC100272756|gene-LOC100279986|gene-LOC103648159|gene-LOC100276821|gene-LOC100279982|gene-LOC100279887|gene-LOC100284018|gene-LOC103636555|gene-LOC100273683|gene-LOC100127010|gene-LOC103649769|gene-LOC100280098|gene-LOC100284063|gene-LOC100282500|gene-LOC100284770|gene-LOC100282642|gene-LOC100273383	LOC103652362;LOC100281073;LOC100286107;LOC542712;LOC100274415;LOC100272756;LOC100279986;LOC103648159;LOC100276821;LOC100279982;LOC100279887;LOC100284018;LOC103636555;LOC100273683;LOC100127010;LOC103649769;LOC100280098;LOC100284063;LOC100282500;LOC100284770;LOC100282642;LOC100273383
48	map00620	Pyruvate metabolism	KEGG PATHWAY	48/3134	180/18615	0.000565733	0.0143696	Metabolism	Carbohydrate metabolism	gene-LOC542759|gene-LOC103646525|gene-LOC100280786|gene-LOC100282233|gene-LOC103637089|gene-LOC100282820|gene-LOC100383599|gene-LOC103638230|gene-LOC100501486|gene-LOC100273990|gene-LOC100283899|gene-LOC542364|gene-LOC542252|gene-LOC109939197|gene-LOC100285796|gene-LOC100280692|gene-LOC101202696|gene-LOC100284598|gene-LOC100274017|gene-LOC100193894|gene-LOC100383565|gene-LOC100193244|gene-LOC1002…	LOC542759;LOC103646525;LOC100280786;LOC100282233;LOC103637089;LOC100282820;LOC100383599;LOC103638230;LOC100501486;LOC100273990;LOC100283899;LOC542364;LOC542252;LOC109939197;LOC100285796;LOC100280692;LOC101202696;LOC100284598;LOC100274017;LOC100193894;LOC100383565;LOC100193244;LOC100272999;LOC103634682;LOC100381673;LOC542393;LOC100281089;LOC542479;LOC541622;LOC542331;LOC100192900;LOC103642664;LOC5…
14	map00902	Monoterpenoid biosynthesis	KEGG PATHWAY	14/3134	36/18615	0.00133752	0.0212332	Metabolism	Metabolism of terpenoids and polyketides	gene-LOC103654242|gene-LOC100383517|gene-LOC732758|gene-LOC732759|gene-LOC100282611|gene-LOC100283727|gene-LOC100217017|gene-LOC100282827|gene-LOC100281699|gene-LOC100274235|gene-LOC100280958|gene-LOC100282122|gene-LOC100192556|gene-LOC100382222	LOC103654242;LOC100383517;LOC732758;LOC732759;LOC100282611;LOC100283727;LOC100217017;LOC100282827;LOC100281699;LOC100274235;LOC100280958;LOC100282122;LOC100192556;LOC100382222
43	map00710	Carbon fixation in photosynthetic organisms	KEGG PATHWAY	43/3134	162/18615	0.0011756	0.0213288	Metabolism	Energy metabolism	gene-LOC542759|gene-LOC100282142|gene-LOC100274365|gene-LOC103637089|gene-LOC100281237|gene-LOC542368|gene-LOC100272845|gene-LOC100273311|gene-LOC100284842|gene-LOC542479|gene-LOC103635678|gene-LOC100273196|gene-LOC118474841|gene-LOC542290|gene-LOC100501486|gene-LOC103634682|gene-LOC103642664|gene-LOC100274515|gene-LOC100280823|gene-LOC541622|gene-LOC542331|gene-LOC100282201|gene-LOC542212|gene-L…	LOC542759;LOC100282142;LOC100274365;LOC103637089;LOC100281237;LOC542368;LOC100272845;LOC100273311;LOC100284842;LOC542479;LOC103635678;LOC100273196;LOC118474841;LOC542290;LOC100501486;LOC103634682;LOC103642664;LOC100274515;LOC100280823;LOC541622;LOC542331;LOC100282201;LOC542212;LOC103635817;LOC542233;LOC542374;LOC100279820;LOC542393;LOC100282845;shbp1;LOC100284598;LOC109939197;LOC107305678;LOC1002…
27	map00860	Porphyrin and chlorophyll metabolism	KEGG PATHWAY	27/3134	97/18615	0.00447546	0.0516713	Metabolism	Metabolism of cofactors and vitamins	gene-LOC100283007|gene-LOC100383787|gene-LOC100191548|gene-LOC100192754|gene-LOC103634652|gene-LOC732841|gene-LOC100274228|gene-LOC100193466|gene-LOC110599587|gene-LOC100192013|gene-LOC100381341|gene-LOC103625782|gene-LOC606426|gene-LOC606425|gene-LOC103648876|gene-LOC100382191|gene-LOC100279847|gene-LOC100273426|gene-LOC100284976|gene-LOC542745|gene-LOC100383266|gene-LOC100284108|gene-LOC1002170…	LOC100283007;LOC100383787;LOC100191548;LOC100192754;LOC103634652;LOC732841;LOC100274228;LOC100193466;LOC110599587;LOC100192013;LOC100381341;LOC103625782;LOC606426;LOC606425;LOC103648876;LOC100382191;LOC100279847;LOC100273426;LOC100284976;LOC542745;LOC100383266;LOC100284108;LOC100217089;LOC103631716;LOC100280491;pcr1;LOC100383208
8	map00402	Benzoxazinoid biosynthesis	KEGG PATHWAY	8/3134	17/18615	0.00368604	0.0520142	Metabolism	Biosynthesis of other secondary metabolites	gene-LOC100216728|gene-LOC100273163|gene-LOC103644182|gene-LOC103652724|gene-LOC103652726|gene-LOC542117|gene-LOC541977|gene-LOC100382554	LOC100216728;LOC100273163;LOC103644182;LOC103652724;LOC103652726;LOC542117;LOC541977;LOC100382554
67	map00940	Phenylpropanoid biosynthesis	KEGG PATHWAY	67/3134	292/18615	0.004146	0.0526542	Metabolism	Biosynthesis of other secondary metabolites	gene-LOC100285564|gene-LOC100272376|gene-LOC100283865|gene-LOC100285655|gene-LOC100193733|gene-LOC100280077|gene-LOC100216995|gene-LOC100285899|gene-LOC541914|gene-LOC109939191|gene-LOC100193405|gene-LOC541913|gene-LOC100281336|gene-LOC100273454|gene-LOC100273479|gene-LOC100272764|gene-LOC100125646|gene-LOC542414|gene-LOC100216875|gene-LOC100272868|gene-LOC100191850|gene-LOC103634742|gene-LOC1036…	LOC100285564;LOC100272376;LOC100283865;LOC100285655;LOC100193733;LOC100280077;LOC100216995;LOC100285899;LOC541914;LOC109939191;LOC100193405;LOC541913;LOC100281336;LOC100273454;LOC100273479;LOC100272764;LOC100125646;LOC542414;LOC100216875;LOC100272868;LOC100191850;LOC103634742;LOC103635633;LOC103648159;LOC103653944;LOC732807;LOC103646225;LOC100281532;LOC100101533;LOC100279986;LOC100192939;LOC10028…
22	map00280	Valine, leucine and isoleucine degradation	KEGG PATHWAY	22/3134	78/18615	0.00821187	0.086909	Metabolism	Amino acid metabolism	gene-LOC100273293|gene-LOC103646321|gene-LOC100283587|gene-LOC100193689|gene-LOC100191754|gene-LOC100283920|gene-LOC100277777|gene-LOC100281255|gene-LOC100280692|gene-LOC101202696|gene-LOC100274017|gene-LOC100281617|gene-LOC100191513|gene-LOC542567|gene-LOC100274311|gene-LOC100217040|gene-LOC100282748|gene-LOC100283677|gene-LOC100280665|gene-LOC100383599|gene-LOC100283617|gene-LOC100501719	LOC100273293;LOC103646321;LOC100283587;LOC100193689;LOC100191754;LOC100283920;LOC100277777;LOC100281255;LOC100280692;LOC101202696;LOC100274017;LOC100281617;LOC100191513;LOC542567;LOC100274311;LOC100217040;LOC100282748;LOC100283677;LOC100280665;LOC100383599;LOC100283617;LOC100501719
18	map00770	Pantothenate and CoA biosynthesis	KEGG PATHWAY	18/3134	61/18615	0.00979933	0.0957319	Metabolism	Metabolism of cofactors and vitamins	gene-LOC100274265|gene-LOC100280692|gene-LOC103652503|gene-LOC103649105|gene-LOC100193520|gene-LOC100191754|gene-LOC103633092|gene-LOC100384522|gene-LOC100281255|gene-LOC542567|gene-LOC100280465|gene-LOC100273676|gene-LOC100284799|gene-LOC101027113|gene-LOC103626591|gene-LOC100272767|gene-LOC100194295|gene-LOC100384514	LOC100274265;LOC100280692;LOC103652503;LOC103649105;LOC100193520;LOC100191754;LOC103633092;LOC100384522;LOC100281255;LOC542567;LOC100280465;LOC100273676;LOC100284799;LOC101027113;LOC103626591;LOC100272767;LOC100194295;LOC100384514
8	map00750	Vitamin B6 metabolism	KEGG PATHWAY	8/3134	20/18615	0.0119095	0.108036	Metabolism	Metabolism of cofactors and vitamins	gene-LOC100193172|gene-LOC100283562|gene-LOC100272732|gene-LOC100277985|gene-LOC100502503|gene-LOC103630689|gene-SMK2|gene-LOC103636051	LOC100193172;LOC100283562;LOC100272732;LOC100277985;LOC100502503;LOC103630689;SMK2;LOC103636051
31	map00250	Alanine, aspartate and glutamate metabolism	KEGG PATHWAY	31/3134	127/18615	0.0182769	0.154744	Metabolism	Amino acid metabolism	gene-LOC103630215|gene-LOC103636185|gene-LOC100284394|gene-LOC100191549|gene-LOC103644300|gene-LOC100194010|gene-LOC103649216|gene-LOC100273311|gene-LOC109941186|gene-LOC542400|gene-LOC103635621|gene-LOC103632117|gene-LOC103630426|gene-LOC100284842|gene-LOC542215|gene-LOC103630704|gene-LOC100192350|gene-LOC100192351|gene-LOC100279867|gene-LOC100281060|gene-LOC100282849|gene-LOC103651348|gene-LOC1…	LOC103630215;LOC103636185;LOC100284394;LOC100191549;LOC103644300;LOC100194010;LOC103649216;LOC100273311;LOC109941186;LOC542400;LOC103635621;LOC103632117;LOC103630426;LOC100284842;LOC542215;LOC103630704;LOC100192350;LOC100192351;LOC100279867;LOC100281060;LOC100282849;LOC103651348;LOC109941471;LOC103638382;LOC100282482;LOC100191977;LOC100282625;LOC103645944;LOC100284047;LOC103645841;LOC100216685
20	map00592	alpha-Linolenic acid metabolism	KEGG PATHWAY	20/3134	75/18615	0.0210787	0.167312	Metabolism	Lipid metabolism	gene-opr6|gene-LOC103646321|gene-LOC100281695|gene-ts1|gene-lox11|gene-LOC103655866|gene-LOC100216803|gene-lox9|gene-aos1|gene-aos2|gene-LOC100281822|gene-LOC100274307|gene-LOC103652794|gene-opr8|gene-LOC100191288|gene-opr2|gene-LOC103628476|gene-LOC542364|gene-aoc2|gene-opr7	opr6;LOC103646321;LOC100281695;ts1;lox11;LOC103655866;LOC100216803;lox9;aos1;aos2;LOC100281822;LOC100274307;LOC103652794;opr8;LOC100191288;opr2;LOC103628476;LOC542364;aoc2;opr7
25	map04712	Circadian rhythm - plant	KEGG PATHWAY	25/3134	100/18615	0.0239964	0.179267	Organismal Systems	Environmental adaptation	gene-LOC100381811|gene-LOC100281091|gene-LOC100286123|gene-LOC103647963|gene-LOC100192956|gene-LOC100127539|gene-LOC103638645|gene-LOC100273598|gene-LOC103633556|gene-LOC109939268|gene-LOC100274415|gene-LOC100383277|gene-LOC100127527|gene-LOC103633488|gene-LOC103633607|gene-LOC100281433|gene-LOC100280240|gene-LOC103633010|gene-LOC100279991|gene-LOC100279726|gene-LOC115101004|gene-LOC100192868|gen…	LOC100381811;LOC100281091;LOC100286123;LOC103647963;LOC100192956;LOC100127539;LOC103638645;LOC100273598;LOC103633556;LOC109939268;LOC100274415;LOC100383277;LOC100127527;LOC103633488;LOC103633607;LOC100281433;LOC100280240;LOC103633010;LOC100279991;LOC100279726;LOC115101004;LOC100192868;LOC100383534;LOC100282642;LOC103647579
11	map00730	Thiamine metabolism	KEGG PATHWAY	11/3134	36/18615	0.0303415	0.202809	Metabolism	Metabolism of cofactors and vitamins	gene-LOC606484|gene-LOC103631588|gene-LOC100384006|gene-LOC100382527|gene-LOC542715|gene-LOC542714|gene-LOC100282194|gene-LOC100281242|gene-LOC103645783|gene-LOC606430|gene-LOC732816	LOC606484;LOC103631588;LOC100384006;LOC100382527;LOC542715;LOC542714;LOC100282194;LOC100281242;LOC103645783;LOC606430;LOC732816
15	map00908	Zeatin biosynthesis	KEGG PATHWAY	15/3134	54/18615	0.0299114	0.211041	Metabolism	Metabolism of terpenoids and polyketides	gene-LOC100191964|gene-LOC100216716|gene-LOC103626975|gene-LOC542507|gene-LOC103627130|gene-LOC100280269|gene-LOC100281803|gene-LOC103647914|gene-LOC100526749|gene-LOC100272805|gene-LOC542585|gene-LOC100280446|gene-LOC100285624|gene-LOC103649679|gene-LOC103641859	LOC100191964;LOC100216716;LOC103626975;LOC542507;LOC103627130;LOC100280269;LOC100281803;LOC103647914;LOC100526749;LOC100272805;LOC542585;LOC100280446;LOC100285624;LOC103649679;LOC103641859
8	map00960	Tropane, piperidine and pyridine alkaloid biosynthesis	KEGG PATHWAY	8/3134	24/18615	0.0373059	0.225612	Metabolism	Biosynthesis of other secondary metabolites	gene-LOC100282625|gene-LOC100191816|gene-LOC100284821|gene-LOC100191987|gene-LOC100273624|gene-LOC100273311|gene-LOC100279205|gene-LOC109941857	LOC100282625;LOC100191816;LOC100284821;LOC100191987;LOC100273624;LOC100273311;LOC100279205;LOC109941857
16	map00910	Nitrogen metabolism	KEGG PATHWAY	16/3134	60/18615	0.036521	0.231908	Metabolism	Energy metabolism	gene-LOC100275493|gene-LOC103654219|gene-LOC100285064|gene-LOC542278|gene-LOC109944895|gene-LOC542215|gene-LOC103651348|gene-LOC100381446|gene-LOC100280638|gene-LOC100282652|gene-LOC100383210|gene-LOC100274597|gene-LOC103636185|gene-LOC542400|gene-LOC103643134|gene-LOC103630704	LOC100275493;LOC103654219;LOC100285064;LOC542278;LOC109944895;LOC542215;LOC103651348;LOC100381446;LOC100280638;LOC100282652;LOC100383210;LOC100274597;LOC103636185;LOC542400;LOC103643134;LOC103630704
30	map00562	Inositol phosphate metabolism	KEGG PATHWAY	30/3134	131/18615	0.0445039	0.2355	Metabolism	Carbohydrate metabolism	gene-LOC103632727|gene-LOC100282142|gene-LOC100136826|gene-LOC100276170|gene-LOC100037797|gene-LOC103653626|gene-LOC100381529|gene-LOC103632346|gene-LOC103636073|gene-LOC100501806|gene-LOC100282774|gene-LOC103635048|gene-LOC100191939|gene-LOC103643864|gene-LOC109939400|gene-LOC100283131|gene-LOC100280823|gene-LOC100384643|gene-LOC542540|gene-LOC100383869|gene-LOC100274311|gene-LOC100126363|gene-L…	LOC103632727;LOC100282142;LOC100136826;LOC100276170;LOC100037797;LOC103653626;LOC100381529;LOC103632346;LOC103636073;LOC100501806;LOC100282774;LOC103635048;LOC100191939;LOC103643864;LOC109939400;LOC100283131;LOC100280823;LOC100384643;LOC542540;LOC100383869;LOC100274311;LOC100126363;LOC100384405;LOC103644330;LOC103640854;LOC100273421;LOC103643294;LOC100278275;LOC100191222;LOC100381628
85	map04141	Protein processing in endoplasmic reticulum	KEGG PATHWAY	85/3134	423/18615	0.0426826	0.235682	Genetic Information Processing	Folding, sorting and degradation	gene-LOC100272368|gene-LOC100381521|gene-LOC100191508|gene-LOC100384473|gene-LOC103651070|gene-LOC100283766|gene-LOC100282148|gene-LOC103654949|gene-LOC100286241|gene-LOC100279881|gene-LOC100286044|gene-LOC542576|gene-LOC606470|gene-LOC103635449|gene-LOC103651028|gene-LOC100280571|gene-LOC100280576|gene-LOC100282088|gene-LOC103634805|gene-LOC100272911|gene-LOC100281798|gene-LOC103647314|gene-LOC1…	LOC100272368;LOC100381521;LOC100191508;LOC100384473;LOC103651070;LOC100283766;LOC100282148;LOC103654949;LOC100286241;LOC100279881;LOC100286044;LOC542576;LOC606470;LOC103635449;LOC103651028;LOC100280571;LOC100280576;LOC100282088;LOC103634805;LOC100272911;LOC100281798;LOC103647314;LOC100286168;LOC100286003;LOC103649807;LOC100304380;LOC100191598;LOC542421;LOC100196928;LOC542732;LOC103625973;LOC10028…
55	map00520	Amino sugar and nucleotide sugar metabolism	KEGG PATHWAY	55/3134	261/18615	0.0421825	0.243508	Metabolism	Carbohydrate metabolism	gene-LOC100283867|gene-LOC542510|gene-LOC100284575|gene-LOC542107|gene-LOC100216890|gene-LOC100192958|gene-LOC103647616|gene-LOC100194010|gene-LOC100193447|gene-sm1|gene-LOC542592|gene-LOC100274751|gene-LOC100191862|gene-LOC103633593|gene-LOC100280704|gene-LOC542295|gene-LOC100281825|gene-LOC100282677|gene-LOC118472308|gene-LOC100382003|gene-LOC100101531|gene-LOC542737|gene-LOC103649574|gene-LOC1…	LOC100283867;LOC542510;LOC100284575;LOC542107;LOC100216890;LOC100192958;LOC103647616;LOC100194010;LOC100193447;sm1;LOC542592;LOC100274751;LOC100191862;LOC103633593;LOC100280704;LOC542295;LOC100281825;LOC100282677;LOC118472308;LOC100382003;LOC100101531;LOC542737;LOC103649574;LOC103651489;LOC100274481;LOC100383496;LOC542072;LOC100274298;LOC100191781;LOC100191571;LOC118473163;LOC100282847;LOC1002834…
14	map00650	Butanoate metabolism	KEGG PATHWAY	14/3134	53/18615	0.05202	0.264262	Metabolism	Carbohydrate metabolism	gene-LOC100191282|gene-LOC101202696|gene-LOC100283677|gene-LOC100274017|gene-LOC100284394|gene-LOC103645944|gene-LOC100193689|gene-LOC100191549|gene-LOC103638382|gene-LOC100284047|gene-LOC100282207|gene-LOC100284799|gene-LOC100281089|gene-LOC103632117	LOC100191282;LOC101202696;LOC100283677;LOC100274017;LOC100284394;LOC103645944;LOC100193689;LOC100191549;LOC103638382;LOC100284047;LOC100282207;LOC100284799;LOC100281089;LOC103632117
35	map00630	Glyoxylate and dicarboxylate metabolism	KEGG PATHWAY	35/3134	161/18615	0.0623113	0.293094	Metabolism	Carbohydrate metabolism	gene-LOC100280398|gene-LOC100283723|gene-LOC100193070|gene-LOC542369|gene-LOC103646525|gene-LOC103646852|gene-LOC542400|gene-LOC100284842|gene-LOC100193796|gene-LOC103627631|gene-LOC101202696|gene-LOC100274017|gene-LOC100216599|gene-LOC100274052|gene-LOC100285987|gene-LOC541946|gene-LOC542215|gene-LOC100281089|gene-LOC100282207|gene-LOC103647708|gene-LOC542212|gene-LOC100281040|gene-LOC542370|gen…	LOC100280398;LOC100283723;LOC100193070;LOC542369;LOC103646525;LOC103646852;LOC542400;LOC100284842;LOC100193796;LOC103627631;LOC101202696;LOC100274017;LOC100216599;LOC100274052;LOC100285987;LOC541946;LOC542215;LOC100281089;LOC100282207;LOC103647708;LOC542212;LOC100281040;LOC542370;LOC542252;LOC103638381;LOC100381446;LOC107305678;LOC103633249;LOC118474841;LOC100383599;LOC100279332;LOC103641421;LOC1…
25	map00030	Pentose phosphate pathway	KEGG PATHWAY	25/3134	109/18615	0.061314	0.299495	Metabolism	Carbohydrate metabolism	gene-LOC118472308|gene-LOC100281585|gene-LOC100272845|gene-LOC100285062|gene-LOC100191851|gene-LOC100273196|gene-LOC100274365|gene-LOC100382228|gene-LOC100284317|gene-LOC103651489|gene-LOC100383765|gene-LOC100279231|gene-LOC100274515|gene-LOC103646434|gene-LOC100282201|gene-LOC100281592|gene-LOC542721|gene-LOC100279290|gene-LOC100282975|gene-LOC103651390|gene-LOC100273700|gene-LOC100216767|gene-L…	LOC118472308;LOC100281585;LOC100272845;LOC100285062;LOC100191851;LOC100273196;LOC100274365;LOC100382228;LOC100284317;LOC103651489;LOC100383765;LOC100279231;LOC100274515;LOC103646434;LOC100282201;LOC100281592;LOC542721;LOC100279290;LOC100282975;LOC103651390;LOC100273700;LOC100216767;LOC101027252;LOC100284771;LOC542358
26	map00052	Galactose metabolism	KEGG PATHWAY	26/3134	115/18615	0.0663276	0.300843	Metabolism	Carbohydrate metabolism	gene-LOC100280970|gene-LOC542510|gene-LOC118472308|gene-LOC103641497|gene-LOC103644222|gene-LOC100281585|gene-LOC103648849|gene-LOC100285169|gene-LOC606463|gene-LOC109943123|gene-LOC606464|gene-LOC606403|gene-LOC103651489|gene-LOC606405|gene-LOC100279231|gene-LOC100274554|gene-LOC542721|gene-LOC100191144|gene-LOC542358|gene-LOC100281190|gene-LOC100192075|gene-LOC100284107|gene-LOC100217298|gene-L…	LOC100280970;LOC542510;LOC118472308;LOC103641497;LOC103644222;LOC100281585;LOC103648849;LOC100285169;LOC606463;LOC109943123;LOC606464;LOC606403;LOC103651489;LOC606405;LOC100279231;LOC100274554;LOC542721;LOC100191144;LOC542358;LOC100281190;LOC100192075;LOC100284107;LOC100217298;LOC100283735;LOC606431;LOC542314
2	map00965	Betalain biosynthesis	KEGG PATHWAY	2/3134	3/18615	0.075475	0.309204	Metabolism	Biosynthesis of other secondary metabolites	gene-LOC103650928|gene-LOC100278150	LOC103650928;LOC100278150
12	map00360	Phenylalanine metabolism	KEGG PATHWAY	12/3134	46/18615	0.0745942	0.315782	Metabolism	Amino acid metabolism	gene-LOC100283862|gene-LOC103627433|gene-LOC100282625|gene-LOC606444|gene-LOC100281532|gene-LOC100191816|gene-LOC100191282|gene-LOC100191987|gene-LOC100273311|gene-LOC100279205|gene-LOC100381820|gene-LOC109941857	LOC100283862;LOC103627433;LOC100282625;LOC606444;LOC100281532;LOC100191816;LOC100191282;LOC100191987;LOC100273311;LOC100279205;LOC100381820;LOC109941857
47	map00564	Glycerophospholipid metabolism	KEGG PATHWAY	47/3134	227/18615	0.072397	0.317049	Metabolism	Lipid metabolism	gene-LOC100284256|gene-LOC100284789|gene-LOC100283806|gene-LOC100127510|gene-LOC100283945|gene-LOC100275554|gene-LOC100285585|gene-LOC100384658|gene-LOC100136826|gene-LOC109942973|gene-LOC100191712|gene-LOC100194409|gene-LOC103644330|gene-LOC100283193|gene-LOC100283662|gene-LOC100276493|gene-LOC100216900|gene-LOC103643956|gene-LOC103635415|gene-LOC100272401|gene-LOC100273469|gene-LOC100285850|gen…	LOC100284256;LOC100284789;LOC100283806;LOC100127510;LOC100283945;LOC100275554;LOC100285585;LOC100384658;LOC100136826;LOC109942973;LOC100191712;LOC100194409;LOC103644330;LOC100283193;LOC100283662;LOC100276493;LOC100216900;LOC103643956;LOC103635415;LOC100272401;LOC100273469;LOC100285850;LOC100273865;LOC100383215;LOC100383478;LOC100284664;LOC103654297;LOC100127509;LOC100127508;LOC100274532;LOC100283…
10	map00740	Riboflavin metabolism	KEGG PATHWAY	10/3134	37/18615	0.0806718	0.320166	Metabolism	Metabolism of cofactors and vitamins	gene-LOC100283746|gene-LOC103627338|gene-LOC100191772|gene-LOC103645105|gene-LOC100282823|gene-LOC100284485|gene-LOC100280465|gene-LOC100284794|gene-LOC100284727|gene-LOC100279214	LOC100283746;LOC103627338;LOC100191772;LOC103645105;LOC100282823;LOC100284485;LOC100280465;LOC100284794;LOC100284727;LOC100279214
8	map00780	Biotin metabolism	KEGG PATHWAY	8/3134	28/18615	0.0853541	0.328484	Metabolism	Metabolism of cofactors and vitamins	gene-LOC100501353|gene-LOC100279917|gene-LOC103631989|gene-LOC100283232|gene-LOC100383498|gene-LOC100193451|gene-LOC100273566|gene-LOC100382888	LOC100501353;LOC100279917;LOC103631989;LOC100283232;LOC100383498;LOC100193451;LOC100273566;LOC100382888
101	map00190	Oxidative phosphorylation	KEGG PATHWAY	101/3134	530/18615	0.0936288	0.349731	Metabolism	Energy metabolism	gene-LOC542328|gene-LOC118473847|gene-LOC118473842|gene-LOC100384355|gene-LOC118474816|gene-LOC100216710|gene-LOC100280996|gene-LOC103630464|gene-LOC118475430|gene-LOC118475432|gene-LOC103626681|gene-LOC118474881|gene-LOC118474884|gene-LOC118475831|gene-LOC118473354|gene-LOC118473858|gene-ZeamMp182|gene-LOC100216827|gene-LOC118475932|gene-LOC118475684|gene-LOC118475683|gene-ZeamMp108|gene-LOC1036…	LOC542328;LOC118473847;LOC118473842;LOC100384355;LOC118474816;LOC100216710;LOC100280996;LOC103630464;LOC118475430;LOC118475432;LOC103626681;LOC118474881;LOC118474884;LOC118475831;LOC118473354;LOC118473858;atp6;LOC100216827;LOC118475932;LOC118475684;LOC118475683;atp9;LOC103627748;LOC118475688;ndhB;LOC118474730;LOC118473722;LOC118475602;LOC100281924;LOC100502231;LOC118473340;LOC118475843;LOC1184733…
19	map00380	Tryptophan metabolism	KEGG PATHWAY	19/3134	86/18615	0.124388	0.415718	Metabolism	Amino acid metabolism	gene-LOC100125646|gene-LOC103640406|gene-LOC101202696|gene-LOC100282748|gene-LOC103631751|gene-LOC100274017|gene-LOC100194006|gene-LOC100216728|gene-LOC100193293|gene-LOC100383599|gene-LOC103639258|gene-LOC542369|gene-LOC100281459|gene-LOC103644157|gene-LOC542370|gene-LOC100501719|gene-LOC100280692|gene-LOC542567|gene-LOC100283862	LOC100125646;LOC103640406;LOC101202696;LOC100282748;LOC103631751;LOC100274017;LOC100194006;LOC100216728;LOC100193293;LOC100383599;LOC103639258;LOC542369;LOC100281459;LOC103644157;LOC542370;LOC100501719;LOC100280692;LOC542567;LOC100283862
26	map00051	Fructose and mannose metabolism	KEGG PATHWAY	26/3134	122/18615	0.116131	0.421388	Metabolism	Carbohydrate metabolism	gene-LOC100283867|gene-LOC100282142|gene-LOC542510|gene-LOC542107|gene-LOC100281585|gene-LOC100272845|gene-LOC100191851|gene-LOC100191571|gene-LOC100273196|gene-LOC103644285|gene-LOC100282677|gene-LOC100279231|gene-LOC100274515|gene-LOC100280823|gene-LOC100194385|gene-LOC103646434|gene-LOC100281365|gene-LOC100192075|gene-LOC100216767|gene-LOC103647149|gene-LOC100274383|gene-LOC100273700|gene-LOC1…	LOC100283867;LOC100282142;LOC542510;LOC542107;LOC100281585;LOC100272845;LOC100191851;LOC100191571;LOC100273196;LOC103644285;LOC100282677;LOC100279231;LOC100274515;LOC100280823;LOC100194385;LOC103646434;LOC100281365;LOC100192075;LOC100216767;LOC103647149;LOC100274383;LOC100273700;LOC100191222;LOC100272536;LOC100283735;LOC101027252
10	map00760	Nicotinate and nicotinamide metabolism	KEGG PATHWAY	10/3134	40/18615	0.123264	0.423096	Metabolism	Metabolism of cofactors and vitamins	gene-LOC100279867|gene-LOC103634284|gene-LOC103654587|gene-LOC100285591|gene-LOC100274271|gene-LOC103644300|gene-LOC100283048|gene-LOC100280465|gene-LOC103646963|gene-LOC100217099	LOC100279867;LOC103634284;LOC103654587;LOC100285591;LOC100274271;LOC103644300;LOC100283048;LOC100280465;LOC103646963;LOC100217099
30	map04070	Phosphatidylinositol signaling system	KEGG PATHWAY	30/3134	144/18615	0.121459	0.428479	Environmental Information Processing	Signal transduction	gene-LOC103632727|gene-LOC100284256|gene-LOC100384658|gene-LOC100127510|gene-LOC100127508|gene-LOC100136826|gene-LOC100276170|gene-LOC103653626|gene-LOC100194409|gene-LOC100191939|gene-LOC103636073|gene-LOC100283421|gene-LOC100501806|gene-LOC100283082|gene-LOC100282774|gene-LOC103635048|gene-LOC103643864|gene-LOC100502442|gene-LOC100127509|gene-LOC103645542|gene-LOC100283131|gene-LOC100284831|gen…	LOC103632727;LOC100284256;LOC100384658;LOC100127510;LOC100127508;LOC100136826;LOC100276170;LOC103653626;LOC100194409;LOC100191939;LOC103636073;LOC100283421;LOC100501806;LOC100283082;LOC100282774;LOC103635048;LOC103643864;LOC100502442;LOC100127509;LOC103645542;LOC100283131;LOC100284831;LOC100126363;LOC100384405;LOC100284664;LOC103643294;LOC100278275;LOC100381628;LOC100284540;LOC100285551
7	map00591	Linoleic acid metabolism	KEGG PATHWAY	7/3134	26/18615	0.134167	0.436902	Metabolism	Lipid metabolism	gene-lox1|gene-ts1|gene-lox11|gene-lox4|gene-lox5|gene-lox9|gene-lox6	lox1;ts1;lox11;lox4;lox5;lox9;lox6
11	map00790	Folate biosynthesis	KEGG PATHWAY	11/3134	46/18615	0.139363	0.442479	Metabolism	Metabolism of cofactors and vitamins	gene-LOC100192017|gene-LOC100272516|gene-LOC100282599|gene-LOC103627338|gene-LOC103629593|gene-LOC103645105|gene-LOC100282823|gene-LOC103626932|gene-LOC100283069|gene-LOC100383092|gene-LOC100383687	LOC100192017;LOC100272516;LOC100282599;LOC103627338;LOC103629593;LOC103645105;LOC100282823;LOC103626932;LOC100283069;LOC100383092;LOC100383687
15	map00410	beta-Alanine metabolism	KEGG PATHWAY	15/3134	68/18615	0.160297	0.484709	Metabolism	Metabolism of other amino acids	gene-LOC103655866|gene-LOC100274265|gene-LOC100280692|gene-LOC100282748|gene-LOC542567|gene-LOC100284394|gene-LOC100191549|gene-LOC100384522|gene-LOC100283920|gene-LOC103649105|gene-LOC100274311|gene-LOC103652794|gene-LOC101027113|gene-LOC100272767|gene-LOC109941857	LOC103655866;LOC100274265;LOC100280692;LOC100282748;LOC542567;LOC100284394;LOC100191549;LOC100384522;LOC100283920;LOC103649105;LOC100274311;LOC103652794;LOC101027113;LOC100272767;LOC109941857
16	map00945	Stilbenoid, diarylheptanoid and gingerol biosynthesis	KEGG PATHWAY	16/3134	73/18615	0.156882	0.485952	Metabolism	Biosynthesis of other secondary metabolites	gene-LOC100193067|gene-LOC103649769|gene-LOC100273683|gene-LOC100279986|gene-LOC103648159|gene-LOC100282209|gene-LOC100281319|gene-LOC100279982|gene-LOC100281073|gene-LOC100284063|gene-LOC100282743|gene-LOC100127014|gene-LOC103635822|gene-LOC100284770|gene-LOC103636555|gene-LOC100272756	LOC100193067;LOC103649769;LOC100273683;LOC100279986;LOC103648159;LOC100282209;LOC100281319;LOC100279982;LOC100281073;LOC100284063;LOC100282743;LOC100127014;LOC103635822;LOC100284770;LOC103636555;LOC100272756
13	map00350	Tyrosine metabolism	KEGG PATHWAY	13/3134	58/18615	0.167009	0.493258	Metabolism	Amino acid metabolism	gene-LOC100281477|gene-LOC100279205|gene-LOC100282625|gene-LOC606444|gene-LOC100281591|gene-LOC100193894|gene-LOC100383565|gene-LOC100191987|gene-LOC100273311|gene-LOC103641120|gene-LOC542364|gene-LOC100191816|gene-LOC109941857	LOC100281477;LOC100279205;LOC100282625;LOC606444;LOC100281591;LOC100193894;LOC100383565;LOC100191987;LOC100273311;LOC103641120;LOC542364;LOC100191816;LOC109941857
34	map04146	Peroxisome	KEGG PATHWAY	34/3134	173/18615	0.184659	0.50982	Cellular Processes	Transport and catabolism	gene-LOC103504713|gene-LOC100304373|gene-LOC100193398|gene-LOC100272371|gene-LOC103646321|gene-LOC100193070|gene-LOC100193689|gene-LOC100282993|gene-LOC100283823|gene-LOC542369|gene-LOC103655617|gene-LOC100276157|gene-LOC103644323|gene-LOC103655866|gene-LOC100274012|gene-LOC100281546|gene-LOC100283048|gene-LOC100286187|gene-LOC103633296|gene-LOC100192936|gene-LOC100285700|gene-LOC100285987|gene-L…	LOC103504713;LOC100304373;LOC100193398;LOC100272371;LOC103646321;LOC100193070;LOC100193689;LOC100282993;LOC100283823;LOC542369;LOC103655617;LOC100276157;LOC103644323;LOC103655866;LOC100274012;LOC100281546;LOC100283048;LOC100286187;LOC103633296;LOC100192936;LOC100285700;LOC100285987;LOC100501369;LOC100216568;LOC542722;LOC542370;LOC100283677;LOC100280092;LOC100303903;LOC100384368;LOC103652794;LOC10…
13	map00640	Propanoate metabolism	KEGG PATHWAY	13/3134	59/18615	0.183169	0.516945	Metabolism	Carbohydrate metabolism	gene-LOC100273293|gene-LOC103655866|gene-LOC103646525|gene-LOC101202696|gene-LOC100274017|gene-LOC100383599|gene-LOC100283920|gene-LOC100274311|gene-LOC100283617|gene-LOC103652794|gene-LOC100191513|gene-LOC100501719|gene-LOC100284286	LOC100273293;LOC103655866;LOC103646525;LOC101202696;LOC100274017;LOC100383599;LOC100283920;LOC100274311;LOC100283617;LOC103652794;LOC100191513;LOC100501719;LOC100284286
8	map00290	Valine, leucine and isoleucine biosynthesis	KEGG PATHWAY	8/3134	34/18615	0.202462	0.524747	Metabolism	Amino acid metabolism	gene-LOC103652503|gene-LOC100191754|gene-LOC100281255|gene-LOC100280499|gene-LOC100284799|gene-LOC100273676|gene-LOC100384514|gene-LOC100281571	LOC103652503;LOC100191754;LOC100281255;LOC100280499;LOC100284799;LOC100273676;LOC100384514;LOC100281571
8	map00950	Isoquinoline alkaloid biosynthesis	KEGG PATHWAY	8/3134	34/18615	0.202462	0.524747	Metabolism	Biosynthesis of other secondary metabolites	gene-LOC100281477|gene-LOC103641120|gene-LOC100282625|gene-LOC100191816|gene-LOC100281591|gene-LOC100273311|gene-LOC100279205|gene-LOC109941857	LOC100281477;LOC103641120;LOC100282625;LOC100191816;LOC100281591;LOC100273311;LOC100279205;LOC109941857
34	map00561	Glycerolipid metabolism	KEGG PATHWAY	34/3134	174/18615	0.194277	0.52496	Metabolism	Lipid metabolism	gene-LOC100280970|gene-LOC103629820|gene-LOC100384658|gene-LOC100272277|gene-LOC100127510|gene-LOC100283803|gene-LOC100285585|gene-LOC103632711|gene-LOC732778|gene-LOC100280692|gene-LOC100191177|gene-LOC103651036|gene-LOC100274052|gene-LOC100277683|gene-LOC100285850|gene-LOC100273865|gene-LOC100303916|gene-LOC100381673|gene-LOC100284664|gene-LOC100127509|gene-LOC100127508|gene-LOC100274554|gene-L…	LOC100280970;LOC103629820;LOC100384658;LOC100272277;LOC100127510;LOC100283803;LOC100285585;LOC103632711;LOC732778;LOC100280692;LOC100191177;LOC103651036;LOC100274052;LOC100277683;LOC100285850;LOC100273865;LOC100303916;LOC100381673;LOC100284664;LOC100127509;LOC100127508;LOC100274554;LOC100217122;LOC542567;LOC103648849;LOC100276391;LOC100277520;LOC100382183;LOC100382138;LOC100282748;LOC100383181;LO…
4	map00514	Other types of O-glycan biosynthesis	KEGG PATHWAY	4/3134	14/18615	0.198744	0.525843	Metabolism	Glycan biosynthesis and metabolism	gene-LOC100283078|gene-LOC100384812|gene-LOC100191799|gene-LOC100384210	LOC100283078;LOC100384812;LOC100191799;LOC100384210
3	map00524	Neomycin, kanamycin and gentamicin biosynthesis	KEGG PATHWAY	3/3134	9/18615	0.182201	0.525899	Metabolism	Biosynthesis of other secondary metabolites	gene-LOC100283735|gene-LOC542510|gene-LOC100192075	LOC100283735;LOC542510;LOC100192075
13	map02010	ABC transporters	KEGG PATHWAY	13/3134	61/18615	0.21759	0.541841	Environmental Information Processing	Membrane transport	gene-LOC103646012|gene-LOC100216600|gene-LOC100281598|gene-LOC100384057|gene-LOC103639780|gene-LOC103648828|gene-LOC103632317|gene-LOC100274125|gene-LOC100501068|gene-LOC103652531|gene-LOC103639971|gene-LOC100037760|gene-LOC100381832	LOC103646012;LOC100216600;LOC100281598;LOC100384057;LOC103639780;LOC103648828;LOC103632317;LOC100274125;LOC100501068;LOC103652531;LOC103639971;LOC100037760;LOC100381832
15	map00906	Carotenoid biosynthesis	KEGG PATHWAY	15/3134	72/18615	0.22189	0.541925	Metabolism	Metabolism of terpenoids and polyketides	gene-LOC542686|gene-LOC732825|gene-LOC103641704|gene-LOC100273156|gene-LOC542604|gene-LOC100501454|gene-LOC100285076|gene-LOC103647484|gene-LOC100280448|gene-LOC732819|gene-LOC732775|gene-LOC100191697|gene-LOC100274595|gene-LOC103627610|gene-LOC100136882	LOC542686;LOC732825;LOC103641704;LOC100273156;LOC542604;LOC100501454;LOC100285076;LOC103647484;LOC100280448;LOC732819;LOC732775;LOC100191697;LOC100274595;LOC103627610;LOC100136882
8	map00909	Sesquiterpenoid and triterpenoid biosynthesis	KEGG PATHWAY	8/3134	35/18615	0.226398	0.542502	Metabolism	Metabolism of terpenoids and polyketides	gene-LOC103641097|gene-LOC732751|gene-LOC100274333|gene-LOC541614|gene-LOC541974|gene-LOC100274033|gene-LOC103641187|gene-LOC103640481	LOC103641097;LOC732751;LOC100274333;LOC541614;LOC541974;LOC100274033;LOC103641187;LOC103640481
4	map00440	Phosphonate and phosphinate metabolism	KEGG PATHWAY	4/3134	15/18615	0.23724	0.557953	Metabolism	Metabolism of other amino acids	gene-LOC100285552|gene-LOC103654297|gene-LOC100283945|gene-LOC109942973	LOC100285552;LOC103654297;LOC100283945;LOC109942973
10	map00904	Diterpenoid biosynthesis	KEGG PATHWAY	10/3134	47/18615	0.259211	0.567582	Metabolism	Metabolism of terpenoids and polyketides	gene-LOC103631860|gene-LOC100276935|gene-LOC103631958|gene-LOC103636360|gene-LOC100274525|gene-an1|gene-an2|gene-CYP92C6|gene-LOC100280480|gene-LOC542580	LOC103631860;LOC100276935;LOC103631958;LOC103636360;LOC100274525;an1;an2;CYP92C6;LOC100280480;LOC542580
8	map00901	Indole alkaloid biosynthesis	KEGG PATHWAY	8/3134	36/18615	0.251285	0.569879	Metabolism	Biosynthesis of other secondary metabolites	gene-LOC100282758|gene-LOC100192086|gene-LOC103649566|gene-LOC100284864|gene-LOC100274563|gene-LOC100282778|gene-LOC100284971|gene-LOC103630572	LOC100282758;LOC100192086;LOC103649566;LOC100284864;LOC100274563;LOC100282778;LOC100284971;LOC103630572
15	map00130	Ubiquinone and other terpenoid-quinone biosynthesis	KEGG PATHWAY	15/3134	74/18615	0.256006	0.570398	Metabolism	Metabolism of cofactors and vitamins	gene-LOC100191850|gene-LOC100384459|gene-LOC100280914|gene-LOC103653944|gene-LOC100272376|gene-LOC606444|gene-LOC100191816|gene-LOC100282489|gene-LOC732837|gene-LOC100272756|gene-LOC732789|gene-LOC109939191|gene-LOC103636555|gene-LOC100280305|gene-LOC100279205	LOC100191850;LOC100384459;LOC100280914;LOC103653944;LOC100272376;LOC606444;LOC100191816;LOC100282489;LOC732837;LOC100272756;LOC732789;LOC109939191;LOC103636555;LOC100280305;LOC100279205
20	map00053	Ascorbate and aldarate metabolism	KEGG PATHWAY	20/3134	101/18615	0.247725	0.572019	Metabolism	Carbohydrate metabolism	gene-LOC100283852|gene-LOC100286152|gene-LOC100283131|gene-LOC100282748|gene-LOC542567|gene-LOC118473553|gene-LOC100279403|gene-LOC100381436|gene-LOC100282847|gene-LOC100273421|gene-LOC100193740|gene-dhar2|gene-LOC100381673|gene-LOC100279549|gene-LOC100274751|gene-LOC100280692|gene-LOC103633593|gene-LOC100194161|gene-LOC103626089|gene-LOC100272974	LOC100283852;LOC100286152;LOC100283131;LOC100282748;LOC542567;LOC118473553;LOC100279403;LOC100381436;LOC100282847;LOC100273421;LOC100193740;dhar2;LOC100381673;LOC100279549;LOC100274751;LOC100280692;LOC103633593;LOC100194161;LOC103626089;LOC100272974
17	map00071	Fatty acid degradation	KEGG PATHWAY	17/3134	86/18615	0.272771	0.587152	Metabolism	Lipid metabolism	gene-LOC103646321|gene-LOC100304373|gene-LOC100281695|gene-LOC101202696|gene-LOC100282748|gene-LOC100274017|gene-LOC542364|gene-LOC100193894|gene-LOC100383565|gene-LOC542567|gene-LOC103652794|gene-LOC100191749|gene-LOC103628476|gene-LOC100280692|gene-LOC100281546|gene-LOC103655866|gene-LOC103644323	LOC103646321;LOC100304373;LOC100281695;LOC101202696;LOC100282748;LOC100274017;LOC542364;LOC100193894;LOC100383565;LOC542567;LOC103652794;LOC100191749;LOC103628476;LOC100280692;LOC100281546;LOC103655866;LOC103644323
3	map03450	Non-homologous end-joining	KEGG PATHWAY	3/3134	11/18615	0.27862	0.589745	Genetic Information Processing	Replication and repair	gene-LOC100381505|gene-LOC100383660|gene-LOC103653563	LOC100381505;LOC100383660;LOC103653563
39	map00230	Purine metabolism	KEGG PATHWAY	39/3134	212/18615	0.297092	0.608559	Metabolism	Nucleotide metabolism	gene-LOC100217019|gene-LOC118472308|gene-LOC100282820|gene-LOC100217209|gene-LOC100285146|gene-LOC100501285|gene-LOC100281036|gene-LOC100280465|gene-LOC100272861|gene-LOC100273990|gene-LOC100283899|gene-LOC103635621|gene-LOC100383569|gene-LOC103631588|gene-LOC100273224|gene-LOC103630426|gene-LOC100193244|gene-LOC100502278|gene-LOC100272999|gene-LOC100272448|gene-LOC100275036|gene-LOC103644011|gen…	LOC100217019;LOC118472308;LOC100282820;LOC100217209;LOC100285146;LOC100501285;LOC100281036;LOC100280465;LOC100272861;LOC100273990;LOC100283899;LOC103635621;LOC100383569;LOC103631588;LOC100273224;LOC103630426;LOC100193244;LOC100502278;LOC100272999;LOC100272448;LOC100275036;LOC103644011;LOC100284475;LOC100501392;LOC103645783;LOC100283855;LOC100281060;LOC100274212;LOC542721;LOC100384368;LOC542358;LO…
13	map00920	Sulfur metabolism	KEGG PATHWAY	13/3134	65/18615	0.29346	0.610975	Metabolism	Energy metabolism	gene-LOC100192833|gene-LOC118473198|gene-LOC100502310|gene-LOC103651084|gene-LOC100284296|gene-LOC541958|gene-LOC541959|gene-LOC542499|gene-LOC100281036|gene-LOC100276170|gene-LOC109939155|gene-LOC100193476|gene-LOC100192654	LOC100192833;LOC118473198;LOC100502310;LOC103651084;LOC100284296;LOC541958;LOC541959;LOC542499;LOC100281036;LOC100276170;LOC109939155;LOC100193476;LOC100192654
1	map00942	Anthocyanin biosynthesis	KEGG PATHWAY	1/3134	2/18615	0.308381	0.621656	Metabolism	Biosynthesis of other secondary metabolites	gene-LOC100217238	LOC100217238
36	map00270	Cysteine and methionine metabolism	KEGG PATHWAY	36/3134	198/18615	0.333472	0.661733	Metabolism	Amino acid metabolism	gene-LOC100502310|gene-LOC100382364|gene-LOC103651084|gene-LOC100281928|gene-LOC541958|gene-LOC100191754|gene-LOC542733|gene-LOC100281255|gene-LOC100273311|gene-LOC100276369|gene-LOC542249|gene-LOC100282559|gene-LOC103648899|gene-LOC100191816|gene-LOC100191838|gene-LOC100191334|gene-LOC100279205|gene-LOC541875|gene-LOC541874|gene-LOC542137|gene-LOC541959|gene-LOC541873|gene-LOC100194257|gene-LOC1…	LOC100502310;LOC100382364;LOC103651084;LOC100281928;LOC541958;LOC100191754;LOC542733;LOC100281255;LOC100273311;LOC100276369;LOC542249;LOC100282559;LOC103648899;LOC100191816;LOC100191838;LOC100191334;LOC100279205;LOC541875;LOC541874;LOC542137;LOC541959;LOC541873;LOC100194257;LOC100191348;LOC100282324;LOC103643555;LOC100193476;LOC542499;LOC100193096;LOC100216585;LOC107305678;LOC100282625;LOC1002858…
7	map00531	Glycosaminoglycan degradation	KEGG PATHWAY	7/3134	34/18615	0.344696	0.673484	Metabolism	Glycan biosynthesis and metabolism	gene-LOC100193923|gene-LOC100279961|gene-LOC100193245|gene-LOC100501670|gene-LOC100192858|gene-LOC100279495|gene-LOC100280704	LOC100193923;LOC100279961;LOC100193245;LOC100501670;LOC100192858;LOC100279495;LOC100280704
21	map00900	Terpenoid backbone biosynthesis	KEGG PATHWAY	21/3134	115/18615	0.378443	0.728217	Metabolism	Metabolism of terpenoids and polyketides	gene-LOC100285459|gene-LOC100278910|gene-LOC100283007|gene-LOC101202696|gene-LOC100282721|gene-LOC103630362|gene-LOC100276550|gene-LOC100193048|gene-LOC100274017|gene-LOC541903|gene-LOC100191875|gene-LOC542023|gene-LOC100384006|gene-LOC100274033|gene-LOC103653367|gene-LOC606484|gene-LOC541974|gene-LOC100502421|gene-LOC100272684|gene-LOC606430|gene-LOC100191244	LOC100285459;LOC100278910;LOC100283007;LOC101202696;LOC100282721;LOC103630362;LOC100276550;LOC100193048;LOC100274017;LOC541903;LOC100191875;LOC542023;LOC100384006;LOC100274033;LOC103653367;LOC606484;LOC541974;LOC100502421;LOC100272684;LOC606430;LOC100191244
2	map00903	Limonene and pinene degradation	KEGG PATHWAY	2/3134	8/18615	0.400622	0.759388	Metabolism	Metabolism of terpenoids and polyketides	gene-LOC542567|gene-LOC100280692	LOC542567;LOC100280692
16	map00460	Cyanoamino acid metabolism	KEGG PATHWAY	16/3134	88/18615	0.410816	0.76726	Metabolism	Metabolism of other amino acids	gene-LOC103630215|gene-LOC103634742|gene-LOC100381446|gene-LOC100192939|gene-LOC732807|gene-LOC103646225|gene-LOC100282438|gene-LOC109941186|gene-LOC100274288|gene-LOC100191390|gene-LOC100381862|gene-LOC103645841|gene-LOC109941471|gene-LOC542414|gene-LOC100193998|gene-LOC100501315	LOC103630215;LOC103634742;LOC100381446;LOC100192939;LOC732807;LOC103646225;LOC100282438;LOC109941186;LOC100274288;LOC100191390;LOC100381862;LOC103645841;LOC109941471;LOC542414;LOC100193998;LOC100501315
51	map04016	MAPK signaling pathway - plant	KEGG PATHWAY	51/3134	294/18615	0.430987	0.77092	Environmental Information Processing	Signal transduction	gene-LOC100193682|gene-LOC100272353|gene-LOC103628009|gene-LOC103643238|gene-LOC100217209|gene-LOC103634514|gene-LOC103627330|gene-LOC542369|gene-LOC100279811|gene-LOC541627|gene-LOC100281160|gene-LOC100278855|gene-LOC100280728|gene-LOC100274413|gene-LOC100383941|gene-LOC100284540|gene-LOC100191496|gene-LOC100281825|gene-LOC100281868|gene-LOC100382238|gene-LOC100283082|gene-LOC100284831|gene-LOC1…	LOC100193682;LOC100272353;LOC103628009;LOC103643238;LOC100217209;LOC103634514;LOC103627330;LOC542369;LOC100279811;LOC541627;LOC100281160;LOC100278855;LOC100280728;LOC100274413;LOC100383941;LOC100284540;LOC100191496;LOC100281825;LOC100281868;LOC100382238;LOC100283082;LOC100284831;LOC103647370;LOC103650790;LOC100279578;LOC100502442;LOC107326007;LOC100283855;LOC100279664;LOC100191280;LOC100285594;LO…
6	map00340	Histidine metabolism	KEGG PATHWAY	6/3134	31/18615	0.425656	0.772261	Metabolism	Amino acid metabolism	gene-LOC100282748|gene-LOC100286090|gene-LOC100191987|gene-LOC542567|gene-LOC100284229|gene-LOC100280692	LOC100282748;LOC100286090;LOC100191987;LOC542567;LOC100284229;LOC100280692
1	map00232	Caffeine metabolism	KEGG PATHWAY	1/3134	3/18615	0.424833	0.78194	Metabolism	Biosynthesis of other secondary metabolites	gene-LOC100384368	LOC100384368
5	map00905	Brassinosteroid biosynthesis	KEGG PATHWAY	5/3134	26/18615	0.450982	0.795483	Metabolism	Metabolism of terpenoids and polyketides	gene-LOC100286851|gene-LOC100193331|gene-LOC103630138|gene-LOC103632819|gene-LOC100283443	LOC100286851;LOC100193331;LOC103630138;LOC103632819;LOC100283443
47	map04120	Ubiquitin mediated proteolysis	KEGG PATHWAY	47/3134	277/18615	0.501794	0.838524	Genetic Information Processing	Folding, sorting and degradation	gene-LOC100274363|gene-LOC100284418|gene-LOC100217275|gene-LOC100193523|gene-LOC100502171|gene-LOC103634508|gene-LOC100194405|gene-LOC103633191|gene-LOC100194284|gene-LOC100192052|gene-LOC103641394|gene-LOC103651070|gene-LOC100284333|gene-LOC100282249|gene-LOC100192791|gene-LOC100192978|gene-LOC100281972|gene-LOC100286223|gene-LOC100282790|gene-LOC100278764|gene-LOC103629260|gene-LOC100282225|gen…	LOC100274363;LOC100284418;LOC100217275;LOC100193523;LOC100502171;LOC103634508;LOC100194405;LOC103633191;LOC100194284;LOC100192052;LOC103641394;LOC103651070;LOC100284333;LOC100282249;LOC100192791;LOC100192978;LOC100281972;LOC100286223;LOC100282790;LOC100278764;LOC103629260;LOC100282225;LOC100283953;LOC100283699;LOC103628268;LOC100283079;LOC100279006;LOC100170242;LOC100384282;LOC100192745;LOC100280…
14	map00310	Lysine degradation	KEGG PATHWAY	14/3134	80/18615	0.483051	0.840377	Metabolism	Amino acid metabolism	gene-LOC101202696|gene-LOC100277465|gene-LOC541954|gene-LOC100274017|gene-LOC100383674|gene-LOC100383599|gene-LOC103643335|gene-LOC100382441|gene-LOC541648|gene-LOC100501719|gene-LOC100282875|gene-LOC100280692|gene-LOC542567|gene-LOC100282748	LOC101202696;LOC100277465;LOC541954;LOC100274017;LOC100383674;LOC100383599;LOC103643335;LOC100382441;LOC541648;LOC100501719;LOC100282875;LOC100280692;LOC542567;LOC100282748
26	map00260	Glycine, serine and threonine metabolism	KEGG PATHWAY	26/3134	152/18615	0.498364	0.843896	Metabolism	Amino acid metabolism	gene-LOC100280398|gene-LOC100283723|gene-LOC100281928|gene-LOC542249|gene-LOC100280292|gene-LOC103646852|gene-LOC103634611|gene-LOC542578|gene-LOC103635193|gene-LOC109941857|gene-LOC100274052|gene-LOC103630689|gene-LOC100191334|gene-LOC541855|gene-LOC100381658|gene-LOC100274536|gene-LOC541946|gene-LOC100282748|gene-LOC100274124|gene-LOC103651775|gene-LOC100383599|gene-LOC100284842|gene-LOC1002793…	LOC100280398;LOC100283723;LOC100281928;LOC542249;LOC100280292;LOC103646852;LOC103634611;LOC542578;LOC103635193;LOC109941857;LOC100274052;LOC103630689;LOC100191334;LOC541855;LOC100381658;LOC100274536;LOC541946;LOC100282748;LOC100274124;LOC103651775;LOC100383599;LOC100284842;LOC100279332;LOC103641421;LOC103645840;LOC100501719
22	map00240	Pyrimidine metabolism	KEGG PATHWAY	22/3134	128/18615	0.494341	0.848396	Metabolism	Nucleotide metabolism	gene-LOC100274265|gene-LOC100382896|gene-LOC100217209|gene-LOC100285892|gene-LOC100194241|gene-LOC100280465|gene-LOC100272861|gene-LOC100272767|gene-LOC100281709|gene-LOC100502278|gene-LOC100283606|gene-LOC100284475|gene-LOC100283855|gene-LOC100281735|gene-LOC100273224|gene-LOC100381419|gene-LOC100282482|gene-LOC100193190|gene-LOC100382013|gene-LOC110017794|gene-LOC103651612|gene-LOC100286008	LOC100274265;LOC100382896;LOC100217209;LOC100285892;LOC100194241;LOC100280465;LOC100272861;LOC100272767;LOC100281709;LOC100502278;LOC100283606;LOC100284475;LOC100283855;LOC100281735;LOC100273224;LOC100381419;LOC100282482;LOC100193190;LOC100382013;LOC110017794;LOC103651612;LOC100286008
5	map00670	One carbon pool by folate	KEGG PATHWAY	5/3134	29/18615	0.553465	0.878626	Metabolism	Metabolism of cofactors and vitamins	gene-LOC100279332|gene-LOC103647771|gene-LOC100192785|gene-LOC118474709|gene-LOC100272448	LOC100279332;LOC103647771;LOC100192785;LOC118474709;LOC100272448
7	map00073	Cutin, suberine and wax biosynthesis	KEGG PATHWAY	7/3134	41/18615	0.548521	0.8818	Metabolism	Lipid metabolism	gene-LOC100192014|gene-LOC100501369|gene-LOC100280261|gene-LOC100281938|gene-LOC100275194|gene-LOC100273498|gene-LOC100191749	LOC100192014;LOC100501369;LOC100280261;LOC100281938;LOC100275194;LOC100273498;LOC100191749
3	map00944	Flavone and flavonol biosynthesis	KEGG PATHWAY	3/3134	17/18615	0.563999	0.884295	Metabolism	Biosynthesis of other secondary metabolites	gene-LOC100273051|gene-LOC100279887|gene-LOC100273383	LOC100273051;LOC100279887;LOC100273383
3	map00430	Taurine and hypotaurine metabolism	KEGG PATHWAY	3/3134	17/18615	0.563999	0.884295	Metabolism	Metabolism of other amino acids	gene-LOC100284394|gene-LOC100191549|gene-LOC100280802	LOC100284394;LOC100191549;LOC100280802
5	map00261	Monobactam biosynthesis	KEGG PATHWAY	5/3134	30/18615	0.585499	0.885218	Metabolism	Biosynthesis of other secondary metabolites	gene-LOC100194039|gene-LOC100281036|gene-LOC100191334|gene-LOC542249|gene-LOC100272879	LOC100194039;LOC100281036;LOC100191334;LOC542249;LOC100272879
15	map00400	Phenylalanine, tyrosine and tryptophan biosynthesis	KEGG PATHWAY	15/3134	91/18615	0.579521	0.886736	Metabolism	Amino acid metabolism	gene-LOC100192060|gene-LOC100193934|gene-LOC100283288|gene-LOC100282625|gene-LOC100284089|gene-LOC100191816|gene-LOC100501272|gene-LOC100191987|gene-LOC100272984|gene-LOC100273311|gene-LOC100272979|gene-LOC100383739|gene-LOC541855|gene-LOC100279205|gene-LOC100286040	LOC100192060;LOC100193934;LOC100283288;LOC100282625;LOC100284089;LOC100191816;LOC100501272;LOC100191987;LOC100272984;LOC100273311;LOC100272979;LOC100383739;LOC541855;LOC100279205;LOC100286040
9	map00062	Fatty acid elongation	KEGG PATHWAY	9/3134	53/18615	0.545751	0.888595	Metabolism	Lipid metabolism	gene-LOC100191595|gene-LOC100285225|gene-LOC103655094|gene-LOC100283031|gene-LOC103637205|gene-LOC103633519|gene-LOC103638222|gene-LOC100501899|gene-LOC100191621	LOC100191595;LOC100285225;LOC103655094;LOC100283031;LOC103637205;LOC103633519;LOC103638222;LOC100501899;LOC100191621
11	map00220	Arginine biosynthesis	KEGG PATHWAY	11/3134	65/18615	0.544069	0.897361	Metabolism	Amino acid metabolism	gene-LOC100191977|gene-LOC103629163|gene-LOC100272721|gene-LOC542215|gene-LOC100282625|gene-LOC100383335|gene-LOC100282849|gene-LOC100273311|gene-LOC100216685|gene-LOC542400|gene-LOC100284842	LOC100191977;LOC103629163;LOC100272721;LOC542215;LOC100282625;LOC100383335;LOC100282849;LOC100273311;LOC100216685;LOC542400;LOC100284842
7	map00563	Glycosylphosphatidylinositol (GPI)-anchor biosynthesis	KEGG PATHWAY	7/3134	43/18615	0.602136	0.899661	Metabolism	Glycan biosynthesis and metabolism	gene-LOC103649516|gene-LOC100216561|gene-LOC103647350|gene-LOC100383527|gene-LOC100192477|gene-LOC103639027|gene-LOC118476812	LOC103649516;LOC100216561;LOC103647350;LOC100383527;LOC100192477;LOC103639027;LOC118476812
4	map00511	Other glycan degradation	KEGG PATHWAY	4/3134	25/18615	0.627138	0.926122	Metabolism	Glycan biosynthesis and metabolism	gene-LOC103633111|gene-LOC103638898|gene-LOC100285202|gene-LOC100280704	LOC103633111;LOC103638898;LOC100285202;LOC100280704
2	map00966	Glucosinolate biosynthesis	KEGG PATHWAY	2/3134	13/18615	0.66951	0.977331	Metabolism	Biosynthesis of other secondary metabolites	gene-LOC100281255|gene-LOC100191754	LOC100281255;LOC100191754
30	map00480	Glutathione metabolism	KEGG PATHWAY	30/3134	190/18615	0.680247	0.981721	Metabolism	Metabolism of other amino acids	gene-LOC541841|gene-LOC100193740|gene-LOC100272371|gene-LOC118473553|gene-LOC542734|gene-LOC100193117|gene-dhar2|gene-LOC114574137|gene-LOC100502278|gene-LOC100284317|gene-LOC103633296|gene-LOC100284213|gene-LOC100284475|gene-LOC100281225|gene-LOC100383765|gene-LOC541850|gene-LOC100285763|gene-LOC542491|gene-LOC542740|gene-LOC100275899|gene-LOC100282090|gene-LOC103637012|gene-LOC100194161|gene-LO…	LOC541841;LOC100193740;LOC100272371;LOC118473553;LOC542734;LOC100193117;dhar2;LOC114574137;LOC100502278;LOC100284317;LOC103633296;LOC100284213;LOC100284475;LOC100281225;LOC100383765;LOC541850;LOC100285763;LOC542491;LOC542740;LOC100275899;LOC100282090;LOC103637012;LOC100194161;LOC542587;LOC100279290;LOC541834;LOC110017794;LOC542388;LOC541991;LOC100272974
5	map00450	Selenocompound metabolism	KEGG PATHWAY	5/3134	34/18615	0.699882	0.998708	Metabolism	Metabolism of other amino acids	gene-LOC100281036|gene-LOC103654058|gene-LOC100285862|gene-LOC100272704|gene-LOC100216789	LOC100281036;LOC103654058;LOC100285862;LOC100272704;LOC100216789
15	map03013	Nucleocytoplasmic transport	KEGG PATHWAY	15/3134	249/18615	1	1	Genetic Information Processing	Translation	gene-LOC100276495|gene-LOC100283795|gene-LOC100278324|gene-LOC100285840|gene-LOC100502008|gene-LOC103634826|gene-LOC100279432|gene-LOC103647839|gene-LOC100272301|gene-LOC100276047|gene-LOC103628806|gene-LOC100280575|gene-LOC100384390|gene-LOC100193488|gene-LOC100280047	LOC100276495;LOC100283795;LOC100278324;LOC100285840;LOC100502008;LOC103634826;LOC100279432;LOC103647839;LOC100272301;LOC100276047;LOC103628806;LOC100280575;LOC100384390;LOC100193488;LOC100280047
16	map00330	Arginine and proline metabolism	KEGG PATHWAY	16/3134	105/18615	0.708696	1	Metabolism	Amino acid metabolism	gene-LOC100282559|gene-LOC100384522|gene-LOC100282748|gene-LOC100282625|gene-LOC103649105|gene-LOC542733|gene-LOC100272721|gene-LOC542567|gene-LOC100193626|gene-LOC100280719|gene-LOC100273311|gene-LOC100283862|gene-LOC101027113|gene-LOC100280692|gene-LOC100281186|gene-LOC606449	LOC100282559;LOC100384522;LOC100282748;LOC100282625;LOC103649105;LOC542733;LOC100272721;LOC542567;LOC100193626;LOC100280719;LOC100273311;LOC100283862;LOC101027113;LOC100280692;LOC100281186;LOC606449
56	map04626	Plant-pathogen interaction	KEGG PATHWAY	56/3134	357/18615	0.741772	1	Organismal Systems	Environmental adaptation	gene-LOC100381812|gene-LOC100272353|gene-LOC100384473|gene-LOC100282374|gene-LOC103643238|gene-LOC100285225|gene-LOC103650380|gene-LOC103655094|gene-LOC100191751|gene-LOC100281160|gene-LOC100275623|gene-LOC100501899|gene-LOC103635404|gene-LOC103627200|gene-LOC100285108|gene-LOC103650266|gene-LOC100286003|gene-LOC100273840|gene-LOC100283082|gene-LOC100273558|gene-LOC100286149|gene-LOC100502442|gen…	LOC100381812;LOC100272353;LOC100384473;LOC100282374;LOC103643238;LOC100285225;LOC103650380;LOC103655094;LOC100191751;LOC100281160;LOC100275623;LOC100501899;LOC103635404;LOC103627200;LOC100285108;LOC103650266;LOC100286003;LOC100273840;LOC100283082;LOC100273558;LOC100286149;LOC100502442;LOC100272368;LOC100191595;LOC100284831;LOC100193514;LOC100193382;LOC100283031;LOC103641278;LOC100281172;LOC100273…
1	map00604	Glycosphingolipid biosynthesis - ganglio series	KEGG PATHWAY	1/3134	8/18615	0.771253	1	Metabolism	Glycan biosynthesis and metabolism	gene-LOC100280704	LOC100280704
80	map04075	Plant hormone signal transduction	KEGG PATHWAY	80/3134	512/18615	0.787552	1	Environmental Information Processing	Signal transduction	gene-LOC541633|gene-LOC541632|gene-LOC103636390|gene-LOC111590676|gene-LOC100193682|gene-LOC100191253|gene-LOC541613|gene-LOC541638|gene-LOC100272577|gene-LOC103627330|gene-LOC100283620|gene-LOC541627|gene-LOC100381549|gene-LOC100216617|gene-LOC100272726|gene-LOC100217045|gene-LOC109944066|gene-LOC100280445|gene-LOC109945905|gene-LOC100274569|gene-LOC103634514|gene-LOC100216730|gene-LOC100284557|…	LOC541633;LOC541632;LOC103636390;LOC111590676;LOC100193682;LOC100191253;LOC541613;LOC541638;LOC100272577;LOC103627330;LOC100283620;LOC541627;LOC100381549;LOC100216617;LOC100272726;LOC100217045;LOC109944066;LOC100280445;LOC109945905;LOC100274569;LOC103634514;LOC100216730;LOC100284557;LOC103643147;LOC111590678;LOC100282637;LOC100384222;LOC111590677;LOC100127531;LOC103630112;LOC103626666;LOC10362685…
4	map00603	Glycosphingolipid biosynthesis - globo and isoglobo series	KEGG PATHWAY	4/3134	32/18615	0.811206	1	Metabolism	Glycan biosynthesis and metabolism	gene-LOC100280970|gene-LOC100274554|gene-LOC103648849|gene-LOC100280704	LOC100280970;LOC100274554;LOC103648849;LOC100280704
11	map00061	Fatty acid biosynthesis	KEGG PATHWAY	11/3134	80/18615	0.811249	1	Metabolism	Lipid metabolism	gene-LOC100304373|gene-LOC103644323|gene-LOC100283964|gene-LOC100279917|gene-LOC103631989|gene-LOC100283232|gene-LOC100383498|gene-LOC100191192|gene-LOC100193451|gene-LOC100273566|gene-LOC100281546	LOC100304373;LOC103644323;LOC100283964;LOC100279917;LOC103631989;LOC100283232;LOC100383498;LOC100191192;LOC100193451;LOC100273566;LOC100281546
20	map00020	Citrate cycle (TCA cycle)	KEGG PATHWAY	20/3134	139/18615	0.811338	1	Metabolism	Carbohydrate metabolism	gene-LOC100285796|gene-LOC100284286|gene-LOC100282233|gene-LOC100272371|gene-LOC100192900|gene-LOC107305678|gene-LOC100383599|gene-LOC103647708|gene-LOC100281040|gene-LOC100283351|gene-LOC100216599|gene-LOC103630464|gene-LOC103634682|gene-LOC100279373|gene-LOC103633296|gene-LOC100501719|gene-LOC541622|gene-LOC541781|gene-LOC100279748|gene-LOC115874042	LOC100285796;LOC100284286;LOC100282233;LOC100272371;LOC100192900;LOC107305678;LOC100383599;LOC103647708;LOC100281040;LOC100283351;LOC100216599;LOC103630464;LOC103634682;LOC100279373;LOC103633296;LOC100501719;LOC541622;LOC541781;LOC100279748;LOC115874042
9	map00100	Steroid biosynthesis	KEGG PATHWAY	9/3134	67/18615	0.816946	1	Metabolism	Lipid metabolism	gene-LOC100282314|gene-LOC100276578|gene-LOC541614|gene-LOC100283692|gene-LOC100274333|gene-LOC542549|gene-LOC103653206|gene-LOC100282407|gene-LOC103654926	LOC100282314;LOC100276578;LOC541614;LOC100283692;LOC100274333;LOC542549;LOC103653206;LOC100282407;LOC103654926
4	map00300	Lysine biosynthesis	KEGG PATHWAY	4/3134	33/18615	0.830202	1	Metabolism	Amino acid metabolism	gene-LOC100194039|gene-LOC100272879|gene-LOC100191334|gene-LOC542249	LOC100194039;LOC100272879;LOC100191334;LOC542249
7	map00565	Ether lipid metabolism	KEGG PATHWAY	7/3134	58/18615	0.877885	1	Metabolism	Lipid metabolism	gene-LOC103644330|gene-LOC100217111|gene-LOC100384643|gene-LOC103640849|gene-LOC100191712|gene-LOC100501678|gene-LOC100285552	LOC103644330;LOC100217111;LOC100384643;LOC103640849;LOC100191712;LOC100501678;LOC100285552
1	map00660	C5-Branched dibasic acid metabolism	KEGG PATHWAY	1/3134	12/18615	0.890625	1	Metabolism	Carbohydrate metabolism	gene-LOC100284799	LOC100284799
16	map03020	RNA polymerase	KEGG PATHWAY	16/3134	124/18615	0.905958	1	Genetic Information Processing	Transcription	gene-LOC118473918|gene-LOC100285004|gene-LOC100193056|gene-LOC103643410|gene-LOC100273250|gene-LOC100284267|gene-LOC100274213|gene-LOC100276973|gene-LOC103629388|gene-LOC100193764|gene-LOC100281008|gene-LOC100281221|gene-ZemaCp054|gene-LOC103637012|gene-LOC103637013|gene-LOC100281783	LOC118473918;LOC100285004;LOC100193056;LOC103643410;LOC100273250;LOC100284267;LOC100274213;LOC100276973;LOC103629388;LOC100193764;LOC100281008;LOC100281221;rpoA;LOC103637012;LOC103637013;LOC100281783
6	map01040	Biosynthesis of unsaturated fatty acids	KEGG PATHWAY	6/3134	54/18615	0.910913	1	Metabolism	Lipid metabolism	gene-LOC103646321|gene-LOC103655866|gene-LOC100282744|gene-LOC103637205|gene-LOC103652794|gene-LOC100191328	LOC103646321;LOC103655866;LOC100282744;LOC103637205;LOC103652794;LOC100191328
52	map03040	Spliceosome	KEGG PATHWAY	52/3134	363/18615	0.915634	1	Genetic Information Processing	Transcription	gene-LOC100273359|gene-LOC100286340|gene-LOC100282336|gene-LOC100286241|gene-LOC100282140|gene-LOC100273898|gene-LOC103651028|gene-LOC100193568|gene-LOC109939167|gene-LOC100272911|gene-LOC100383254|gene-LOC100278324|gene-LOC103625973|gene-LOC100277950|gene-LOC100280575|gene-LOC100285502|gene-LOC100286168|gene-LOC100284316|gene-LOC100281806|gene-LOC100282045|gene-LOC100193488|gene-LOC100303837|gen…	LOC100273359;LOC100286340;LOC100282336;LOC100286241;LOC100282140;LOC100273898;LOC103651028;LOC100193568;LOC109939167;LOC100272911;LOC100383254;LOC100278324;LOC103625973;LOC100277950;LOC100280575;LOC100285502;LOC100286168;LOC100284316;LOC100281806;LOC100282045;LOC100193488;LOC100303837;LOC100282486;LOC100192821;LOC100217127;LOC100286339;LOC100501536;LOC100279432;LOC103633373;LOC100285059;LOC103625…
9	map03410	Base excision repair	KEGG PATHWAY	9/3134	82/18615	0.948469	1	Genetic Information Processing	Replication and repair	gene-LOC100381276|gene-LOC100285435|gene-LOC103647201|gene-LOC100285587|gene-LOC100280514|gene-LOC100383890|gene-LOC100383660|gene-LOC103627237|gene-LOC100191243	LOC100381276;LOC100285435;LOC103647201;LOC100285587;LOC100280514;LOC100383890;LOC100383660;LOC103627237;LOC100191243
52	map04144	Endocytosis	KEGG PATHWAY	52/3134	377/18615	0.954859	1	Cellular Processes	Transport and catabolism	gene-LOC100281148|gene-LOC100286207|gene-LOC100217111|gene-LOC100286241|gene-LOC100284393|gene-LOC100277807|gene-LOC100381421|gene-LOC103651028|gene-LOC103652202|gene-LOC100193449|gene-LOC103628471|gene-LOC100272911|gene-LOC100286168|gene-LOC103625973|gene-LOC100283230|gene-LOC103635048|gene-LOC100272423|gene-LOC100281806|gene-LOC100383867|gene-LOC103643864|gene-LOC100275829|gene-LOC100285374|gen…	LOC100281148;LOC100286207;LOC100217111;LOC100286241;LOC100284393;LOC100277807;LOC100381421;LOC103651028;LOC103652202;LOC100193449;LOC103628471;LOC100272911;LOC100286168;LOC103625973;LOC100283230;LOC103635048;LOC100272423;LOC100281806;LOC100383867;LOC103643864;LOC100275829;LOC100285374;LOC100384428;LOC100191434;LOC100501536;LOC100272263;LOC100283774;LOC100384689;LOC541647;LOC100273222;LOC103640849…
2	map04122	Sulfur relay system	KEGG PATHWAY	2/3134	27/18615	0.955551	1	Genetic Information Processing	Folding, sorting and degradation	gene-LOC100272516|gene-LOC100282194	LOC100272516;LOC100282194
23	map03008	Ribosome biogenesis in eukaryotes	KEGG PATHWAY	23/3134	184/18615	0.957714	1	Genetic Information Processing	Translation	gene-LOC103639139|gene-LOC100384739|gene-LOC100193012|gene-LOC100280396|gene-LOC100193563|gene-LOC100276745|gene-LOC100191832|gene-LOC100284315|gene-LOC100282167|gene-LOC100303837|gene-LOC100273647|gene-LOC100283975|gene-LOC100283854|gene-LOC100193822|gene-LOC100275739|gene-LOC100280516|gene-LOC103648282|gene-LOC100282435|gene-LOC100273853|gene-LOC100280230|gene-ZemaCr114|gene-LOC100502498|gene-Z…	LOC103639139;LOC100384739;LOC100193012;LOC100280396;LOC100193563;LOC100276745;LOC100191832;LOC100284315;LOC100282167;LOC100303837;LOC100273647;LOC100283975;LOC100283854;LOC100193822;LOC100275739;LOC100280516;LOC103648282;LOC100282435;LOC100273853;LOC100280230;ZemaCr114;LOC100502498;ZemaCr119
11	map03060	Protein export	KEGG PATHWAY	11/3134	99/18615	0.95787	1	Genetic Information Processing	Folding, sorting and degradation	gene-LOC100384465|gene-LOC118473566|gene-LOC100282484|gene-LOC100283950|gene-LOC732808|gene-LOC100285911|gene-LOC100273277|gene-LOC100191673|gene-LOC103654093|gene-LOC118473589|gene-LOC100274153	LOC100384465;LOC118473566;LOC100282484;LOC100283950;LOC732808;LOC100285911;LOC100273277;LOC100191673;LOC103654093;LOC118473589;LOC100274153
14	map00600	Sphingolipid metabolism	KEGG PATHWAY	14/3134	122/18615	0.961788	1	Metabolism	Lipid metabolism	gene-LOC103651403|gene-LOC100280970|gene-LOC100274554|gene-LOC103633111|gene-LOC100216857|gene-LOC103648849|gene-LOC100282881|gene-LOC100384036|gene-LOC103646156|gene-LOC107436073|gene-LOC109943287|gene-LOC109945079|gene-LOC118472280|gene-LOC732780	LOC103651403;LOC100280970;LOC100274554;LOC103633111;LOC100216857;LOC103648849;LOC100282881;LOC100384036;LOC103646156;LOC107436073;LOC109943287;LOC109945079;LOC118472280;LOC732780
23	map04145	Phagosome	KEGG PATHWAY	23/3134	192/18615	0.975623	1	Cellular Processes	Transport and catabolism	gene-LOC103632727|gene-LOC100283330|gene-LOC103643947|gene-LOC100037751|gene-LOC542732|gene-LOC100283947|gene-LOC100384003|gene-LOC542421|gene-LOC103636073|gene-LOC100381303|gene-LOC103647314|gene-LOC103626681|gene-LOC100273246|gene-LOC100191602|gene-LOC542417|gene-LOC542239|gene-LOC542582|gene-LOC100282544|gene-LOC100382290|gene-LOC100383576|gene-LOC103643294|gene-LOC100502086|gene-LOC109942225	LOC103632727;LOC100283330;LOC103643947;LOC100037751;LOC542732;LOC100283947;LOC100384003;LOC542421;LOC103636073;LOC100381303;LOC103647314;LOC103626681;LOC100273246;LOC100191602;LOC542417;LOC542239;LOC542582;LOC100282544;LOC100382290;LOC100383576;LOC103643294;LOC100502086;LOC109942225
12	map03430	Mismatch repair	KEGG PATHWAY	12/3134	120/18615	0.987852	1	Genetic Information Processing	Replication and repair	gene-LOC100501330|gene-LOC103650911|gene-LOC103644087|gene-LOC103644086|gene-LOC103648088|gene-LOC118476964|gene-LOC100383890|gene-LOC100282678|gene-LOC103642206|gene-LOC100126965|gene-LOC100285474|gene-LOC109944384	LOC100501330;LOC103650911;LOC103644087;LOC103644086;LOC103648088;LOC118476964;LOC100383890;LOC100282678;LOC103642206;LOC100126965;LOC100285474;LOC109944384
2	map00590	Arachidonic acid metabolism	KEGG PATHWAY	2/3134	36/18615	0.989185	1	Metabolism	Lipid metabolism	gene-LOC100383687|gene-LOC100383092	LOC100383687;LOC100383092
6	map04136	Autophagy - other	KEGG PATHWAY	6/3134	75/18615	0.991592	1	Cellular Processes	Transport and catabolism	gene-LOC100284627|gene-LOC100279947|gene-LOC100273282|gene-LOC732728|gene-LOC100233231|gene-LOC100191189	LOC100284627;LOC100279947;LOC100273282;LOC732728;LOC100233231;LOC100191189
13	map00970	Aminoacyl-tRNA biosynthesis	KEGG PATHWAY	13/3134	138/18615	0.995534	1	Genetic Information Processing	Translation	gene-LOC100274537|gene-LOC103641233|gene-LOC100282419|gene-LOC103643028|gene-LOC100273907|gene-LOC103643444|gene-LOC100275233|gene-LOC103649590|gene-LOC100193566|gene-LOC100279253|gene-LOC100383520|gene-LOC100383787|gene-LOC103654058	LOC100274537;LOC103641233;LOC100282419;LOC103643028;LOC100273907;LOC103643444;LOC100275233;LOC103649590;LOC100193566;LOC100279253;LOC100383520;LOC100383787;LOC103654058
4	map00513	Various types of N-glycan biosynthesis	KEGG PATHWAY	4/3134	63/18615	0.996218	1	Metabolism	Glycan biosynthesis and metabolism	gene-LOC103647202|gene-LOC100274149|gene-LOC100279881|gene-LOC100280704	LOC103647202;LOC100274149;LOC100279881;LOC100280704
27	map03015	mRNA surveillance pathway	KEGG PATHWAY	27/3134	250/18615	0.997357	1	Genetic Information Processing	Translation	gene-LOC100283584|gene-LOC100272317|gene-LOC542269|gene-LOC100193119|gene-LOC100193629|gene-LOC103631917|gene-LOC100283013|gene-LOC100279432|gene-LOC100278324|gene-LOC732821|gene-LOC100279734|gene-LOC100192067|gene-LOC103637937|gene-LOC100193488|gene-LOC100273578|gene-LOC100304208|gene-LOC100285399|gene-LOC100280575|gene-LOC103635159|gene-LOC100283795|gene-LOC100280371|gene-LOC103634267|gene-LOC1…	LOC100283584;LOC100272317;LOC542269;LOC100193119;LOC100193629;LOC103631917;LOC100283013;LOC100279432;LOC100278324;LOC732821;LOC100279734;LOC100192067;LOC103637937;LOC100193488;LOC100273578;LOC100304208;LOC100285399;LOC100280575;LOC103635159;LOC100283795;LOC100280371;LOC103634267;LOC100282369;LOC100273812;LOC100279581;LOC100191189;LOC100280946
15	map00040	Pentose and glucuronate interconversions	KEGG PATHWAY	15/3134	169/18615	0.999032	1	Metabolism	Carbohydrate metabolism	gene-LOC100382087|gene-LOC100279549|gene-LOC100194385|gene-LOC100274365|gene-LOC100279403|gene-LOC100282201|gene-LOC100273705|gene-LOC100284984|gene-LOC100281162|gene-LOC103635516|gene-LOC100381673|gene-LOC100281178|gene-LOC100283618|gene-LOC100282847|gene-LOC100282641	LOC100382087;LOC100279549;LOC100194385;LOC100274365;LOC100279403;LOC100282201;LOC100273705;LOC100284984;LOC100281162;LOC103635516;LOC100381673;LOC100281178;LOC100283618;LOC100282847;LOC100282641
11	map03440	Homologous recombination	KEGG PATHWAY	11/3134	142/18615	0.999513	1	Genetic Information Processing	Replication and repair	gene-LOC100501330|gene-LOC100280239|gene-LOC100281664|gene-LOC100383265|gene-LOC103653563|gene-LOC118476964|gene-LOC103627300|gene-LOC100501841|gene-LOC100126965|gene-LOC103651852|gene-LOC100285474	LOC100501330;LOC100280239;LOC100281664;LOC100383265;LOC103653563;LOC118476964;LOC103627300;LOC100501841;LOC100126965;LOC103651852;LOC100285474
3	map04130	SNARE interactions in vesicular transport	KEGG PATHWAY	3/3134	68/18615	0.999618	1	Genetic Information Processing	Folding, sorting and degradation	gene-LOC103641011|gene-LOC100193419|gene-LOC100283594	LOC103641011;LOC100193419;LOC100283594
3	map00510	N-Glycan biosynthesis	KEGG PATHWAY	3/3134	68/18615	0.999618	1	Metabolism	Glycan biosynthesis and metabolism	gene-LOC100274149|gene-LOC100279881|gene-LOC100282445	LOC100274149;LOC100279881;LOC100282445
23	map03018	RNA degradation	KEGG PATHWAY	23/3134	252/18615	0.999856	1	Genetic Information Processing	Folding, sorting and degradation	gene-LOC103633537|gene-LOC542736|gene-LOC100281585|gene-LOC103641594|gene-LOC103635842|gene-LOC109942486|gene-LOC542185|gene-LOC103649602|gene-LOC100216860|gene-LOC100383372|gene-LOC100281965|gene-LOC100501174|gene-LOC100279772|gene-LOC100279231|gene-LOC100286339|gene-LOC542707|gene-LOC100277089|gene-LOC100272651|gene-LOC732811|gene-LOC103639806|gene-LOC100193495|gene-LOC100192964|gene-LOC1036429…	LOC103633537;LOC542736;LOC100281585;LOC103641594;LOC103635842;LOC109942486;LOC542185;LOC103649602;LOC100216860;LOC100383372;LOC100281965;LOC100501174;LOC100279772;LOC100279231;LOC100286339;LOC542707;LOC100277089;LOC100272651;LOC732811;LOC103639806;LOC100193495;LOC100192964;LOC103642973
9	map03030	DNA replication	KEGG PATHWAY	9/3134	138/18615	0.99991	1	Genetic Information Processing	Replication and repair	gene-LOC100501330|gene-LOC103650911|gene-LOC103648088|gene-LOC118476964|gene-LOC100383890|gene-LOC100383660|gene-LOC100126965|gene-LOC100285474|gene-LOC100282678	LOC100501330;LOC103650911;LOC103648088;LOC118476964;LOC100383890;LOC100383660;LOC100126965;LOC100285474;LOC100282678
7	map03050	Proteasome	KEGG PATHWAY	7/3134	122/18615	0.99994	1	Genetic Information Processing	Folding, sorting and degradation	gene-LOC100274064|gene-LOC100280821|gene-LOC100193413|gene-LOC111589223|gene-LOC100191154|gene-LOC109942621|gene-LOC100193583	LOC100274064;LOC100280821;LOC100193413;LOC111589223;LOC100191154;LOC109942621;LOC100193583
4	map03022	Basal transcription factors	KEGG PATHWAY	4/3134	95/18615	0.999968	1	Genetic Information Processing	Transcription	gene-LOC100283439|gene-LOC100279202|gene-LOC100277408|gene-LOC103645861	LOC100283439;LOC100279202;LOC100277408;LOC103645861
9	map03420	Nucleotide excision repair	KEGG PATHWAY	9/3134	150/18615	0.999981	1	Genetic Information Processing	Replication and repair	gene-LOC100501330|gene-LOC103650911|gene-LOC100192592|gene-LOC103648088|gene-LOC118476964|gene-LOC100383890|gene-LOC100126965|gene-LOC100279448|gene-LOC100282678	LOC100501330;LOC103650911;LOC100192592;LOC103648088;LOC118476964;LOC100383890;LOC100126965;LOC100279448;LOC100282678
81	map03010	Ribosome	KEGG PATHWAY	81/3134	707/18615	0.999982	1	Genetic Information Processing	Translation	gene-LOC100281641|gene-LOC100216899|gene-LOC100285759|gene-LOC100284418|gene-LOC100286120|gene-LOC100283332|gene-LOC100277147|gene-LOC100282969|gene-LOC103639467|gene-LOC100193910|gene-LOC100283101|gene-LOC118474731|gene-LOC542338|gene-LOC100277200|gene-LOC541668|gene-LOC103633191|gene-LOC100284803|gene-LOC103632073|gene-LOC100191958|gene-LOC100272335|gene-LOC103654378|gene-LOC100282208|gene-LOC1…	LOC100281641;LOC100216899;LOC100285759;LOC100284418;LOC100286120;LOC100283332;LOC100277147;LOC100282969;LOC103639467;LOC100193910;LOC100283101;LOC118474731;LOC542338;LOC100277200;LOC541668;LOC103633191;LOC100284803;LOC103632073;LOC100191958;LOC100272335;LOC103654378;LOC100282208;LOC100193118;LOC100273480;LOC542340;LOC103627090;LOC103635890;LOC100275874;LOC100281626;LOC103632450;LOC118474747;LOC10…

## Sheet: CK_HT_B73
Num	Pathway id	Description	Database	Ratio_in_study	Ratio_in_pop	Pvalue	Padjust	First Category	Second Category	Gene_ids	Gene_names
24	map00196	Photosynthesis - antenna proteins	KEGG PATHWAY	24/2394	35/18615	3.76534e-14	4.81963e-12	Metabolism	Energy metabolism	gene-LOC100281879|gene-LOC542530|gene-LOC542320|gene-LOC542321|gene-LOC100282214|gene-LOC542716|gene-LOC103651575|gene-LOC103651577|gene-LOC103651578|gene-LOC100191715|gene-LOC100281791|gene-LOC100282512|gene-LOC100283212|gene-LOC100273752|gene-LOC542478|gene-LOC100280410|gene-LOC103643653|gene-LOC100193833|gene-LOC100281248|gene-LOC100284001|gene-LOC100216729|gene-LOC100274453|gene-LOC100282054|…	LOC100281879;LOC542530;LOC542320;LOC542321;LOC100282214;LOC542716;LOC103651575;LOC103651577;LOC103651578;LOC100191715;LOC100281791;LOC100282512;LOC100283212;LOC100273752;LOC542478;LOC100280410;LOC103643653;LOC100193833;LOC100281248;LOC100284001;LOC100216729;LOC100274453;LOC100282054;LOC100284154
68	map00940	Phenylpropanoid biosynthesis	KEGG PATHWAY	68/2394	292/18615	6.07886e-07	3.89047e-05	Metabolism	Biosynthesis of other secondary metabolites	gene-LOC100285564|gene-LOC100272376|gene-LOC100285655|gene-LOC100280077|gene-LOC100216995|gene-LOC100285899|gene-LOC541914|gene-LOC100279348|gene-LOC100193405|gene-LOC100217011|gene-LOC100191390|gene-LOC100192482|gene-LOC100193609|gene-LOC100273104|gene-LOC103633557|gene-LOC100272764|gene-LOC100280071|gene-LOC109943987|gene-LOC103647879|gene-LOC100279986|gene-LOC103653944|gene-LOC732807|gene-LOC1…	LOC100285564;LOC100272376;LOC100285655;LOC100280077;LOC100216995;LOC100285899;LOC541914;LOC100279348;LOC100193405;LOC100217011;LOC100191390;LOC100192482;LOC100193609;LOC100273104;LOC103633557;LOC100272764;LOC100280071;LOC109943987;LOC103647879;LOC100279986;LOC103653944;LOC732807;LOC103646225;LOC100285877;LOC100216632;LOC100279386;LOC100101533;LOC100192603;LOC100282438;LOC100282411;LOC103636555;LO…
65	map00500	Starch and sucrose metabolism	KEGG PATHWAY	65/2394	278/18615	9.19502e-07	3.92321e-05	Metabolism	Carbohydrate metabolism	gene-LOC100280071|gene-LOC542510|gene-LOC100281767|gene-LOC100281927|gene-LOC542108|gene-LOC100170250|gene-LOC542072|gene-LOC541868|gene-LOC100281141|gene-LOC542247|gene-LOC100280465|gene-LOC542711|gene-LOC100279283|gene-LOC542318|gene-LOC100384028|gene-LOC542737|gene-LOC109943987|gene-LOC100283908|gene-LOC542365|gene-LOC103650849|gene-LOC100383472|gene-LOC103634623|gene-LOC103646225|gene-LOC1002…	LOC100280071;LOC542510;LOC100281767;LOC100281927;LOC542108;LOC100170250;LOC542072;LOC541868;LOC100281141;LOC542247;LOC100280465;LOC542711;LOC100279283;LOC542318;LOC100384028;LOC542737;LOC109943987;LOC100283908;LOC542365;LOC103650849;LOC100383472;LOC103634623;LOC103646225;LOC100278364;LOC100502178;LOC100101531;LOC100170239;LOC100281146;LOC109943123;LOC100282438;LOC100382206;LOC100383492;LOC1005014…
53	map00195	Photosynthesis	KEGG PATHWAY	53/2394	231/18615	1.58711e-05	0.000507874	Metabolism	Energy metabolism	gene-LOC542126|gene-LOC118474759|gene-LOC103629356|gene-LOC100194249|gene-LOC100285458|gene-LOC100283848|gene-LOC103625835|gene-LOC542279|gene-LOC103627333|gene-LOC100273354|gene-LOC100273026|gene-LOC100282027|gene-LOC103653672|gene-LOC118473630|gene-LOC100284847|gene-LOC541791|gene-LOC118474816|gene-LOC118474767|gene-ZemaCp002|gene-LOC118474823|gene-LOC100273117|gene-LOC100283085|gene-LOC1002809…	LOC542126;LOC118474759;LOC103629356;LOC100194249;LOC100285458;LOC100283848;LOC103625835;LOC542279;LOC103627333;LOC100273354;LOC100273026;LOC100282027;LOC103653672;LOC118473630;LOC100284847;LOC541791;LOC118474816;LOC118474767;psbA;LOC118474823;LOC100273117;LOC100283085;LOC100280994;LOC100191984;LOC118475434;LOC118473656;LOC103653165;LOC100272890;LOC103647735;LOC100284505;LOC118474820;LOC100283327;…
9	map00402	Benzoxazinoid biosynthesis	KEGG PATHWAY	9/2394	17/18615	8.70242e-05	0.00222782	Metabolism	Biosynthesis of other secondary metabolites	gene-LOC100192631|gene-LOC100274317|gene-LOC100273163|gene-LOC100277344|gene-LOC103644182|gene-LOC100283506|gene-LOC103652726|gene-LOC103649471|gene-LOC541977	LOC100192631;LOC100274317;LOC100273163;LOC100277344;LOC103644182;LOC100283506;LOC103652726;LOC103649471;LOC541977
69	map04626	Plant-pathogen interaction	KEGG PATHWAY	69/2394	357/18615	0.000314711	0.00671383	Organismal Systems	Environmental adaptation	gene-LOC100280399|gene-LOC100272353|gene-LOC100286265|gene-LOC100384476|gene-LOC100384473|gene-LOC100280813|gene-LOC103655094|gene-LOC111589933|gene-LOC100191751|gene-LOC100286243|gene-LOC103631918|gene-LOC100281172|gene-LOC542224|gene-LOC100285166|gene-LOC100275623|gene-LOC100501899|gene-LOC103651472|gene-LOC100191621|gene-LOC100285108|gene-LOC103629006|gene-LOC100384051|gene-LOC100193184|gene-L…	LOC100280399;LOC100272353;LOC100286265;LOC100384476;LOC100384473;LOC100280813;LOC103655094;LOC111589933;LOC100191751;LOC100286243;LOC103631918;LOC100281172;LOC542224;LOC100285166;LOC100275623;LOC100501899;LOC103651472;LOC100191621;LOC100285108;LOC103629006;LOC100384051;LOC100193184;LOC109944092;LOC100384478;LOC100193522;LOC542018;LOC109946070;LOC100279301;LOC103639280;LOC118475108;LOC103625979;LO…
36	map00710	Carbon fixation in photosynthetic organisms	KEGG PATHWAY	36/2394	162/18615	0.000647008	0.011831	Metabolism	Energy metabolism	gene-LOC100282142|gene-LOC100281237|gene-LOC542368|gene-LOC542598|gene-LOC100272845|gene-LOC100273311|gene-LOC542261|gene-LOC100284842|gene-LOC542479|gene-LOC100272913|gene-LOC541622|gene-LOC100273196|gene-LOC100279574|gene-LOC118474331|gene-LOC542290|gene-LOC542393|gene-LOC100282845|gene-LOC100280823|gene-LOC100282981|gene-LOC542333|gene-LOC542331|gene-LOC100282201|gene-LOC542212|gene-LOC1002828…	LOC100282142;LOC100281237;LOC542368;LOC542598;LOC100272845;LOC100273311;LOC542261;LOC100284842;LOC542479;LOC100272913;LOC541622;LOC100273196;LOC100279574;LOC118474331;LOC542290;LOC542393;LOC100282845;LOC100280823;LOC100282981;LOC542333;LOC542331;LOC100282201;LOC542212;LOC100282849;LOC100279820;LOC100285298;LOC118474757;shbp1;LOC100284598;LOC100501386;LOC107305678;LOC100273700;LOC100284771;LOC1002…
52	map00520	Amino sugar and nucleotide sugar metabolism	KEGG PATHWAY	52/2394	261/18615	0.000800295	0.0128047	Metabolism	Carbohydrate metabolism	gene-LOC100283867|gene-LOC542127|gene-LOC109939248|gene-LOC542510|gene-LOC100281481|gene-LOC100502178|gene-LOC542108|gene-LOC100280936|gene-LOC542072|gene-LOC100193772|gene-LOC100193447|gene-LOC542592|gene-LOC100274751|gene-LOC100191862|gene-LOC103633593|gene-LOC100280704|gene-LOC100191592|gene-LOC100281825|gene-LOC100381610|gene-LOC100282677|gene-LOC100193089|gene-LOC100274298|gene-LOC100101531|…	LOC100283867;LOC542127;LOC109939248;LOC542510;LOC100281481;LOC100502178;LOC542108;LOC100280936;LOC542072;LOC100193772;LOC100193447;LOC542592;LOC100274751;LOC100191862;LOC103633593;LOC100280704;LOC100191592;LOC100281825;LOC100381610;LOC100282677;LOC100193089;LOC100274298;LOC100101531;LOC100216890;LOC103651489;LOC100285088;LOC100272553;LOC100125657;LOC100191781;LOC100284387;LOC100282847;LOC542737;L…
10	map00591	Linoleic acid metabolism	KEGG PATHWAY	10/2394	26/18615	0.000907853	0.0129117	Metabolism	Lipid metabolism	gene-lox3|gene-lox12|gene-lox10|gene-lox11|gene-lox4|gene-lox5|gene-LOC100384395|gene-ts1|gene-LOC103636624|gene-LOC103642039	lox3;lox12;lox10;lox11;lox4;lox5;LOC100384395;ts1;LOC103636624;LOC103642039
17	map00910	Nitrogen metabolism	KEGG PATHWAY	17/2394	60/18615	0.00111326	0.0129543	Metabolism	Energy metabolism	gene-LOC103654219|gene-LOC103651348|gene-LOC103653706|gene-LOC542215|gene-LOC100279972|gene-LOC100274185|gene-LOC542746|gene-LOC100381446|gene-LOC103627781|gene-LOC100280638|gene-LOC100383210|gene-LOC542278|gene-LOC103636218|gene-LOC542264|gene-LOC542401|gene-LOC542400|gene-LOC103630704	LOC103654219;LOC103651348;LOC103653706;LOC542215;LOC100279972;LOC100274185;LOC542746;LOC100381446;LOC103627781;LOC100280638;LOC100383210;LOC542278;LOC103636218;LOC542264;LOC542401;LOC542400;LOC103630704
27	map00900	Terpenoid backbone biosynthesis	KEGG PATHWAY	27/2394	115/18615	0.00123785	0.0132037	Metabolism	Metabolism of terpenoids and polyketides	gene-LOC100191275|gene-LOC100284572|gene-LOC100502421|gene-LOC100283007|gene-LOC100384006|gene-LOC100279817|gene-LOC103634738|gene-LOC100283522|gene-LOC606484|gene-LOC100274017|gene-LOC100276550|gene-LOC100191875|gene-LOC100278910|gene-LOC103630362|gene-LOC541901|gene-LOC100193534|gene-LOC541903|gene-LOC114818273|gene-LOC100274033|gene-LOC100191922|gene-LOC100501694|gene-LOC100282721|gene-LOC5420…	LOC100191275;LOC100284572;LOC100502421;LOC100283007;LOC100384006;LOC100279817;LOC103634738;LOC100283522;LOC606484;LOC100274017;LOC100276550;LOC100191875;LOC100278910;LOC103630362;LOC541901;LOC100193534;LOC541903;LOC114818273;LOC100274033;LOC100191922;LOC100501694;LOC100282721;LOC542023;LOC541974;LOC100502545;LOC100502542;LOC606430
18	map00941	Flavonoid biosynthesis	KEGG PATHWAY	18/2394	65/18615	0.00108007	0.0138249	Metabolism	Biosynthesis of other secondary metabolites	gene-LOC100280098|gene-LOC100279986|gene-LOC100276821|gene-LOC103653707|gene-LOC100279386|gene-LOC100286107|gene-LOC103636555|gene-LOC100284018|gene-LOC100193609|gene-LOC100273683|gene-LOC100284770|gene-LOC100282642|gene-LOC542712|gene-LOC100274415|gene-LOC100191539|gene-LOC100282500|gene-LOC100275381|gene-LOC100273383	LOC100280098;LOC100279986;LOC100276821;LOC103653707;LOC100279386;LOC100286107;LOC103636555;LOC100284018;LOC100193609;LOC100273683;LOC100284770;LOC100282642;LOC542712;LOC100274415;LOC100191539;LOC100282500;LOC100275381;LOC100273383
49	map00010	Glycolysis / Gluconeogenesis	KEGG PATHWAY	49/2394	257/18615	0.00288257	0.0283823	Metabolism	Carbohydrate metabolism	gene-LOC100282142|gene-LOC542510|gene-LOC542651|gene-LOC542364|gene-LOC100037812|gene-LOC100272845|gene-LOC100191849|gene-LOC100281237|gene-LOC100273990|gene-LOC100273217|gene-LOC541781|gene-LOC100272913|gene-LOC100285796|gene-LOC541622|gene-LOC100273196|gene-LOC103634611|gene-LOC542261|gene-LOC100282820|gene-LOC542578|gene-LOC542607|gene-LOC732806|gene-LOC606466|gene-LOC103634230|gene-LOC1036514…	LOC100282142;LOC542510;LOC542651;LOC542364;LOC100037812;LOC100272845;LOC100191849;LOC100281237;LOC100273990;LOC100273217;LOC541781;LOC100272913;LOC100285796;LOC541622;LOC100273196;LOC103634611;LOC542261;LOC100282820;LOC542578;LOC542607;LOC732806;LOC606466;LOC103634230;LOC103651489;LOC100273735;LOC542177;LOC100274536;LOC100280823;LOC100282981;LOC542333;LOC100381658;LOC100281089;LOC542721;LOC542358…
33	map00630	Glyoxylate and dicarboxylate metabolism	KEGG PATHWAY	33/2394	161/18615	0.00421816	0.038566	Metabolism	Carbohydrate metabolism	gene-LOC100191272|gene-LOC100193070|gene-LOC542369|gene-LOC542598|gene-LOC118476295|gene-LOC100191849|gene-LOC542401|gene-LOC542400|gene-LOC100284842|gene-LOC100193796|gene-LOC100280203|gene-LOC100274017|gene-LOC100279574|gene-LOC118474331|gene-LOC100281069|gene-LOC100285987|gene-LOC542215|gene-LOC100281089|gene-LOC100193709|gene-LOC542746|gene-LOC542212|gene-LOC100281040|gene-LOC103640915|gene-L…	LOC100191272;LOC100193070;LOC542369;LOC542598;LOC118476295;LOC100191849;LOC542401;LOC542400;LOC100284842;LOC100193796;LOC100280203;LOC100274017;LOC100279574;LOC118474331;LOC100281069;LOC100285987;LOC542215;LOC100281089;LOC100193709;LOC542746;LOC542212;LOC100281040;LOC103640915;LOC542370;LOC542252;LOC100381446;LOC118474757;LOC100285908;LOC100501386;LOC107305678;LOC103633249;LOC100126943;LOC1005017…
15	map00350	Tyrosine metabolism	KEGG PATHWAY	15/2394	58/18615	0.00553445	0.0472273	Metabolism	Amino acid metabolism	gene-LOC100281477|gene-LOC100279205|gene-LOC100192757|gene-LOC100274472|gene-LOC100273217|gene-LOC100193894|gene-LOC100274380|gene-LOC100191987|gene-LOC606444|gene-LOC100275424|gene-LOC100273311|gene-LOC100272625|gene-LOC103641120|gene-LOC542364|gene-LOC100191816	LOC100281477;LOC100279205;LOC100192757;LOC100274472;LOC100273217;LOC100193894;LOC100274380;LOC100191987;LOC606444;LOC100275424;LOC100273311;LOC100272625;LOC103641120;LOC542364;LOC100191816
20	map00460	Cyanoamino acid metabolism	KEGG PATHWAY	20/2394	88/18615	0.00732615	0.0586092	Metabolism	Metabolism of other amino acids	gene-LOC100280071|gene-LOC541703|gene-LOC100381446|gene-LOC100283503|gene-LOC100279909|gene-LOC732807|gene-LOC103646225|gene-LOC100279348|gene-LOC100191390|gene-LOC100274288|gene-LOC100216811|gene-LOC103638611|gene-LOC100272792|gene-LOC100279291|gene-LOC103645841|gene-LOC100282438|gene-LOC118476295|gene-LOC542414|gene-LOC109943987|gene-LOC100126943	LOC100280071;LOC541703;LOC100381446;LOC100283503;LOC100279909;LOC732807;LOC103646225;LOC100279348;LOC100191390;LOC100274288;LOC100216811;LOC103638611;LOC100272792;LOC100279291;LOC103645841;LOC100282438;LOC118476295;LOC542414;LOC109943987;LOC100126943
10	map00909	Sesquiterpenoid and triterpenoid biosynthesis	KEGG PATHWAY	10/2394	35/18615	0.0106071	0.0754284	Metabolism	Metabolism of terpenoids and polyketides	gene-LOC732834|gene-LOC100193317|gene-LOC103641097|gene-LOC100285643|gene-LOC100274333|gene-LOC100191601|gene-LOC542156|gene-LOC541974|gene-LOC100274033|gene-LOC103641187	LOC732834;LOC100193317;LOC103641097;LOC100285643;LOC100274333;LOC100191601;LOC542156;LOC541974;LOC100274033;LOC103641187
17	map00945	Stilbenoid, diarylheptanoid and gingerol biosynthesis	KEGG PATHWAY	17/2394	73/18615	0.0100179	0.0754287	Metabolism	Biosynthesis of other secondary metabolites	gene-LOC100193067|gene-LOC100272885|gene-LOC100273683|gene-LOC100279986|gene-LOC100282209|gene-LOC100281319|gene-LOC100303908|gene-LOC100279386|gene-LOC542706|gene-LOC100127014|gene-LOC100193609|gene-LOC103635822|gene-LOC100193561|gene-LOC103636555|gene-LOC100191539|gene-LOC103654413|gene-LOC100284770	LOC100193067;LOC100272885;LOC100273683;LOC100279986;LOC100282209;LOC100281319;LOC100303908;LOC100279386;LOC542706;LOC100127014;LOC100193609;LOC103635822;LOC100193561;LOC103636555;LOC100191539;LOC103654413;LOC100284770
34	map00620	Pyruvate metabolism	KEGG PATHWAY	34/2394	180/18615	0.0132668	0.0808644	Metabolism	Carbohydrate metabolism	gene-LOC100280536|gene-LOC100037812|gene-LOC542598|gene-LOC100191849|gene-LOC100273990|gene-LOC542364|gene-LOC542252|gene-LOC100285796|gene-LOC100284598|gene-LOC100274017|gene-LOC100273217|gene-LOC100193894|gene-LOC100282820|gene-LOC606466|gene-LOC542393|gene-LOC100281089|gene-LOC542177|gene-LOC542479|gene-LOC541622|gene-LOC542607|gene-LOC542331|gene-LOC542372|gene-LOC100272951|gene-LOC541781|gen…	LOC100280536;LOC100037812;LOC542598;LOC100191849;LOC100273990;LOC542364;LOC542252;LOC100285796;LOC100284598;LOC100274017;LOC100273217;LOC100193894;LOC100282820;LOC606466;LOC542393;LOC100281089;LOC542177;LOC542479;LOC541622;LOC542607;LOC542331;LOC542372;LOC100272951;LOC541781;LOC100282748;LOC732806;LOC103634912;LOC100279403;LOC100283452;LOC100193279;LOC107305678;LOC100501719;LOC100191365;LOC100280…
17	map00592	alpha-Linolenic acid metabolism	KEGG PATHWAY	17/2394	75/18615	0.0131222	0.0839821	Metabolism	Lipid metabolism	gene-LOC100191288|gene-LOC100281695|gene-ts1|gene-lox11|gene-lox12|gene-opr2|gene-aos1|gene-aos2|gene-aos3|gene-LOC103642039|gene-LOC103652794|gene-LOC100384395|gene-lox10|gene-LOC103636624|gene-LOC542364|gene-LOC103628476|gene-LOC103647563	LOC100191288;LOC100281695;ts1;lox11;lox12;opr2;aos1;aos2;aos3;LOC103642039;LOC103652794;LOC100384395;lox10;LOC103636624;LOC542364;LOC103628476;LOC103647563
10	map00902	Monoterpenoid biosynthesis	KEGG PATHWAY	10/2394	36/18615	0.013033	0.0878012	Metabolism	Metabolism of terpenoids and polyketides	gene-LOC103654242|gene-LOC732758|gene-LOC732759|gene-LOC100282611|gene-LOC100217017|gene-LOC100282827|gene-LOC100280419|gene-LOC100274235|gene-LOC100282122|gene-LOC100383517	LOC103654242;LOC732758;LOC732759;LOC100282611;LOC100217017;LOC100282827;LOC100280419;LOC100274235;LOC100282122;LOC100383517
5	map00966	Glucosinolate biosynthesis	KEGG PATHWAY	5/2394	13/18615	0.0184654	0.107435	Metabolism	Biosynthesis of other secondary metabolites	gene-LOC103638611|gene-LOC103654943|gene-LOC100193712|gene-LOC100281255|gene-LOC100283367	LOC103638611;LOC103654943;LOC100193712;LOC100281255;LOC100283367
9	map00290	Valine, leucine and isoleucine biosynthesis	KEGG PATHWAY	9/2394	34/18615	0.0246459	0.131445	Metabolism	Amino acid metabolism	gene-LOC100193712|gene-LOC100381801|gene-LOC103654943|gene-LOC100281255|gene-LOC103643901|gene-LOC100284799|gene-LOC100384514|gene-LOC100280499|gene-LOC100283367	LOC100193712;LOC100381801;LOC103654943;LOC100281255;LOC103643901;LOC100284799;LOC100384514;LOC100280499;LOC100283367
16	map00130	Ubiquinone and other terpenoid-quinone biosynthesis	KEGG PATHWAY	16/2394	74/18615	0.024233	0.134862	Metabolism	Metabolism of cofactors and vitamins	gene-LOC100384459|gene-LOC100280914|gene-LOC103638712|gene-LOC103653944|gene-LOC100272376|gene-LOC606444|gene-LOC100191816|gene-LOC732837|gene-LOC100191997|gene-LOC100279390|gene-LOC732789|gene-LOC100285365|gene-LOC103636555|gene-LOC100280305|gene-LOC100279205|gene-LOC103653401	LOC100384459;LOC100280914;LOC103638712;LOC103653944;LOC100272376;LOC606444;LOC100191816;LOC732837;LOC100191997;LOC100279390;LOC732789;LOC100285365;LOC103636555;LOC100280305;LOC100279205;LOC103653401
11	map00360	Phenylalanine metabolism	KEGG PATHWAY	11/2394	46/18615	0.0286587	0.146733	Metabolism	Amino acid metabolism	gene-LOC100384215|gene-LOC103627433|gene-LOC100274472|gene-LOC100281532|gene-LOC100191816|gene-LOC100191282|gene-LOC100191987|gene-LOC606444|gene-LOC100273311|gene-LOC100279205|gene-LOC100381820	LOC100384215;LOC103627433;LOC100274472;LOC100281532;LOC100191816;LOC100191282;LOC100191987;LOC606444;LOC100273311;LOC100279205;LOC100381820
6	map00750	Vitamin B6 metabolism	KEGG PATHWAY	6/2394	20/18615	0.0352055	0.1669	Metabolism	Metabolism of cofactors and vitamins	gene-LOC100193172|gene-LOC100280630|gene-LOC100272732|gene-SMK2|gene-LOC100502503|gene-LOC100272752	LOC100193172;LOC100280630;LOC100272732;SMK2;LOC100502503;LOC100272752
14	map00220	Arginine biosynthesis	KEGG PATHWAY	14/2394	65/18615	0.0346313	0.170492	Metabolism	Amino acid metabolism	gene-LOC100191977|gene-LOC103629163|gene-LOC100501386|gene-LOC542215|gene-LOC100191877|gene-LOC542746|gene-LOC100284885|gene-LOC100272721|gene-LOC100282849|gene-LOC100273311|gene-LOC100283064|gene-LOC542401|gene-LOC542400|gene-LOC100284842	LOC100191977;LOC103629163;LOC100501386;LOC542215;LOC100191877;LOC542746;LOC100284885;LOC100272721;LOC100282849;LOC100273311;LOC100283064;LOC542401;LOC542400;LOC100284842
7	map00905	Brassinosteroid biosynthesis	KEGG PATHWAY	7/2394	26/18615	0.0414992	0.177063	Metabolism	Metabolism of terpenoids and polyketides	gene-LOC100382270|gene-LOC100193331|gene-LOC103632819|gene-LOC100286851|gene-LOC103647105|gene-LOC100273153|gene-LOC100281181	LOC100382270;LOC100193331;LOC103632819;LOC100286851;LOC103647105;LOC100273153;LOC100281181
19	map00860	Porphyrin and chlorophyll metabolism	KEGG PATHWAY	19/2394	97/18615	0.0390014	0.178292	Metabolism	Metabolism of cofactors and vitamins	gene-LOC541866|gene-LOC100283531|gene-LOC100283007|gene-LOC100274228|gene-LOC100281115|gene-pcr1|gene-LOC100382191|gene-LOC100191548|gene-LOC114818273|gene-LOC100381341|gene-LOC732841|gene-LOC100273426|gene-LOC606426|gene-LOC100284976|gene-LOC606425|gene-LOC100383208|gene-LOC100193466|gene-LOC110599587|gene-LOC103631716	LOC541866;LOC100283531;LOC100283007;LOC100274228;LOC100281115;pcr1;LOC100382191;LOC100191548;LOC114818273;LOC100381341;LOC732841;LOC100273426;LOC606426;LOC100284976;LOC606425;LOC100383208;LOC100193466;LOC110599587;LOC103631716
2	map00515	Mannose type O-glycan biosynthesis	KEGG PATHWAY	2/2394	3/18615	0.0453509	0.181404	Metabolism	Glycan biosynthesis and metabolism	gene-LOC100191928|gene-LOC103649872	LOC100191928;LOC103649872
9	map00740	Riboflavin metabolism	KEGG PATHWAY	9/2394	37/18615	0.0411498	0.181627	Metabolism	Metabolism of cofactors and vitamins	gene-LOC100285779|gene-LOC100191772|gene-LOC103645105|gene-LOC100282978|gene-LOC100284485|gene-LOC100280465|gene-LOC100284794|gene-LOC100284727|gene-LOC100272649	LOC100285779;LOC100191772;LOC103645105;LOC100282978;LOC100284485;LOC100280465;LOC100284794;LOC100284727;LOC100272649
13	map00770	Pantothenate and CoA biosynthesis	KEGG PATHWAY	13/2394	61/18615	0.0440364	0.181828	Metabolism	Metabolism of cofactors and vitamins	gene-LOC103655790|gene-LOC100384522|gene-LOC100381801|gene-LOC732806|gene-LOC100193520|gene-LOC103642073|gene-LOC103633092|gene-LOC100281255|gene-LOC100280465|gene-LOC100284799|gene-LOC100194295|gene-LOC100384514|gene-LOC100283367	LOC103655790;LOC100384522;LOC100381801;LOC732806;LOC100193520;LOC103642073;LOC103633092;LOC100281255;LOC100280465;LOC100284799;LOC100194295;LOC100384514;LOC100283367
27	map00260	Glycine, serine and threonine metabolism	KEGG PATHWAY	27/2394	152/18615	0.0499465	0.193732	Metabolism	Amino acid metabolism	gene-LOC100272752|gene-LOC100280292|gene-LOC118476295|gene-LOC103634611|gene-LOC542578|gene-LOC100284842|gene-LOC100282632|gene-LOC100279883|gene-LOC100283462|gene-LOC542249|gene-LOC103643901|gene-LOC541855|gene-LOC100381658|gene-LOC100281069|gene-LOC100274536|gene-LOC100275991|gene-LOC100280067|gene-LOC100193709|gene-LOC103644181|gene-LOC100273204|gene-LOC103627564|gene-LOC542708|gene-LOC1002827…	LOC100272752;LOC100280292;LOC118476295;LOC103634611;LOC542578;LOC100284842;LOC100282632;LOC100279883;LOC100283462;LOC542249;LOC103643901;LOC541855;LOC100381658;LOC100281069;LOC100274536;LOC100275991;LOC100280067;LOC100193709;LOC103644181;LOC100273204;LOC103627564;LOC542708;LOC100282748;LOC100501386;LOC103634912;LOC100126943;LOC100501719
8	map00300	Lysine biosynthesis	KEGG PATHWAY	8/2394	33/18615	0.0535856	0.201734	Metabolism	Amino acid metabolism	gene-LOC100282632|gene-LOC100280067|gene-LOC100273435|gene-LOC103632470|gene-LOC100279883|gene-LOC100275991|gene-LOC542708|gene-LOC542249	LOC100282632;LOC100280067;LOC100273435;LOC103632470;LOC100279883;LOC100275991;LOC542708;LOC542249
4	map00660	C5-Branched dibasic acid metabolism	KEGG PATHWAY	4/2394	12/18615	0.057671	0.210911	Metabolism	Carbohydrate metabolism	gene-LOC103654943|gene-LOC100284799|gene-LOC100193712|gene-LOC100381801	LOC103654943;LOC100284799;LOC100193712;LOC100381801
8	map00950	Isoquinoline alkaloid biosynthesis	KEGG PATHWAY	8/2394	34/18615	0.0624901	0.222187	Metabolism	Biosynthesis of other secondary metabolites	gene-LOC100281477|gene-LOC103641120|gene-LOC100274472|gene-LOC100191816|gene-LOC100274380|gene-LOC100275424|gene-LOC100273311|gene-LOC100279205	LOC100281477;LOC103641120;LOC100274472;LOC100191816;LOC100274380;LOC100275424;LOC100273311;LOC100279205
23	map00562	Inositol phosphate metabolism	KEGG PATHWAY	23/2394	131/18615	0.073643	0.224436	Metabolism	Carbohydrate metabolism	gene-LOC100282142|gene-LOC103627151|gene-LOC103626494|gene-LOC100383696|gene-LOC100136826|gene-LOC100276170|gene-LOC100037797|gene-LOC100384160|gene-LOC100191939|gene-LOC100280823|gene-LOC103630656|gene-LOC103635048|gene-LOC100381529|gene-LOC103632346|gene-LOC103644330|gene-LOC100384643|gene-LOC542540|gene-LOC100273421|gene-LOC100274311|gene-LOC109939373|gene-LOC100384405|gene-LOC100280012|gene-L…	LOC100282142;LOC103627151;LOC103626494;LOC100383696;LOC100136826;LOC100276170;LOC100037797;LOC100384160;LOC100191939;LOC100280823;LOC103630656;LOC103635048;LOC100381529;LOC103632346;LOC103644330;LOC100384643;LOC542540;LOC100273421;LOC100274311;LOC109939373;LOC100384405;LOC100280012;LOC100279891
14	map00906	Carotenoid biosynthesis	KEGG PATHWAY	14/2394	72/18615	0.0729281	0.227678	Metabolism	Metabolism of terpenoids and polyketides	gene-LOC732825|gene-LOC103648116|gene-LOC100277925|gene-LOC100501454|gene-LOC100281747|gene-LOC100384384|gene-LOC103647484|gene-LOC100280448|gene-LOC732819|gene-LOC732775|gene-LOC100502521|gene-LOC109940986|gene-LOC100274595|gene-LOC103627610	LOC732825;LOC103648116;LOC100277925;LOC100501454;LOC100281747;LOC100384384;LOC103647484;LOC100280448;LOC732819;LOC732775;LOC100502521;LOC109940986;LOC100274595;LOC103627610
10	map00904	Diterpenoid biosynthesis	KEGG PATHWAY	10/2394	47/18615	0.0724702	0.231905	Metabolism	Metabolism of terpenoids and polyketides	gene-LOC103631860|gene-LOC100279558|gene-LOC103631958|gene-LOC103652787|gene-LOC100274525|gene-an2|gene-LOC107521947|gene-LOC103641402|gene-LOC103636636|gene-LOC542580	LOC103631860;LOC100279558;LOC103631958;LOC103652787;LOC100274525;an2;LOC107521947;LOC103641402;LOC103636636;LOC542580
6	map00960	Tropane, piperidine and pyridine alkaloid biosynthesis	KEGG PATHWAY	6/2394	24/18615	0.078479	0.233612	Metabolism	Biosynthesis of other secondary metabolites	gene-LOC100274472|gene-LOC100191816|gene-LOC100191987|gene-LOC100281855|gene-LOC100273311|gene-LOC100279205	LOC100274472;LOC100191816;LOC100191987;LOC100281855;LOC100273311;LOC100279205
11	map00062	Fatty acid elongation	KEGG PATHWAY	11/2394	53/18615	0.07143	0.234437	Metabolism	Lipid metabolism	gene-LOC100191595|gene-LOC100285592|gene-LOC100216902|gene-LOC103655094|gene-LOC100281769|gene-LOC100283031|gene-LOC103633519|gene-LOC542018|gene-LOC103638222|gene-LOC100501899|gene-LOC100191621	LOC100191595;LOC100285592;LOC100216902;LOC103655094;LOC100281769;LOC100283031;LOC103633519;LOC542018;LOC103638222;LOC100501899;LOC100191621
35	map00230	Purine metabolism	KEGG PATHWAY	35/2394	212/18615	0.0712281	0.239926	Metabolism	Nucleotide metabolism	gene-LOC100272951|gene-LOC103653801|gene-LOC100282820|gene-LOC100217209|gene-LOC100285146|gene-LOC100280465|gene-LOC100272861|gene-LOC100273990|gene-LOC109944053|gene-LOC100273224|gene-LOC100382006|gene-LOC103630426|gene-LOC100502278|gene-LOC606466|gene-LOC100275036|gene-LOC103646208|gene-LOC103651489|gene-LOC542177|gene-LOC103647994|gene-LOC100283248|gene-LOC542721|gene-LOC100384368|gene-LOC1036…	LOC100272951;LOC103653801;LOC100282820;LOC100217209;LOC100285146;LOC100280465;LOC100272861;LOC100273990;LOC109944053;LOC100273224;LOC100382006;LOC103630426;LOC100502278;LOC606466;LOC100275036;LOC103646208;LOC103651489;LOC542177;LOC103647994;LOC100283248;LOC542721;LOC100384368;LOC103632103;LOC542358;LOC103634608;LOC100281242;LOC100381419;LOC100284281;LOC100283650;LOC100283452;LOC100382527;LOC10028…
8	map00901	Indole alkaloid biosynthesis	KEGG PATHWAY	8/2394	36/18615	0.082911	0.241195	Metabolism	Biosynthesis of other secondary metabolites	gene-LOC100282758|gene-LOC100192086|gene-LOC100283037|gene-LOC100284864|gene-LOC103636584|gene-LOC100274563|gene-LOC103649566|gene-LOC103630572	LOC100282758;LOC100192086;LOC100283037;LOC100284864;LOC103636584;LOC100274563;LOC103649566;LOC103630572
15	map00280	Valine, leucine and isoleucine degradation	KEGG PATHWAY	15/2394	78/18615	0.0704216	0.243621	Metabolism	Amino acid metabolism	gene-LOC100283617|gene-LOC100283677|gene-LOC732806|gene-LOC100274017|gene-LOC103634912|gene-LOC100281617|gene-LOC100283587|gene-LOC100283920|gene-LOC100280665|gene-LOC100274311|gene-LOC100281255|gene-LOC100501719|gene-LOC100283367|gene-LOC100217040|gene-LOC100282748	LOC100283617;LOC100283677;LOC732806;LOC100274017;LOC103634912;LOC100281617;LOC100283587;LOC100283920;LOC100280665;LOC100274311;LOC100281255;LOC100501719;LOC100283367;LOC100217040;LOC100282748
22	map00250	Alanine, aspartate and glutamate metabolism	KEGG PATHWAY	22/2394	127/18615	0.0883706	0.245901	Metabolism	Amino acid metabolism	gene-LOC103640667|gene-LOC103644300|gene-LOC118473458|gene-LOC100273311|gene-LOC542401|gene-LOC542400|gene-LOC100284842|gene-LOC100283503|gene-LOC103630426|gene-LOC103630704|gene-LOC100192350|gene-LOC100192351|gene-LOC100279867|gene-LOC542215|gene-LOC542746|gene-LOC100282849|gene-LOC103651348|gene-LOC100191977|gene-LOC103653706|gene-LOC100501386|gene-LOC103645944|gene-LOC103645841	LOC103640667;LOC103644300;LOC118473458;LOC100273311;LOC542401;LOC542400;LOC100284842;LOC100283503;LOC103630426;LOC103630704;LOC100192350;LOC100192351;LOC100279867;LOC542215;LOC542746;LOC100282849;LOC103651348;LOC100191977;LOC103653706;LOC100501386;LOC103645944;LOC103645841
18	map04712	Circadian rhythm - plant	KEGG PATHWAY	18/2394	100/18615	0.0865213	0.246105	Organismal Systems	Environmental adaptation	gene-LOC103648678|gene-LOC100127527|gene-LOC100193188|gene-LOC100281091|gene-LOC103633010|gene-LOC103641361|gene-LOC115101004|gene-LOC100127539|gene-LOC100192868|gene-LOC103633607|gene-LOC103633556|gene-LOC100282642|gene-LOC109939268|gene-LOC100274415|gene-LOC100280240|gene-LOC100284201|gene-LOC100147733|gene-LOC100272803	LOC103648678;LOC100127527;LOC100193188;LOC100281091;LOC103633010;LOC103641361;LOC115101004;LOC100127539;LOC100192868;LOC103633607;LOC103633556;LOC100282642;LOC109939268;LOC100274415;LOC100280240;LOC100284201;LOC100147733;LOC100272803
20	map00052	Galactose metabolism	KEGG PATHWAY	20/2394	115/18615	0.0974481	0.265391	Metabolism	Carbohydrate metabolism	gene-LOC542127|gene-LOC542358|gene-LOC542510|gene-LOC100193772|gene-LOC606463|gene-LOC100284107|gene-LOC542721|gene-LOC103652228|gene-LOC103651489|gene-LOC103641497|gene-LOC100382295|gene-LOC100383472|gene-LOC100279283|gene-LOC100217298|gene-LOC606464|gene-LOC100192075|gene-LOC100192478|gene-LOC606431|gene-LOC606405|gene-LOC109943123	LOC542127;LOC542358;LOC542510;LOC100193772;LOC606463;LOC100284107;LOC542721;LOC103652228;LOC103651489;LOC103641497;LOC100382295;LOC100383472;LOC100279283;LOC100217298;LOC606464;LOC100192075;LOC100192478;LOC606431;LOC606405;LOC109943123
32	map00270	Cysteine and methionine metabolism	KEGG PATHWAY	32/2394	198/18615	0.101334	0.270223	Metabolism	Amino acid metabolism	gene-LOC100382364|gene-LOC542598|gene-LOC541958|gene-LOC103633571|gene-LOC109942192|gene-LOC542082|gene-LOC100273311|gene-LOC100285862|gene-LOC542249|gene-LOC100282559|gene-LOC100282632|gene-LOC100191816|gene-LOC103632028|gene-LOC100191838|gene-LOC100279883|gene-LOC100191321|gene-LOC542708|gene-LOC100279205|gene-LOC100272428|gene-LOC541874|gene-LOC542137|gene-LOC542136|gene-LOC100280067|gene-LOC1…	LOC100382364;LOC542598;LOC541958;LOC103633571;LOC109942192;LOC542082;LOC100273311;LOC100285862;LOC542249;LOC100282559;LOC100282632;LOC100191816;LOC103632028;LOC100191838;LOC100279883;LOC100191321;LOC542708;LOC100279205;LOC100272428;LOC541874;LOC542137;LOC542136;LOC100280067;LOC100193476;LOC100275991;LOC100216585;LOC107305678;LOC100286153;LOC103631673;LOC100193279;LOC100281255;LOC100283367
9	map00790	Folate biosynthesis	KEGG PATHWAY	9/2394	46/18615	0.129152	0.330628	Metabolism	Metabolism of cofactors and vitamins	gene-LOC100192017|gene-LOC100272516|gene-LOC100280848|gene-LOC103645105|gene-LOC100193984|gene-LOC103626932|gene-LOC100283069|gene-LOC103629655|gene-LOC100383687	LOC100192017;LOC100272516;LOC100280848;LOC103645105;LOC100193984;LOC103626932;LOC100283069;LOC103629655;LOC100383687
1	map00523	Polyketide sugar unit biosynthesis	KEGG PATHWAY	1/2394	1/18615	0.128606	0.33595	Metabolism	Metabolism of terpenoids and polyketides	gene-LOC100286359	LOC100286359
30	map00480	Glutathione metabolism	KEGG PATHWAY	30/2394	190/18615	0.135858	0.340977	Metabolism	Metabolism of other amino acids	gene-LOC541841|gene-LOC541842|gene-LOC100273297|gene-LOC100272371|gene-LOC541847|gene-LOC542734|gene-LOC103650740|gene-LOC542634|gene-LOC100193117|gene-LOC542633|gene-LOC542630|gene-LOC542631|gene-LOC100216831|gene-LOC100502278|gene-LOC541838|gene-LOC100284317|gene-LOC103633296|gene-LOC541834|gene-LOC541837|gene-LOC541850|gene-LOC100501202|gene-LOC542491|gene-LOC100281225|gene-LOC103626098|gene-L…	LOC541841;LOC541842;LOC100273297;LOC100272371;LOC541847;LOC542734;LOC103650740;LOC542634;LOC100193117;LOC542633;LOC542630;LOC542631;LOC100216831;LOC100502278;LOC541838;LOC100284317;LOC103633296;LOC541834;LOC541837;LOC541850;LOC100501202;LOC542491;LOC100281225;LOC103626098;LOC100282090;LOC118471889;LOC542388;LOC541991;LOC542476;LOC100272974
7	map00531	Glycosaminoglycan degradation	KEGG PATHWAY	7/2394	34/18615	0.138567	0.341088	Metabolism	Glycan biosynthesis and metabolism	gene-LOC103630365|gene-LOC100193923|gene-LOC100279961|gene-LOC100192026|gene-LOC100192858|gene-LOC100285720|gene-LOC100280704	LOC103630365;LOC100193923;LOC100279961;LOC100192026;LOC100192858;LOC100285720;LOC100280704
14	map00061	Fatty acid biosynthesis	KEGG PATHWAY	14/2394	80/18615	0.141897	0.342693	Metabolism	Lipid metabolism	gene-LOC100283843|gene-LOC103638097|gene-LOC100283964|gene-LOC100284340|gene-LOC103631989|gene-LOC103632031|gene-LOC100281497|gene-LOC100383498|gene-LOC100191672|gene-LOC100191192|gene-LOC100273566|gene-LOC100285462|gene-LOC100281546|gene-LOC100283590	LOC100283843;LOC103638097;LOC100283964;LOC100284340;LOC103631989;LOC103632031;LOC100281497;LOC100383498;LOC100191672;LOC100191192;LOC100273566;LOC100285462;LOC100281546;LOC100283590
35	map00564	Glycerophospholipid metabolism	KEGG PATHWAY	35/2394	227/18615	0.145307	0.344432	Metabolism	Lipid metabolism	gene-LOC100279815|gene-LOC100193648|gene-LOC100283806|gene-LOC100127510|gene-LOC100283945|gene-LOC100280012|gene-LOC100136826|gene-LOC109942973|gene-LOC100384395|gene-LOC100384160|gene-LOC103636624|gene-LOC103644330|gene-LOC100276493|gene-LOC100216900|gene-LOC103635415|gene-LOC103651602|gene-LOC100284703|gene-LOC100273865|gene-LOC100285850|gene-LOC100383478|gene-LOC100286064|gene-LOC100127508|gen…	LOC100279815;LOC100193648;LOC100283806;LOC100127510;LOC100283945;LOC100280012;LOC100136826;LOC109942973;LOC100384395;LOC100384160;LOC103636624;LOC103644330;LOC100276493;LOC100216900;LOC103635415;LOC103651602;LOC100284703;LOC100273865;LOC100285850;LOC100383478;LOC100286064;LOC100127508;LOC103641255;LOC100274532;LOC100384643;LOC100281893;LOC103651303;LOC100217111;LOC100273469;LOC103636321;LOC100282…
62	map04141	Protein processing in endoplasmic reticulum	KEGG PATHWAY	62/2394	423/18615	0.14868	0.346019	Genetic Information Processing	Folding, sorting and degradation	gene-LOC100280916|gene-LOC100384473|gene-LOC100286044|gene-LOC100283766|gene-LOC111589933|gene-LOC103654949|gene-LOC100285413|gene-LOC100217074|gene-LOC542576|gene-LOC100381521|gene-LOC103651028|gene-LOC103627470|gene-LOC100280576|gene-LOC100282088|gene-LOC100283782|gene-LOC103634805|gene-LOC100272911|gene-LOC100281798|gene-LOC732809|gene-LOC103649807|gene-LOC100191598|gene-LOC100280571|gene-LOC1…	LOC100280916;LOC100384473;LOC100286044;LOC100283766;LOC111589933;LOC103654949;LOC100285413;LOC100217074;LOC542576;LOC100381521;LOC103651028;LOC103627470;LOC100280576;LOC100282088;LOC100283782;LOC103634805;LOC100272911;LOC100281798;LOC732809;LOC103649807;LOC100191598;LOC100280571;LOC100276863;LOC606409;LOC100192937;LOC100037778;LOC542293;LOC100273288;LOC100283239;LOC100384478;LOC100192813;LOC10028…
44	map04016	MAPK signaling pathway - plant	KEGG PATHWAY	44/2394	294/18615	0.158685	0.356345	Environmental Information Processing	Signal transduction	gene-LOC100274360|gene-LOC542533|gene-LOC100217209|gene-LOC100272353|gene-LOC103631918|gene-LOC100279811|gene-LOC100381549|gene-LOC103651472|gene-LOC542370|gene-LOC103634514|gene-LOC100216611|gene-LOC100191592|gene-LOC100281825|gene-LOC100281868|gene-LOC109946070|gene-LOC100282657|gene-LOC100279301|gene-LOC100191280|gene-LOC118475108|gene-LOC103638892|gene-LOC103636208|gene-LOC100279578|gene-LOC1…	LOC100274360;LOC542533;LOC100217209;LOC100272353;LOC103631918;LOC100279811;LOC100381549;LOC103651472;LOC542370;LOC103634514;LOC100216611;LOC100191592;LOC100281825;LOC100281868;LOC109946070;LOC100282657;LOC100279301;LOC100191280;LOC118475108;LOC103638892;LOC103636208;LOC100279578;LOC100502442;LOC100281430;LOC103639280;LOC103647370;LOC100384248;LOC100194169;LOC100194322;LOC103626849;LOC103641278;LO…
12	map00410	beta-Alanine metabolism	KEGG PATHWAY	12/2394	68/18615	0.158014	0.361175	Metabolism	Metabolism of other amino acids	gene-LOC100384522|gene-LOC100282748|gene-LOC732806|gene-LOC103632539|gene-LOC103634912|gene-LOC103642073|gene-LOC100283920|gene-LOC118473498|gene-LOC100274311|gene-LOC103652794|gene-LOC541983|gene-LOC100383200	LOC100384522;LOC100282748;LOC732806;LOC103632539;LOC103634912;LOC103642073;LOC100283920;LOC118473498;LOC100274311;LOC103652794;LOC541983;LOC100383200
7	map00730	Thiamine metabolism	KEGG PATHWAY	7/2394	36/18615	0.172578	0.380862	Metabolism	Metabolism of cofactors and vitamins	gene-LOC606484|gene-LOC100384006|gene-LOC100382527|gene-LOC542715|gene-LOC542714|gene-LOC100281242|gene-LOC606430	LOC606484;LOC100384006;LOC100382527;LOC542715;LOC542714;LOC100281242;LOC606430
17	map00330	Arginine and proline metabolism	KEGG PATHWAY	17/2394	105/18615	0.188001	0.407867	Metabolism	Amino acid metabolism	gene-LOC103634912|gene-LOC100384522|gene-LOC100282559|gene-LOC100282748|gene-LOC732806|gene-LOC103632539|gene-LOC118477073|gene-LOC103630430|gene-LOC103642073|gene-LOC100283657|gene-LOC118473498|gene-LOC100272721|gene-LOC100193626|gene-LOC100383200|gene-LOC541983|gene-LOC100273311|gene-LOC606449	LOC103634912;LOC100384522;LOC100282559;LOC100282748;LOC732806;LOC103632539;LOC118477073;LOC103630430;LOC103642073;LOC100283657;LOC118473498;LOC100272721;LOC100193626;LOC100383200;LOC541983;LOC100273311;LOC606449
20	map00240	Pyrimidine metabolism	KEGG PATHWAY	20/2394	128/18615	0.206999	0.441597	Metabolism	Nucleotide metabolism	gene-LOC103647994|gene-LOC100283650|gene-LOC100217209|gene-LOC100272861|gene-LOC100285801|gene-LOC100382896|gene-LOC100193190|gene-LOC100283248|gene-LOC100273224|gene-LOC100194241|gene-LOC100502278|gene-LOC100281735|gene-LOC542168|gene-LOC100280465|gene-LOC103632103|gene-LOC100283606|gene-LOC103634608|gene-LOC103646208|gene-LOC100281709|gene-LOC100381419	LOC103647994;LOC100283650;LOC100217209;LOC100272861;LOC100285801;LOC100382896;LOC100193190;LOC100283248;LOC100273224;LOC100194241;LOC100502278;LOC100281735;LOC542168;LOC100280465;LOC103632103;LOC100283606;LOC103634608;LOC103646208;LOC100281709;LOC100381419
16	map00053	Ascorbate and aldarate metabolism	KEGG PATHWAY	16/2394	101/18615	0.22221	0.466276	Metabolism	Carbohydrate metabolism	gene-LOC100273169|gene-LOC100282748|gene-LOC732806|gene-LOC103634912|gene-LOC100280936|gene-LOC100279403|gene-LOC100285407|gene-LOC100037812|gene-LOC100382120|gene-LOC100282847|gene-LOC100273421|gene-LOC100272974|gene-LOC100279549|gene-LOC100274751|gene-LOC103633593|gene-LOC542476	LOC100273169;LOC100282748;LOC732806;LOC103634912;LOC100280936;LOC100279403;LOC100285407;LOC100037812;LOC100382120;LOC100282847;LOC100273421;LOC100272974;LOC100279549;LOC100274751;LOC103633593;LOC542476
17	map00030	Pentose phosphate pathway	KEGG PATHWAY	17/2394	109/18615	0.23278	0.480579	Metabolism	Carbohydrate metabolism	gene-LOC100272913|gene-LOC100284771|gene-LOC100273196|gene-LOC100273700|gene-LOC103651489|gene-LOC542261|gene-LOC100282201|gene-LOC100285843|gene-LOC542721|gene-LOC100284317|gene-LOC100272845|gene-LOC542358|gene-LOC100285062|gene-LOC100192478|gene-LOC100283478|gene-LOC100285298|gene-LOC542583	LOC100272913;LOC100284771;LOC100273196;LOC100273700;LOC103651489;LOC542261;LOC100282201;LOC100285843;LOC542721;LOC100284317;LOC100272845;LOC542358;LOC100285062;LOC100192478;LOC100283478;LOC100285298;LOC542583
11	map00100	Steroid biosynthesis	KEGG PATHWAY	11/2394	67/18615	0.238083	0.483725	Metabolism	Lipid metabolism	gene-LOC541682|gene-LOC100280049|gene-LOC100282314|gene-LOC100217119|gene-LOC100276578|gene-LOC100283632|gene-LOC100274333|gene-LOC100191601|gene-LOC100384395|gene-LOC100382426|gene-LOC103636624	LOC541682;LOC100280049;LOC100282314;LOC100217119;LOC100276578;LOC100283632;LOC100274333;LOC100191601;LOC100384395;LOC100382426;LOC103636624
7	map00760	Nicotinate and nicotinamide metabolism	KEGG PATHWAY	7/2394	40/18615	0.249627	0.499254	Metabolism	Metabolism of cofactors and vitamins	gene-LOC100279867|gene-LOC103644300|gene-LOC100283048|gene-LOC542168|gene-LOC100280465|gene-LOC103632103|gene-LOC100217099	LOC100279867;LOC103644300;LOC100283048;LOC542168;LOC100280465;LOC103632103;LOC100217099
9	map00908	Zeatin biosynthesis	KEGG PATHWAY	9/2394	54/18615	0.253577	0.499351	Metabolism	Metabolism of terpenoids and polyketides	gene-LOC542056|gene-LOC542507|gene-LOC100158226|gene-LOC541881|gene-LOC100281698|gene-LOC100281803|gene-LOC542585|gene-LOC103649679|gene-LOC103641859	LOC542056;LOC542507;LOC100158226;LOC541881;LOC100281698;LOC100281803;LOC542585;LOC103649679;LOC103641859
3	map00514	Other types of O-glycan biosynthesis	KEGG PATHWAY	3/2394	14/18615	0.265191	0.51431	Metabolism	Glycan biosynthesis and metabolism	gene-LOC100384812|gene-LOC100191799|gene-LOC100384210	LOC100384812;LOC100191799;LOC100384210
2	map00604	Glycosphingolipid biosynthesis - ganglio series	KEGG PATHWAY	2/2394	8/18615	0.275037	0.525443	Metabolism	Glycan biosynthesis and metabolism	gene-LOC103630365|gene-LOC100280704	LOC103630365;LOC100280704
5	map00780	Biotin metabolism	KEGG PATHWAY	5/2394	28/18615	0.287892	0.541915	Metabolism	Metabolism of cofactors and vitamins	gene-LOC100383498|gene-LOC103631989|gene-LOC100501353|gene-LOC100285462|gene-LOC100273566	LOC100383498;LOC103631989;LOC100501353;LOC100285462;LOC100273566
18	map00051	Fructose and mannose metabolism	KEGG PATHWAY	18/2394	122/18615	0.302901	0.553876	Metabolism	Carbohydrate metabolism	gene-LOC100283867|gene-LOC100282142|gene-LOC542510|gene-LOC100194385|gene-LOC100280823|gene-LOC100273196|gene-LOC100273700|gene-LOC542108|gene-LOC100282677|gene-LOC100502178|gene-LOC541911|gene-LOC103644285|gene-LOC100272913|gene-LOC100272845|gene-LOC100192075|gene-LOC100192478|gene-LOC542261|gene-LOC100381824	LOC100283867;LOC100282142;LOC542510;LOC100194385;LOC100280823;LOC100273196;LOC100273700;LOC542108;LOC100282677;LOC100502178;LOC541911;LOC103644285;LOC100272913;LOC100272845;LOC100192075;LOC100192478;LOC542261;LOC100381824
70	map04075	Plant hormone signal transduction	KEGG PATHWAY	70/2394	512/18615	0.3082	0.555628	Environmental Information Processing	Signal transduction	gene-LOC541633|gene-LOC541632|gene-LOC100284398|gene-LOC541613|gene-LOC103641361|gene-LOC100280600|gene-LOC103655518|gene-LOC103631918|gene-LOC100381549|gene-LOC103631324|gene-LOC100217045|gene-LOC100274580|gene-LOC100285387|gene-LOC100274569|gene-LOC100384587|gene-LOC103630153|gene-LOC100384229|gene-LOC100216611|gene-LOC100216617|gene-LOC100126971|gene-LOC100384222|gene-LOC103630112|gene-LOC1002…	LOC541633;LOC541632;LOC100284398;LOC541613;LOC103641361;LOC100280600;LOC103655518;LOC103631918;LOC100381549;LOC103631324;LOC100217045;LOC100274580;LOC100285387;LOC100274569;LOC100384587;LOC103630153;LOC100384229;LOC100216611;LOC100216617;LOC100126971;LOC100384222;LOC103630112;LOC100283620;LOC100284582;LOC100191211;LOC100282657;LOC107546748;LOC103638892;LOC100502214;LOC100381959;LOC100272504;LOC10…
5	map00261	Monobactam biosynthesis	KEGG PATHWAY	5/2394	30/18615	0.341145	0.559827	Metabolism	Biosynthesis of other secondary metabolites	gene-LOC542708|gene-LOC100275991|gene-LOC100280067|gene-LOC542249|gene-LOC100279883	LOC542708;LOC100275991;LOC100280067;LOC542249;LOC100279883
3	map00440	Phosphonate and phosphinate metabolism	KEGG PATHWAY	3/2394	15/18615	0.302305	0.560798	Metabolism	Metabolism of other amino acids	gene-LOC103641255|gene-LOC100283945|gene-LOC109942973	LOC103641255;LOC100283945;LOC109942973
12	map00310	Lysine degradation	KEGG PATHWAY	12/2394	80/18615	0.330137	0.563434	Metabolism	Amino acid metabolism	gene-LOC100284269|gene-LOC732806|gene-LOC100274017|gene-LOC103634912|gene-LOC100283462|gene-LOC100273862|gene-LOC100382441|gene-LOC100194312|gene-LOC100501719|gene-LOC100273204|gene-LOC541648|gene-LOC100282748	LOC100284269;LOC732806;LOC100274017;LOC103634912;LOC100283462;LOC100273862;LOC100382441;LOC100194312;LOC100501719;LOC100273204;LOC541648;LOC100282748
9	map00565	Ether lipid metabolism	KEGG PATHWAY	9/2394	58/18615	0.326771	0.565225	Metabolism	Lipid metabolism	gene-LOC100384395|gene-LOC100193648|gene-LOC100217111|gene-LOC100384643|gene-LOC100280012|gene-LOC100279815|gene-LOC100384160|gene-LOC103636624|gene-LOC103644330	LOC100384395;LOC100193648;LOC100217111;LOC100384643;LOC100280012;LOC100279815;LOC100384160;LOC103636624;LOC103644330
1	map00232	Caffeine metabolism	KEGG PATHWAY	1/2394	3/18615	0.338342	0.56984	Metabolism	Biosynthesis of other secondary metabolites	gene-LOC100384368	LOC100384368
1	map00965	Betalain biosynthesis	KEGG PATHWAY	1/2394	3/18615	0.338342	0.56984	Metabolism	Biosynthesis of other secondary metabolites	gene-LOC100278150	LOC100278150
2	map00524	Neomycin, kanamycin and gentamicin biosynthesis	KEGG PATHWAY	2/2394	9/18615	0.325527	0.570788	Metabolism	Biosynthesis of other secondary metabolites	gene-LOC100192075|gene-LOC542510	LOC100192075;LOC542510
10	map00920	Sulfur metabolism	KEGG PATHWAY	10/2394	65/18615	0.322578	0.573472	Metabolism	Energy metabolism	gene-LOC100192833|gene-LOC109942192|gene-LOC541958|gene-LOC103631673|gene-LOC103633571|gene-LOC100276991|gene-LOC100193476|gene-LOC100276170|gene-LOC100283164|gene-LOC100272428	LOC100192833;LOC109942192;LOC541958;LOC103631673;LOC103633571;LOC100276991;LOC100193476;LOC100276170;LOC100283164;LOC100272428
8	map00650	Butanoate metabolism	KEGG PATHWAY	8/2394	53/18615	0.371649	0.602165	Metabolism	Carbohydrate metabolism	gene-LOC100381801|gene-LOC100274017|gene-LOC103645944|gene-LOC100281089|gene-LOC100191282|gene-LOC100191849|gene-LOC100284799|gene-LOC100283677	LOC100381801;LOC100274017;LOC103645944;LOC100281089;LOC100191282;LOC100191849;LOC100284799;LOC100283677
3	map00944	Flavone and flavonol biosynthesis	KEGG PATHWAY	3/2394	17/18615	0.376791	0.602866	Metabolism	Biosynthesis of other secondary metabolites	gene-LOC100285839|gene-LOC100273383|gene-LOC103653707	LOC100285839;LOC100273383;LOC103653707
9	map02010	ABC transporters	KEGG PATHWAY	9/2394	61/18615	0.383988	0.606796	Environmental Information Processing	Membrane transport	gene-LOC103646012|gene-LOC103650065|gene-LOC103639971|gene-LOC100281598|gene-LOC100501068|gene-LOC103652531|gene-LOC100383541|gene-LOC103642112|gene-LOC100037760	LOC103646012;LOC103650065;LOC103639971;LOC100281598;LOC100501068;LOC103652531;LOC100383541;LOC103642112;LOC100037760
12	map00380	Tryptophan metabolism	KEGG PATHWAY	12/2394	86/18615	0.428212	0.668429	Metabolism	Amino acid metabolism	gene-LOC100284269|gene-LOC732806|gene-LOC100274017|gene-LOC103634912|gene-LOC100501719|gene-LOC103635001|gene-LOC542369|gene-LOC103644152|gene-LOC103644157|gene-LOC542370|gene-LOC542228|gene-LOC100282748	LOC100284269;LOC732806;LOC100274017;LOC103634912;LOC100501719;LOC103635001;LOC542369;LOC103644152;LOC103644157;LOC542370;LOC542228;LOC100282748
23	map04146	Peroxisome	KEGG PATHWAY	23/2394	173/18615	0.466118	0.710275	Cellular Processes	Transport and catabolism	gene-LOC103504713|gene-LOC100272371|gene-LOC100193070|gene-LOC103639134|gene-LOC542369|gene-LOC100279817|gene-LOC100281546|gene-LOC100283048|gene-LOC100384529|gene-LOC100283462|gene-LOC100192936|gene-LOC103633296|gene-LOC100285700|gene-LOC100285987|gene-LOC100193229|gene-LOC100384368|gene-LOC103640915|gene-LOC542370|gene-LOC100273204|gene-LOC100283677|gene-LOC100280092|gene-LOC100272790|gene-LOC1…	LOC103504713;LOC100272371;LOC100193070;LOC103639134;LOC542369;LOC100279817;LOC100281546;LOC100283048;LOC100384529;LOC100283462;LOC100192936;LOC103633296;LOC100285700;LOC100285987;LOC100193229;LOC100384368;LOC103640915;LOC542370;LOC100273204;LOC100283677;LOC100280092;LOC100272790;LOC103652794
4	map04122	Sulfur relay system	KEGG PATHWAY	4/2394	27/18615	0.46442	0.716214	Genetic Information Processing	Folding, sorting and degradation	gene-LOC103633571|gene-LOC100272516|gene-LOC100280109|gene-LOC100272428	LOC103633571;LOC100272516;LOC100280109;LOC100272428
12	map00400	Phenylalanine, tyrosine and tryptophan biosynthesis	KEGG PATHWAY	12/2394	91/18615	0.509912	0.767867	Metabolism	Amino acid metabolism	gene-LOC100192060|gene-LOC100281078|gene-LOC100274472|gene-LOC100191816|gene-LOC100273311|gene-LOC100191987|gene-LOC103644181|gene-LOC100272979|gene-LOC100383739|gene-LOC541855|gene-LOC100279205|gene-LOC100285997	LOC100192060;LOC100281078;LOC100274472;LOC100191816;LOC100273311;LOC100191987;LOC103644181;LOC100272979;LOC100383739;LOC541855;LOC100279205;LOC100285997
11	map00071	Fatty acid degradation	KEGG PATHWAY	11/2394	86/18615	0.556298	0.827978	Metabolism	Lipid metabolism	gene-LOC100281695|gene-LOC100282748|gene-LOC542364|gene-LOC100274017|gene-LOC103634912|gene-LOC100273217|gene-LOC100193894|gene-LOC732806|gene-LOC103652794|gene-LOC103628476|gene-LOC100281546	LOC100281695;LOC100282748;LOC542364;LOC100274017;LOC103634912;LOC100273217;LOC100193894;LOC732806;LOC103652794;LOC103628476;LOC100281546
4	map00340	Histidine metabolism	KEGG PATHWAY	4/2394	31/18615	0.577488	0.849637	Metabolism	Amino acid metabolism	gene-LOC103634912|gene-LOC100191987|gene-LOC732806|gene-LOC100282748	LOC103634912;LOC100191987;LOC732806;LOC100282748
3	map00511	Other glycan degradation	KEGG PATHWAY	3/2394	25/18615	0.64081	0.932087	Metabolism	Glycan biosynthesis and metabolism	gene-LOC103630365|gene-LOC100285202|gene-LOC100280704	LOC103630365;LOC100285202;LOC100280704
7	map00640	Propanoate metabolism	KEGG PATHWAY	7/2394	59/18615	0.648877	0.933216	Metabolism	Carbohydrate metabolism	gene-LOC100274017|gene-LOC100283920|gene-LOC100193279|gene-LOC100274311|gene-LOC100283617|gene-LOC103652794|gene-LOC100501719	LOC100274017;LOC100283920;LOC100193279;LOC100274311;LOC100283617;LOC103652794;LOC100501719
1	map00903	Limonene and pinene degradation	KEGG PATHWAY	1/2394	8/18615	0.667631	0.94952	Metabolism	Metabolism of terpenoids and polyketides	gene-LOC732806	LOC732806
17	map04070	Phosphatidylinositol signaling system	KEGG PATHWAY	17/2394	144/18615	0.684831	0.963279	Environmental Information Processing	Signal transduction	gene-LOC100127508|gene-LOC100283421|gene-LOC103635048|gene-LOC542533|gene-LOC103630656|gene-LOC100127510|gene-LOC103627151|gene-LOC103626494|gene-LOC100383696|gene-LOC103645542|gene-LOC100136826|gene-LOC100276170|gene-LOC100384405|gene-LOC100284540|gene-LOC100502442|gene-LOC100191939|gene-LOC109939373	LOC100127508;LOC100283421;LOC103635048;LOC542533;LOC103630656;LOC100127510;LOC103627151;LOC103626494;LOC100383696;LOC103645542;LOC100136826;LOC100276170;LOC100384405;LOC100284540;LOC100502442;LOC100191939;LOC109939373
4	map00590	Arachidonic acid metabolism	KEGG PATHWAY	4/2394	36/18615	0.697502	0.970437	Metabolism	Lipid metabolism	gene-LOC103636624|gene-LOC100273297|gene-LOC100384395|gene-LOC100383687	LOC103636624;LOC100273297;LOC100384395;LOC100383687
20	map00561	Glycerolipid metabolism	KEGG PATHWAY	20/2394	174/18615	0.738443	1	Metabolism	Lipid metabolism	gene-LOC103634912|gene-LOC100193522|gene-LOC100127508|gene-LOC100282748|gene-LOC732806|gene-LOC100303916|gene-LOC103646485|gene-LOC100279403|gene-LOC100127510|gene-LOC100037812|gene-LOC100283803|gene-LOC100217122|gene-LOC103652228|gene-LOC100384395|gene-LOC100273231|gene-LOC100273865|gene-LOC100279712|gene-LOC100285850|gene-LOC103636624|gene-LOC100191177	LOC103634912;LOC100193522;LOC100127508;LOC100282748;LOC732806;LOC100303916;LOC103646485;LOC100279403;LOC100127510;LOC100037812;LOC100283803;LOC100217122;LOC103652228;LOC100384395;LOC100273231;LOC100273865;LOC100279712;LOC100285850;LOC103636624;LOC100191177
3	map00670	One carbon pool by folate	KEGG PATHWAY	3/2394	29/18615	0.739505	1	Metabolism	Metabolism of cofactors and vitamins	gene-LOC100192785|gene-LOC100126943|gene-LOC118476295	LOC100192785;LOC100126943;LOC118476295
1	map03450	Non-homologous end-joining	KEGG PATHWAY	1/2394	11/18615	0.780127	1	Genetic Information Processing	Replication and repair	gene-LOC100381505	LOC100381505
4	map00073	Cutin, suberine and wax biosynthesis	KEGG PATHWAY	4/2394	41/18615	0.790904	1	Metabolism	Lipid metabolism	gene-LOC100280261|gene-LOC100281938|gene-LOC100284056|gene-LOC100272790	LOC100280261;LOC100281938;LOC100284056;LOC100272790
3	map00603	Glycosphingolipid biosynthesis - globo and isoglobo series	KEGG PATHWAY	3/2394	32/18615	0.798384	1	Metabolism	Glycan biosynthesis and metabolism	gene-LOC103630365|gene-LOC103652228|gene-LOC100280704	LOC103630365;LOC103652228;LOC100280704
6	map00513	Various types of N-glycan biosynthesis	KEGG PATHWAY	6/2394	63/18615	0.836899	1	Metabolism	Glycan biosynthesis and metabolism	gene-LOC103630365|gene-LOC100192633|gene-LOC103637831|gene-LOC100280704|gene-LOC103647202|gene-LOC100273557	LOC103630365;LOC100192633;LOC103637831;LOC100280704;LOC103647202;LOC100273557
20	map04145	Phagosome	KEGG PATHWAY	20/2394	192/18615	0.871623	1	Cellular Processes	Transport and catabolism	gene-LOC100280916|gene-LOC103634674|gene-LOC100283330|gene-LOC103643947|gene-LOC100037751|gene-LOC100285315|gene-LOC100382290|gene-LOC100273288|gene-LOC542705|gene-LOC100502086|gene-LOC118476085|gene-LOC100384003|gene-LOC109939373|gene-LOC100191602|gene-LOC100272281|gene-LOC542380|gene-LOC103633389|gene-LOC542395|gene-LOC542582|gene-LOC542248	LOC100280916;LOC103634674;LOC100283330;LOC103643947;LOC100037751;LOC100285315;LOC100382290;LOC100273288;LOC542705;LOC100502086;LOC118476085;LOC100384003;LOC109939373;LOC100191602;LOC100272281;LOC542380;LOC103633389;LOC542395;LOC542582;LOC542248
17	map00040	Pentose and glucuronate interconversions	KEGG PATHWAY	17/2394	169/18615	0.889571	1	Metabolism	Carbohydrate metabolism	gene-LOC103644217|gene-LOC103633411|gene-LOC100279549|gene-LOC100194385|gene-LOC100382295|gene-LOC100283478|gene-LOC100282847|gene-LOC100279403|gene-LOC100037812|gene-LOC100282201|gene-LOC100273705|gene-LOC100281162|gene-LOC103635516|gene-LOC107546770|gene-LOC100281178|gene-LOC109939369|gene-LOC100273946	LOC103644217;LOC103633411;LOC100279549;LOC100194385;LOC100382295;LOC100283478;LOC100282847;LOC100279403;LOC100037812;LOC100282201;LOC100273705;LOC100281162;LOC103635516;LOC107546770;LOC100281178;LOC109939369;LOC100273946
1	map00430	Taurine and hypotaurine metabolism	KEGG PATHWAY	1/2394	17/18615	0.903799	1	Metabolism	Metabolism of other amino acids	gene-LOC103640631	LOC103640631
29	map04120	Ubiquitin mediated proteolysis	KEGG PATHWAY	29/2394	277/18615	0.904043	1	Genetic Information Processing	Folding, sorting and degradation	gene-LOC100274363|gene-LOC103637954|gene-LOC100285413|gene-LOC100217074|gene-LOC100194137|gene-LOC100283953|gene-LOC103641394|gene-LOC100282735|gene-LOC100283898|gene-LOC100276863|gene-LOC100274332|gene-LOC100192978|gene-LOC100286223|gene-LOC100282790|gene-LOC100284602|gene-LOC100192813|gene-LOC103641219|gene-LOC100170243|gene-LOC103639381|gene-LOC541665|gene-LOC100272854|gene-LOC100384282|gene-L…	LOC100274363;LOC103637954;LOC100285413;LOC100217074;LOC100194137;LOC100283953;LOC103641394;LOC100282735;LOC100283898;LOC100276863;LOC100274332;LOC100192978;LOC100286223;LOC100282790;LOC100284602;LOC100192813;LOC103641219;LOC100170243;LOC103639381;LOC541665;LOC100272854;LOC100384282;LOC100280571;LOC100857003;LOC100194405;LOC103634508;LOC100502261;LOC100279215;LOC103654927
13	map00020	Citrate cycle (TCA cycle)	KEGG PATHWAY	13/2394	139/18615	0.919351	1	Metabolism	Carbohydrate metabolism	gene-LOC100285796|gene-LOC100284269|gene-LOC100272371|gene-LOC542607|gene-LOC100281040|gene-LOC100283351|gene-LOC107305678|gene-LOC542598|gene-LOC103633296|gene-LOC100501719|gene-LOC541622|gene-LOC541781|gene-LOC100280203	LOC100285796;LOC100284269;LOC100272371;LOC542607;LOC100281040;LOC100283351;LOC107305678;LOC542598;LOC103633296;LOC100501719;LOC541622;LOC541781;LOC100280203
4	map01040	Biosynthesis of unsaturated fatty acids	KEGG PATHWAY	4/2394	54/18615	0.929436	1	Metabolism	Lipid metabolism	gene-LOC100283843|gene-LOC103652794|gene-LOC100191672|gene-LOC100191328	LOC100283843;LOC103652794;LOC100191672;LOC100191328
2	map00450	Selenocompound metabolism	KEGG PATHWAY	2/2394	34/18615	0.944339	1	Metabolism	Metabolism of other amino acids	gene-LOC100286153|gene-LOC100285862	LOC100286153;LOC100285862
5	map04130	SNARE interactions in vesicular transport	KEGG PATHWAY	5/2394	68/18615	0.947991	1	Genetic Information Processing	Folding, sorting and degradation	gene-LOC100282420|gene-LOC111589767|gene-LOC100283594|gene-LOC103641011|gene-LOC100284409	LOC100282420;LOC111589767;LOC100283594;LOC103641011;LOC100284409
10	map00600	Sphingolipid metabolism	KEGG PATHWAY	10/2394	122/18615	0.960529	1	Metabolism	Lipid metabolism	gene-LOC100281847|gene-LOC100282421|gene-LOC100285632|gene-LOC103652928|gene-LOC103652228|gene-LOC100216857|gene-LOC109945079|gene-LOC103646156|gene-LOC100193352|gene-LOC732780	LOC100281847;LOC100282421;LOC100285632;LOC103652928;LOC103652228;LOC100216857;LOC109945079;LOC103646156;LOC100193352;LOC732780
2	map00563	Glycosylphosphatidylinositol (GPI)-anchor biosynthesis	KEGG PATHWAY	2/2394	43/18615	0.98036	1	Metabolism	Glycan biosynthesis and metabolism	gene-LOC103627820|gene-LOC100216561	LOC103627820;LOC100216561
5	map03410	Base excision repair	KEGG PATHWAY	5/2394	82/18615	0.985137	1	Genetic Information Processing	Replication and repair	gene-LOC103635146|gene-LOC100285435|gene-LOC103641202|gene-LOC100191243|gene-LOC100381276	LOC103635146;LOC100285435;LOC103641202;LOC100191243;LOC100381276
4	map04136	Autophagy - other	KEGG PATHWAY	4/2394	75/18615	0.9906	1	Cellular Processes	Transport and catabolism	gene-LOC100382597|gene-LOC100233231|gene-LOC103635230|gene-LOC100273282	LOC100382597;LOC100233231;LOC103635230;LOC100273282
6	map03060	Protein export	KEGG PATHWAY	6/2394	99/18615	0.991187	1	Genetic Information Processing	Folding, sorting and degradation	gene-LOC100280916|gene-LOC100282484|gene-LOC100285315|gene-LOC732809|gene-LOC100285911|gene-LOC103654093	LOC100280916;LOC100282484;LOC100285315;LOC732809;LOC100285911;LOC103654093
20	map03015	mRNA surveillance pathway	KEGG PATHWAY	20/2394	250/18615	0.994511	1	Genetic Information Processing	Translation	gene-LOC542269|gene-LOC100273799|gene-LOC100283584|gene-LOC100304208|gene-LOC100278324|gene-LOC732821|gene-LOC100384234|gene-LOC100283589|gene-LOC103642014|gene-LOC103634267|gene-LOC103644232|gene-LOC103635487|gene-LOC100273812|gene-LOC100279581|gene-LOC100280358|gene-LOC103626610|gene-LOC103629640|gene-LOC100272317|gene-LOC100272775|gene-LOC100283013	LOC542269;LOC100273799;LOC100283584;LOC100304208;LOC100278324;LOC732821;LOC100384234;LOC100283589;LOC103642014;LOC103634267;LOC103644232;LOC103635487;LOC100273812;LOC100279581;LOC100280358;LOC103626610;LOC103629640;LOC100272317;LOC100272775;LOC100283013
7	map03020	RNA polymerase	KEGG PATHWAY	7/2394	124/18615	0.997456	1	Genetic Information Processing	Transcription	gene-LOC100277195|gene-LOC100285004|gene-LOC100276725|gene-LOC100284267|gene-LOC103629388|gene-LOC100273250|gene-LOC100281008	LOC100277195;LOC100285004;LOC100276725;LOC100284267;LOC103629388;LOC100273250;LOC100281008
8	map03030	DNA replication	KEGG PATHWAY	8/2394	138/18615	0.997972	1	Genetic Information Processing	Replication and repair	gene-LOC100216703|gene-LOC103648088|gene-LOC100279753|gene-LOC103641202|gene-LOC100384853|gene-LOC100500983|gene-LOC100304310|gene-LOC103650911	LOC100216703;LOC103648088;LOC100279753;LOC103641202;LOC100384853;LOC100500983;LOC100304310;LOC103650911
31	map04144	Endocytosis	KEGG PATHWAY	31/2394	377/18615	0.998407	1	Cellular Processes	Transport and catabolism	gene-LOC100282310|gene-LOC100286207|gene-LOC100217111|gene-LOC100191296|gene-LOC100284393|gene-LOC100192466|gene-LOC100279815|gene-LOC103651028|gene-LOC100272911|gene-LOC103627697|gene-LOC103635048|gene-LOC100272423|gene-LOC100281806|gene-LOC100284756|gene-LOC100384428|gene-LOC100191434|gene-LOC100501536|gene-LOC100273289|gene-LOC100272263|gene-LOC100272755|gene-LOC100273222|gene-LOC100280470|gen…	LOC100282310;LOC100286207;LOC100217111;LOC100191296;LOC100284393;LOC100192466;LOC100279815;LOC103651028;LOC100272911;LOC103627697;LOC103635048;LOC100272423;LOC100281806;LOC100284756;LOC100384428;LOC100191434;LOC100501536;LOC100273289;LOC100272263;LOC100272755;LOC100273222;LOC100280470;LOC100272281;LOC103635765;LOC103635762;LOC103634814;LOC100283451;LOC103629877;LOC100382772;LOC100273564;LOC100279…
6	map03430	Mismatch repair	KEGG PATHWAY	6/2394	120/18615	0.998806	1	Genetic Information Processing	Replication and repair	gene-LOC103648088|gene-LOC103636271|gene-LOC103650911|gene-LOC100216703|gene-LOC100500983|gene-LOC109944384	LOC103648088;LOC103636271;LOC103650911;LOC100216703;LOC100500983;LOC109944384
3	map03022	Basal transcription factors	KEGG PATHWAY	3/2394	95/18615	0.999771	1	Genetic Information Processing	Transcription	gene-LOC100274161|gene-LOC100283439|gene-LOC103638012	LOC100274161;LOC100283439;LOC103638012
26	map03040	Spliceosome	KEGG PATHWAY	26/2394	363/18615	0.999842	1	Genetic Information Processing	Transcription	gene-LOC100286340|gene-LOC107275236|gene-LOC103637954|gene-LOC103640122|gene-LOC100273898|gene-LOC103651028|gene-LOC100217268|gene-LOC100272911|gene-LOC100383254|gene-LOC100278324|gene-LOC100281806|gene-LOC100217127|gene-LOC100286339|gene-LOC100501536|gene-LOC103629533|gene-LOC103625968|gene-LOC100282486|gene-LOC100383864|gene-LOC100384244|gene-LOC100282926|gene-LOC103635762|gene-LOC100282830|gen…	LOC100286340;LOC107275236;LOC103637954;LOC103640122;LOC100273898;LOC103651028;LOC100217268;LOC100272911;LOC100383254;LOC100278324;LOC100281806;LOC100217127;LOC100286339;LOC100501536;LOC103629533;LOC103625968;LOC100282486;LOC100383864;LOC100384244;LOC100282926;LOC103635762;LOC100282830;LOC100382130;LOC100191203;LOC100286216;LOC100285059
6	map03440	Homologous recombination	KEGG PATHWAY	6/2394	142/18615	0.999873	1	Genetic Information Processing	Replication and repair	gene-LOC100281664|gene-LOC103641202|gene-LOC100500983|gene-LOC103627300|gene-LOC100274706|gene-LOC100273662	LOC100281664;LOC103641202;LOC100500983;LOC103627300;LOC100274706;LOC100273662
42	map00190	Oxidative phosphorylation	KEGG PATHWAY	42/2394	530/18615	0.999902	1	Metabolism	Energy metabolism	gene-LOC118474218|gene-LOC100283330|gene-LOC542328|gene-LOC118475694|gene-LOC118473861|gene-LOC118472186|gene-LOC118473865|gene-LOC118474040|gene-LOC100384355|gene-LOC118474816|gene-LOC118476163|gene-LOC109945937|gene-LOC100216710|gene-LOC100277932|gene-LOC118475696|gene-LOC100283351|gene-LOC118473328|gene-LOC118475430|gene-LOC118475432|gene-LOC100272443|gene-LOC100284505|gene-LOC542052|gene-LOC1…	LOC118474218;LOC100283330;LOC542328;LOC118475694;LOC118473861;LOC118472186;LOC118473865;LOC118474040;LOC100384355;LOC118474816;LOC118476163;LOC109945937;LOC100216710;LOC100277932;LOC118475696;LOC100283351;LOC118473328;LOC118475430;LOC118475432;LOC100272443;LOC100284505;LOC542052;LOC100285174;LOC100272302;LOC118475723;LOC100383920;LOC541666;atp6;LOC118476001;cox3;LOC118473354;LOC100216827;cox1;LOC…
1	map00510	N-Glycan biosynthesis	KEGG PATHWAY	1/2394	68/18615	0.999916	1	Metabolism	Glycan biosynthesis and metabolism	gene-LOC100194350	LOC100194350
9	map03008	Ribosome biogenesis in eukaryotes	KEGG PATHWAY	9/2394	184/18615	0.999917	1	Genetic Information Processing	Translation	gene-LOC100273647|gene-LOC100193188|gene-LOC109946014|gene-LOC103630287|gene-LOC100280516|gene-LOC103648282|gene-LOC100284497|gene-LOC100193557|gene-LOC100276745	LOC100273647;LOC100193188;LOC109946014;LOC103630287;LOC100280516;LOC103648282;LOC100284497;LOC100193557;LOC100276745
6	map03420	Nucleotide excision repair	KEGG PATHWAY	6/2394	150/18615	0.999946	1	Genetic Information Processing	Replication and repair	gene-LOC103648088|gene-LOC103650911|gene-LOC100216703|gene-LOC103641202|gene-LOC100500983|gene-LOC103638012	LOC103648088;LOC103650911;LOC100216703;LOC103641202;LOC100500983;LOC103638012
13	map03013	Nucleocytoplasmic transport	KEGG PATHWAY	13/2394	249/18615	0.999983	1	Genetic Information Processing	Translation	gene-LOC103652740|gene-LOC103644232|gene-LOC100278324|gene-LOC100502008|gene-LOC118473288|gene-LOC103637954|gene-LOC100282735|gene-LOC100276843|gene-IDP351|gene-LOC100285840|gene-LOC103647839|gene-LOC101202711|gene-LOC109939177	LOC103652740;LOC103644232;LOC100278324;LOC100502008;LOC118473288;LOC103637954;LOC100282735;LOC100276843;IDP351;LOC100285840;LOC103647839;LOC101202711;LOC109939177
13	map03018	RNA degradation	KEGG PATHWAY	13/2394	252/18615	0.999987	1	Genetic Information Processing	Folding, sorting and degradation	gene-LOC100284434|gene-LOC103633537|gene-LOC100382718|gene-LOC100193751|gene-LOC100286339|gene-LOC103634230|gene-LOC100281965|gene-LOC100282437|gene-LOC100384536|gene-LOC100192478|gene-LOC100282925|gene-LOC732811|gene-LOC100280498	LOC100284434;LOC103633537;LOC100382718;LOC100193751;LOC100286339;LOC103634230;LOC100281965;LOC100282437;LOC100384536;LOC100192478;LOC100282925;LOC732811;LOC100280498
4	map00970	Aminoacyl-tRNA biosynthesis	KEGG PATHWAY	4/2394	138/18615	0.999991	1	Genetic Information Processing	Translation	gene-LOC100274537|gene-LOC103643028|gene-LOC100282419|gene-LOC100381695	LOC100274537;LOC103643028;LOC100282419;LOC100381695
2	map03050	Proteasome	KEGG PATHWAY	2/2394	122/18615	0.999999	1	Genetic Information Processing	Folding, sorting and degradation	gene-LOC100191154|gene-LOC109942621	LOC100191154;LOC109942621
35	map03010	Ribosome	KEGG PATHWAY	35/2394	707/18615	1	1	Genetic Information Processing	Translation	gene-LOC101027156|gene-LOC100192835|gene-LOC100194112|gene-LOC100280393|gene-LOC100283762|gene-LOC100277200|gene-LOC100274227|gene-LOC100191958|gene-LOC100272335|gene-LOC103635890|gene-LOC118475796|gene-LOC100273170|gene-LOC103646105|gene-LOC100280595|gene-LOC100192855|gene-LOC100280584|gene-LOC100285083|gene-LOC100283325|gene-LOC542529|gene-LOC100194344|gene-LOC100280866|gene-LOC100276559|gene-L…	LOC101027156;LOC100192835;LOC100194112;LOC100280393;LOC100283762;LOC100277200;LOC100274227;LOC100191958;LOC100272335;LOC103635890;LOC118475796;LOC100273170;LOC103646105;LOC100280595;LOC100192855;LOC100280584;LOC100285083;LOC100283325;LOC542529;LOC100194344;LOC100280866;LOC100276559;LOC100283916;LOC541668;LOC103637787;LOC100281990;LOC100382712;rps12;LOC100273480;LOC118474731;LOC100281939;LOC542284…

## Sheet: CK_HT_SH19B
Num	Pathway id	Description	Database	Ratio_in_study	Ratio_in_pop	Pvalue	Padjust	First Category	Second Category	Gene_ids	Gene_names
28	map00196	Photosynthesis - antenna proteins	KEGG PATHWAY	28/2451	35/18615	5.08058e-19	6.45233e-17	Metabolism	Energy metabolism	gene-LOC103642160|gene-LOC100216729|gene-LOC100282021|gene-LOC542530|gene-LOC542320|gene-LOC542321|gene-LOC100282214|gene-LOC100274453|gene-LOC103651575|gene-LOC103651577|gene-LOC103651578|gene-LOC100191715|gene-LOC100281791|gene-LOC100281795|gene-LOC100282512|gene-LOC100283212|gene-LOC100273752|gene-LOC542478|gene-LOC100280410|gene-LOC100273427|gene-LOC103643653|gene-LOC100193833|gene-LOC1002812…	LOC103642160;LOC100216729;LOC100282021;LOC542530;LOC542320;LOC542321;LOC100282214;LOC100274453;LOC103651575;LOC103651577;LOC103651578;LOC100191715;LOC100281791;LOC100281795;LOC100282512;LOC100283212;LOC100273752;LOC542478;LOC100280410;LOC100273427;LOC103643653;LOC100193833;LOC100281248;LOC100284001;LOC100281879;LOC542716;LOC100282054;LOC100284154
64	map00195	Photosynthesis	KEGG PATHWAY	64/2451	231/18615	2.98515e-09	1.89557e-07	Metabolism	Energy metabolism	gene-LOC542126|gene-LOC118471911|gene-LOC100282027|gene-LOC103629356|gene-LOC118475713|gene-LOC542558|gene-LOC100285458|gene-LOC100283848|gene-LOC103625835|gene-LOC542279|gene-LOC103627333|gene-LOC118473342|gene-LOC100383080|gene-LOC101027099|gene-LOC542713|gene-LOC118473630|gene-LOC100284847|gene-LOC541791|gene-LOC118474816|gene-LOC118474767|gene-LOC103639331|gene-LOC100282043|gene-LOC100283085|…	LOC542126;LOC118471911;LOC100282027;LOC103629356;LOC118475713;LOC542558;LOC100285458;LOC100283848;LOC103625835;LOC542279;LOC103627333;LOC118473342;LOC100383080;LOC101027099;LOC542713;LOC118473630;LOC100284847;LOC541791;LOC118474816;LOC118474767;LOC103639331;LOC100282043;LOC100283085;psaA;LOC100280994;LOC100194249;atpA;LOC100191984;LOC118474849;LOC118473652;LOC100275181;LOC100272890;LOC103647735;L…
68	map00500	Starch and sucrose metabolism	KEGG PATHWAY	68/2451	278/18615	2.10144e-07	8.89608e-06	Metabolism	Carbohydrate metabolism	gene-LOC542510|gene-LOC100281767|gene-LOC541679|gene-LOC100281927|gene-LOC100192939|gene-LOC541868|gene-LOC100281141|gene-LOC541656|gene-LOC542711|gene-LOC100279283|gene-LOC103629607|gene-LOC100136828|gene-LOC109943987|gene-LOC100283908|gene-LOC542365|gene-LOC103650849|gene-LOC103634742|gene-LOC100285860|gene-LOC103634399|gene-LOC100278364|gene-LOC542107|gene-LOC100101531|gene-LOC100170239|gene-L…	LOC542510;LOC100281767;LOC541679;LOC100281927;LOC100192939;LOC541868;LOC100281141;LOC541656;LOC542711;LOC100279283;LOC103629607;LOC100136828;LOC109943987;LOC100283908;LOC542365;LOC103650849;LOC103634742;LOC100285860;LOC103634399;LOC100278364;LOC542107;LOC100101531;LOC100170239;LOC100383472;LOC103652987;LOC109943123;LOC100278478;LOC100282438;LOC100273029;LOC100382206;LOC100274698;LOC100193998;LOC1…
43	map00710	Carbon fixation in photosynthetic organisms	KEGG PATHWAY	43/2451	162/18615	3.79504e-06	9.6394e-05	Metabolism	Energy metabolism	gene-LOC542759|gene-LOC100282142|gene-LOC103637089|gene-LOC100193663|gene-LOC100281237|gene-LOC100191460|gene-LOC100280767|gene-LOC542368|gene-LOC542598|gene-LOC100272845|gene-LOC100273311|gene-LOC100284842|gene-LOC542367|gene-LOC100382908|gene-LOC541622|gene-LOC100273196|gene-LOC100286036|gene-LOC542290|gene-LOC100283478|gene-LOC100501486|gene-LOC542393|gene-LOC100274515|gene-LOC100280823|gene-L…	LOC542759;LOC100282142;LOC103637089;LOC100193663;LOC100281237;LOC100191460;LOC100280767;LOC542368;LOC542598;LOC100272845;LOC100273311;LOC100284842;LOC542367;LOC100382908;LOC541622;LOC100273196;LOC100286036;LOC542290;LOC100283478;LOC100501486;LOC542393;LOC100274515;LOC100280823;LOC100282981;LOC542333;LOC542331;LOC103642664;LOC100279820;LOC103635817;LOC100282849;LOC542372;LOC103642790;LOC100282845;…
107	map00190	Oxidative phosphorylation	KEGG PATHWAY	107/2451	530/18615	3.14356e-06	9.98081e-05	Metabolism	Energy metabolism	gene-LOC542328|gene-LOC118475828|gene-LOC118473842|gene-LOC118474816|gene-LOC100216710|gene-LOC118475024|gene-ZeamMp113|gene-LOC118475430|gene-LOC118475432|gene-LOC118474881|gene-LOC100277708|gene-LOC118475936|gene-LOC118473353|gene-LOC118475831|gene-LOC118473351|gene-LOC118473354|gene-LOC118473858|gene-LOC118473859|gene-ZeamMp182|gene-LOC118475684|gene-LOC118475683|gene-ZeamMp108|gene-LOC1036277…	LOC542328;LOC118475828;LOC118473842;LOC118474816;LOC100216710;LOC118475024;cob;LOC118475430;LOC118475432;LOC118474881;LOC100277708;LOC118475936;LOC118473353;LOC118475831;LOC118473351;LOC118473354;LOC118473858;LOC118473859;atp6;LOC118475684;LOC118475683;atp9;LOC103627748;LOC118475689;LOC118475688;LOC118474730;LOC118474732;LOC118473724;LOC118473722;LOC118473347;LOC118473340;LOC118475843;LOC11847334…
58	map00010	Glycolysis / Gluconeogenesis	KEGG PATHWAY	58/2451	257/18615	2.21757e-05	0.000469385	Metabolism	Carbohydrate metabolism	gene-LOC542759|gene-LOC100282142|gene-LOC103646525|gene-LOC542651|gene-LOC100282233|gene-LOC100272481|gene-LOC100282820|gene-LOC100281585|gene-LOC542510|gene-LOC100272845|gene-LOC100281237|gene-LOC103634611|gene-LOC542578|gene-LOC542367|gene-LOC100285796|gene-LOC100382908|gene-LOC103634399|gene-LOC100273196|gene-LOC542364|gene-LOC100193894|gene-LOC100383565|gene-LOC100193244|gene-LOC103651489|gen…	LOC542759;LOC100282142;LOC103646525;LOC542651;LOC100282233;LOC100272481;LOC100282820;LOC100281585;LOC542510;LOC100272845;LOC100281237;LOC103634611;LOC542578;LOC542367;LOC100285796;LOC100382908;LOC103634399;LOC100273196;LOC542364;LOC100193894;LOC100383565;LOC100193244;LOC103651489;LOC100273735;LOC100381976;LOC100284555;LOC100274515;LOC100280823;LOC541705;LOC100194348;LOC542333;LOC100281089;LOC1036…
42	map00620	Pyruvate metabolism	KEGG PATHWAY	42/2451	180/18615	0.000130949	0.00237579	Metabolism	Carbohydrate metabolism	gene-LOC542759|gene-LOC103646525|gene-LOC100280786|gene-LOC100282233|gene-LOC103637089|gene-LOC100282820|gene-LOC100193663|gene-LOC100191460|gene-LOC100280767|gene-LOC542598|gene-LOC542364|gene-LOC100285796|gene-LOC101202696|gene-LOC541622|gene-LOC100284598|gene-LOC100274017|gene-LOC100193894|gene-LOC100383565|gene-LOC100193244|gene-LOC100286036|gene-LOC100501486|gene-LOC542393|gene-LOC100281089|…	LOC542759;LOC103646525;LOC100280786;LOC100282233;LOC103637089;LOC100282820;LOC100193663;LOC100191460;LOC100280767;LOC542598;LOC542364;LOC100285796;LOC101202696;LOC541622;LOC100284598;LOC100274017;LOC100193894;LOC100383565;LOC100193244;LOC100286036;LOC100501486;LOC542393;LOC100281089;LOC541705;LOC100194348;LOC542331;LOC103642664;LOC100193636;LOC542567;LOC542372;LOC100272951;LOC103635678;LOC542252;…
79	map04141	Protein processing in endoplasmic reticulum	KEGG PATHWAY	79/2451	423/18615	0.000753919	0.0119685	Genetic Information Processing	Folding, sorting and degradation	gene-LOC100280916|gene-LOC100384473|gene-LOC100217123|gene-LOC103651070|gene-LOC100283766|gene-LOC103645122|gene-LOC100283947|gene-LOC100383793|gene-LOC542576|gene-LOC103651028|gene-LOC100279928|gene-LOC100280576|gene-LOC100282088|gene-LOC100285576|gene-LOC103633231|gene-LOC100284139|gene-LOC100272911|gene-LOC100281798|gene-LOC100286168|gene-LOC103649807|gene-LOC100304380|gene-LOC100384478|gene-L…	LOC100280916;LOC100384473;LOC100217123;LOC103651070;LOC100283766;LOC103645122;LOC100283947;LOC100383793;LOC542576;LOC103651028;LOC100279928;LOC100280576;LOC100282088;LOC100285576;LOC103633231;LOC100284139;LOC100272911;LOC100281798;LOC100286168;LOC103649807;LOC100304380;LOC100384478;LOC100280571;LOC103627875;LOC103625973;LOC100281806;LOC100037778;LOC542293;LOC100272579;LOC100282298;LOC100285413;LO…
67	map04626	Plant-pathogen interaction	KEGG PATHWAY	67/2451	357/18615	0.00160048	0.0225845	Organismal Systems	Environmental adaptation	gene-LOC103625819|gene-LOC100280399|gene-LOC100272353|gene-LOC100384473|gene-LOC103639429|gene-LOC100280890|gene-LOC103655094|gene-LOC542701|gene-LOC100191751|gene-LOC100286243|gene-LOC100383793|gene-LOC103643769|gene-LOC100281160|gene-LOC542224|gene-LOC100275623|gene-LOC100501899|gene-LOC100281015|gene-LOC103651126|gene-LOC100191738|gene-LOC103629006|gene-LOC606408|gene-LOC100384051|gene-LOC1036…	LOC103625819;LOC100280399;LOC100272353;LOC100384473;LOC103639429;LOC100280890;LOC103655094;LOC542701;LOC100191751;LOC100286243;LOC100383793;LOC103643769;LOC100281160;LOC542224;LOC100275623;LOC100501899;LOC100281015;LOC103651126;LOC100191738;LOC103629006;LOC606408;LOC100384051;LOC103654548;LOC103645931;LOC100273840;LOC103630762;LOC103626398;LOC100384478;LOC100273558;LOC100381559;LOC100383746;LOC10…
51	map00520	Amino sugar and nucleotide sugar metabolism	KEGG PATHWAY	51/2451	261/18615	0.00231046	0.0266753	Metabolism	Carbohydrate metabolism	gene-LOC103648861|gene-LOC100283867|gene-LOC542510|gene-LOC100281481|gene-LOC542107|gene-LOC103640667|gene-LOC100280936|gene-LOC100282597|gene-LOC100192958|gene-LOC100280135|gene-LOC100193447|gene-LOC100193890|gene-LOC103629607|gene-LOC542592|gene-LOC100274751|gene-LOC100191862|gene-LOC103634467|gene-LOC100280704|gene-LOC100383199|gene-LOC103634399|gene-LOC100282677|gene-LOC100502178|gene-LOC1001…	LOC103648861;LOC100283867;LOC542510;LOC100281481;LOC542107;LOC103640667;LOC100280936;LOC100282597;LOC100192958;LOC100280135;LOC100193447;LOC100193890;LOC103629607;LOC542592;LOC100274751;LOC100191862;LOC103634467;LOC100280704;LOC100383199;LOC103634399;LOC100282677;LOC100502178;LOC100193089;LOC100274298;LOC100101531;LOC103651489;LOC103649684;LOC100285088;LOC100272553;LOC542072;LOC100191571;LOC10028…
20	map00280	Valine, leucine and isoleucine degradation	KEGG PATHWAY	20/2451	78/18615	0.00221163	0.0280877	Metabolism	Amino acid metabolism	gene-LOC100273293|gene-LOC100283617|gene-LOC100191754|gene-LOC100274263|gene-LOC100283677|gene-LOC100283587|gene-LOC103631778|gene-LOC100193689|gene-LOC100274017|gene-LOC100285809|gene-LOC100277777|gene-LOC542567|gene-LOC100274311|gene-LOC100281255|gene-LOC100280665|gene-LOC100281617|gene-LOC101202696|gene-LOC100192501|gene-LOC100217040|gene-LOC100282748	LOC100273293;LOC100283617;LOC100191754;LOC100274263;LOC100283677;LOC100283587;LOC103631778;LOC100193689;LOC100274017;LOC100285809;LOC100277777;LOC542567;LOC100274311;LOC100281255;LOC100280665;LOC100281617;LOC101202696;LOC100192501;LOC100217040;LOC100282748
29	map00562	Inositol phosphate metabolism	KEGG PATHWAY	29/2451	131/18615	0.00311374	0.0329537	Metabolism	Carbohydrate metabolism	gene-LOC103632727|gene-LOC100282142|gene-LOC100272481|gene-LOC103626494|gene-LOC100280012|gene-LOC100136826|gene-LOC100276170|gene-LOC103653626|gene-LOC100381529|gene-LOC103632346|gene-LOC103636073|gene-LOC100382908|gene-LOC100501806|gene-LOC103635048|gene-LOC100191939|gene-LOC100281652|gene-LOC103644330|gene-LOC100280823|gene-LOC100384643|gene-LOC542540|gene-LOC100383869|gene-LOC100274311|gene-L…	LOC103632727;LOC100282142;LOC100272481;LOC103626494;LOC100280012;LOC100136826;LOC100276170;LOC103653626;LOC100381529;LOC103632346;LOC103636073;LOC100382908;LOC100501806;LOC103635048;LOC100191939;LOC100281652;LOC103644330;LOC100280823;LOC100384643;LOC542540;LOC100383869;LOC100274311;LOC100126363;LOC100384405;LOC103642362;LOC100273421;LOC103643294;LOC100191222;LOC542162
27	map00051	Fructose and mannose metabolism	KEGG PATHWAY	27/2451	122/18615	0.00425214	0.038573	Metabolism	Carbohydrate metabolism	gene-LOC100283867|gene-LOC100282142|gene-LOC542510|gene-LOC542107|gene-LOC100272481|gene-LOC100281585|gene-LOC541911|gene-LOC100272845|gene-LOC100193340|gene-LOC100382908|gene-LOC100191571|gene-LOC100273196|gene-LOC103644285|gene-LOC100282677|gene-LOC100502178|gene-LOC100283066|gene-LOC100274515|gene-LOC100280823|gene-LOC100194385|gene-LOC100282190|gene-LOC100192075|gene-LOC100192478|gene-LOC1002…	LOC100283867;LOC100282142;LOC542510;LOC542107;LOC100272481;LOC100281585;LOC541911;LOC100272845;LOC100193340;LOC100382908;LOC100191571;LOC100273196;LOC103644285;LOC100282677;LOC100502178;LOC100283066;LOC100274515;LOC100280823;LOC100194385;LOC100282190;LOC100192075;LOC100192478;LOC100216767;LOC100281688;LOC100191222;LOC100279587;LOC101027252
7	map00402	Benzoxazinoid biosynthesis	KEGG PATHWAY	7/2451	17/18615	0.0039558	0.0386452	Metabolism	Biosynthesis of other secondary metabolites	gene-LOC100277344|gene-LOC100274317|gene-LOC103652724|gene-LOC103652726|gene-LOC542117|gene-LOC541977|gene-LOC100382554	LOC100277344;LOC100274317;LOC103652724;LOC103652726;LOC542117;LOC541977;LOC100382554
24	map00052	Galactose metabolism	KEGG PATHWAY	24/2451	115/18615	0.0140126	0.111225	Metabolism	Carbohydrate metabolism	gene-LOC542510|gene-LOC541679|gene-LOC103641497|gene-LOC103644222|gene-LOC100281585|gene-LOC100279283|gene-LOC103634399|gene-LOC606463|gene-LOC100383472|gene-LOC109943123|gene-LOC606464|gene-LOC606403|gene-LOC103651489|gene-LOC606405|gene-LOC542721|gene-LOC542358|gene-LOC100281190|gene-LOC100192075|gene-LOC100192478|gene-LOC100217298|gene-LOC100281688|gene-LOC103631244|gene-LOC606431|gene-LOC1002…	LOC542510;LOC541679;LOC103641497;LOC103644222;LOC100281585;LOC100279283;LOC103634399;LOC606463;LOC100383472;LOC109943123;LOC606464;LOC606403;LOC103651489;LOC606405;LOC542721;LOC542358;LOC100281190;LOC100192075;LOC100192478;LOC100217298;LOC100281688;LOC103631244;LOC606431;LOC100279587
19	map00071	Fatty acid degradation	KEGG PATHWAY	19/2451	86/18615	0.0151215	0.112966	Metabolism	Lipid metabolism	gene-LOC103655866|gene-LOC100281695|gene-LOC101202696|gene-LOC100282748|gene-LOC542364|gene-LOC100274017|gene-LOC100281785|gene-LOC100193894|gene-LOC100383565|gene-LOC100285809|gene-LOC542567|gene-LOC103652794|gene-LOC100383523|gene-LOC100279270|gene-LOC100274263|gene-LOC103628476|gene-LOC100281546|gene-LOC100192501|gene-LOC103644323	LOC103655866;LOC100281695;LOC101202696;LOC100282748;LOC542364;LOC100274017;LOC100281785;LOC100193894;LOC100383565;LOC100285809;LOC542567;LOC103652794;LOC100383523;LOC100279270;LOC100274263;LOC103628476;LOC100281546;LOC100192501;LOC103644323
17	map00592	alpha-Linolenic acid metabolism	KEGG PATHWAY	17/2451	75/18615	0.0163169	0.115125	Metabolism	Lipid metabolism	gene-opr6|gene-LOC103655866|gene-LOC100281695|gene-LOC100274263|gene-lox11|gene-LOC100191288|gene-LOC100384087|gene-LOC100216803|gene-opr8|gene-LOC100281822|gene-opr5|gene-LOC103652794|gene-LOC103625850|gene-LOC103628476|gene-LOC542364|gene-LOC100192501|gene-aoc2	opr6;LOC103655866;LOC100281695;LOC100274263;lox11;LOC100191288;LOC100384087;LOC100216803;opr8;LOC100281822;opr5;LOC103652794;LOC103625850;LOC103628476;LOC542364;LOC100192501;aoc2
52	map00940	Phenylpropanoid biosynthesis	KEGG PATHWAY	52/2451	292/18615	0.0138151	0.116968	Metabolism	Biosynthesis of other secondary metabolites	gene-LOC100285564|gene-LOC100125646|gene-LOC100280077|gene-LOC542505|gene-LOC542463|gene-LOC100285899|gene-LOC541914|gene-LOC109939191|gene-LOC100193405|gene-LOC100274269|gene-LOC100281336|gene-LOC100272764|gene-LOC100192105|gene-LOC109943987|gene-LOC100191539|gene-LOC100192586|gene-LOC103634742|gene-LOC103653944|gene-LOC100279982|gene-LOC100281073|gene-LOC100285877|gene-LOC100101533|gene-LOC1002…	LOC100285564;LOC100125646;LOC100280077;LOC542505;LOC542463;LOC100285899;LOC541914;LOC109939191;LOC100193405;LOC100274269;LOC100281336;LOC100272764;LOC100192105;LOC109943987;LOC100191539;LOC100192586;LOC103634742;LOC103653944;LOC100279982;LOC100281073;LOC100285877;LOC100101533;LOC100282438;LOC100282411;LOC100193998;LOC100501315;LOC541703;LOC103640406;LOC100191769;LOC100281950;LOC107282093;LOC54266…
14	map00910	Nitrogen metabolism	KEGG PATHWAY	14/2451	60/18615	0.0218241	0.138583	Metabolism	Energy metabolism	gene-LOC100275493|gene-LOC103654219|gene-LOC100285064|gene-LOC100282652|gene-LOC542215|gene-LOC100381446|gene-LOC103627781|gene-LOC100280638|gene-LOC542220|gene-LOC109939975|gene-LOC103636218|gene-LOC100193614|gene-LOC100274597|gene-LOC100272439	LOC100275493;LOC103654219;LOC100285064;LOC100282652;LOC542215;LOC100381446;LOC103627781;LOC100280638;LOC542220;LOC109939975;LOC103636218;LOC100193614;LOC100274597;LOC100272439
13	map00908	Zeatin biosynthesis	KEGG PATHWAY	13/2451	54/18615	0.0207343	0.138593	Metabolism	Metabolism of terpenoids and polyketides	gene-LOC542056|gene-LOC103627139|gene-LOC103626975|gene-LOC542507|gene-LOC103627130|gene-LOC103636476|gene-LOC541881|gene-LOC103628619|gene-LOC100158231|gene-LOC100280446|gene-LOC100285624|gene-LOC103649679|gene-LOC103641859	LOC542056;LOC103627139;LOC103626975;LOC542507;LOC103627130;LOC103636476;LOC541881;LOC103628619;LOC100158231;LOC100280446;LOC100285624;LOC103649679;LOC103641859
14	map00770	Pantothenate and CoA biosynthesis	KEGG PATHWAY	14/2451	61/18615	0.0249988	0.144311	Metabolism	Metabolism of cofactors and vitamins	gene-LOC103631209|gene-LOC100274265|gene-LOC100282565|gene-LOC103626591|gene-LOC100193520|gene-LOC100191754|gene-LOC103633092|gene-LOC100285809|gene-LOC542567|gene-LOC100281255|gene-LOC100284799|gene-LOC101027113|gene-LOC100272767|gene-LOC100384514	LOC103631209;LOC100274265;LOC100282565;LOC103626591;LOC100193520;LOC100191754;LOC103633092;LOC100285809;LOC542567;LOC100281255;LOC100284799;LOC101027113;LOC100272767;LOC100384514
8	map00780	Biotin metabolism	KEGG PATHWAY	8/2451	28/18615	0.0243253	0.14711	Metabolism	Metabolism of cofactors and vitamins	gene-LOC100284513|gene-LOC100382888|gene-LOC100274137|gene-LOC100191565|gene-LOC100193451|gene-LOC100285342|gene-LOC100194297|gene-LOC100501353	LOC100284513;LOC100382888;LOC100274137;LOC100191565;LOC100193451;LOC100285342;LOC100194297;LOC100501353
9	map00290	Valine, leucine and isoleucine biosynthesis	KEGG PATHWAY	9/2451	34/18615	0.0282813	0.156162	Metabolism	Amino acid metabolism	gene-LOC100286245|gene-LOC100191754|gene-LOC103625947|gene-LOC100283376|gene-LOC100281255|gene-LOC100280499|gene-LOC100284799|gene-LOC100384514|gene-LOC100281571	LOC100286245;LOC100191754;LOC103625947;LOC100283376;LOC100281255;LOC100280499;LOC100284799;LOC100384514;LOC100281571
7	map00960	Tropane, piperidine and pyridine alkaloid biosynthesis	KEGG PATHWAY	7/2451	24/18615	0.0307822	0.162889	Metabolism	Biosynthesis of other secondary metabolites	gene-LOC100282625|gene-LOC100191816|gene-LOC100281855|gene-LOC100279999|gene-LOC100273624|gene-LOC100273311|gene-LOC100279205	LOC100282625;LOC100191816;LOC100281855;LOC100279999;LOC100273624;LOC100273311;LOC100279205
11	map00360	Phenylalanine metabolism	KEGG PATHWAY	11/2451	46/18615	0.0334038	0.169691	Metabolism	Amino acid metabolism	gene-LOC100283862|gene-LOC103627433|gene-LOC100282625|gene-LOC606444|gene-LOC100281532|gene-LOC100191816|gene-LOC100191282|gene-LOC100281042|gene-LOC100279999|gene-LOC100273311|gene-LOC100279205	LOC100283862;LOC103627433;LOC100282625;LOC606444;LOC100281532;LOC100191816;LOC100191282;LOC100281042;LOC100279999;LOC100273311;LOC100279205
14	map00220	Arginine biosynthesis	KEGG PATHWAY	14/2451	65/18615	0.0411665	0.193635	Metabolism	Amino acid metabolism	gene-LOC100274106|gene-LOC100191977|gene-LOC103629163|gene-LOC100272721|gene-LOC542215|gene-LOC100282625|gene-LOC542220|gene-LOC103643769|gene-LOC100282849|gene-LOC100273311|gene-LOC100193614|gene-LOC103633364|gene-LOC100284885|gene-LOC100284842	LOC100274106;LOC100191977;LOC103629163;LOC100272721;LOC542215;LOC100282625;LOC542220;LOC103643769;LOC100282849;LOC100273311;LOC100193614;LOC103633364;LOC100284885;LOC100284842
9	map00902	Monoterpenoid biosynthesis	KEGG PATHWAY	9/2451	36/18615	0.0399358	0.195071	Metabolism	Metabolism of terpenoids and polyketides	gene-LOC103654242|gene-LOC732758|gene-LOC732759|gene-LOC100217017|gene-LOC100191789|gene-LOC100274235|gene-LOC100282122|gene-LOC100192556|gene-LOC100382222	LOC103654242;LOC732758;LOC732759;LOC100217017;LOC100191789;LOC100274235;LOC100282122;LOC100192556;LOC100382222
21	map00030	Pentose phosphate pathway	KEGG PATHWAY	21/2451	109/18615	0.0455606	0.20665	Metabolism	Carbohydrate metabolism	gene-LOC541700|gene-LOC100274515|gene-LOC103634399|gene-LOC100273196|gene-LOC100382228|gene-LOC103631244|gene-LOC100216767|gene-LOC100281585|gene-LOC100281688|gene-LOC100282190|gene-LOC542721|gene-LOC542313|gene-LOC100284317|gene-LOC100272845|gene-LOC542358|gene-LOC100285062|gene-LOC100193340|gene-LOC100192478|gene-LOC100283478|gene-LOC103651489|gene-LOC101027252	LOC541700;LOC100274515;LOC103634399;LOC100273196;LOC100382228;LOC103631244;LOC100216767;LOC100281585;LOC100281688;LOC100282190;LOC542721;LOC542313;LOC100284317;LOC100272845;LOC542358;LOC100285062;LOC100193340;LOC100192478;LOC100283478;LOC103651489;LOC101027252
39	map00564	Glycerophospholipid metabolism	KEGG PATHWAY	39/2451	227/18615	0.0482378	0.211248	Metabolism	Lipid metabolism	gene-LOC100284789|gene-LOC109939320|gene-LOC100283806|gene-LOC100127510|gene-LOC100283945|gene-LOC100275554|gene-LOC100382183|gene-LOC100280012|gene-LOC100136826|gene-LOC100191712|gene-LOC100282930|gene-LOC103626543|gene-LOC100281738|gene-LOC100191227|gene-LOC100276493|gene-LOC100216900|gene-LOC103635415|gene-LOC100284077|gene-LOC100272401|gene-LOC100285850|gene-LOC100383478|gene-LOC103643956|gen…	LOC100284789;LOC109939320;LOC100283806;LOC100127510;LOC100283945;LOC100275554;LOC100382183;LOC100280012;LOC100136826;LOC100191712;LOC100282930;LOC103626543;LOC100281738;LOC100191227;LOC100276493;LOC100216900;LOC103635415;LOC100284077;LOC100272401;LOC100285850;LOC100383478;LOC103643956;LOC100127508;LOC100384858;LOC103644330;LOC103630917;LOC100384643;LOC103651303;LOC100217111;LOC100277270;LOC103642…
15	map00130	Ubiquinone and other terpenoid-quinone biosynthesis	KEGG PATHWAY	15/2451	74/18615	0.0566534	0.239833	Metabolism	Metabolism of cofactors and vitamins	gene-LOC100384459|gene-LOC732837|gene-LOC103653944|gene-LOC100304279|gene-LOC606444|gene-LOC100191816|gene-LOC100282489|gene-LOC100283760|gene-LOC100279999|gene-LOC100272756|gene-LOC100283201|gene-LOC109939191|gene-LOC109941455|gene-LOC100279205|gene-LOC542166	LOC100384459;LOC732837;LOC103653944;LOC100304279;LOC606444;LOC100191816;LOC100282489;LOC100283760;LOC100279999;LOC100272756;LOC100283201;LOC109939191;LOC109941455;LOC100279205;LOC542166
12	map00350	Tyrosine metabolism	KEGG PATHWAY	12/2451	58/18615	0.0724782	0.270727	Metabolism	Amino acid metabolism	gene-LOC100282625|gene-LOC606444|gene-LOC100383025|gene-LOC100193894|gene-LOC100383565|gene-LOC100279999|gene-LOC100192757|gene-LOC103631817|gene-LOC100273311|gene-LOC100279205|gene-LOC542364|gene-LOC100191816	LOC100282625;LOC606444;LOC100383025;LOC100193894;LOC100383565;LOC100279999;LOC100192757;LOC103631817;LOC100273311;LOC100279205;LOC542364;LOC100191816
30	map04146	Peroxisome	KEGG PATHWAY	30/2451	173/18615	0.0683271	0.271173	Cellular Processes	Transport and catabolism	gene-LOC100274263|gene-LOC103644323|gene-LOC100272371|gene-LOC100193070|gene-LOC100193689|gene-LOC100282993|gene-LOC542369|gene-LOC100281546|gene-LOC103655866|gene-LOC100283048|gene-LOC100384529|gene-LOC100283462|gene-LOC103647398|gene-LOC100192936|gene-LOC100383523|gene-LOC103640025|gene-LOC100285700|gene-LOC100501369|gene-LOC100216568|gene-LOC100279270|gene-LOC542722|gene-LOC542370|gene-LOC1001…	LOC100274263;LOC103644323;LOC100272371;LOC100193070;LOC100193689;LOC100282993;LOC542369;LOC100281546;LOC103655866;LOC100283048;LOC100384529;LOC100283462;LOC103647398;LOC100192936;LOC100383523;LOC103640025;LOC100285700;LOC100501369;LOC100216568;LOC100279270;LOC542722;LOC542370;LOC100192501;LOC109943552;LOC100283677;LOC100275908;LOC100280092;LOC100384368;LOC103652794;LOC100281785
10	map00904	Diterpenoid biosynthesis	KEGG PATHWAY	10/2451	47/18615	0.0822221	0.274795	Metabolism	Metabolism of terpenoids and polyketides	gene-LOC100281860|gene-LOC103651195|gene-KSL4|gene-LOC100276935|gene-LOC100279558|gene-LOC103631860|gene-LOC103641248|gene-LOC103638615|gene-LOC107521947|gene-CYP92C6	LOC100281860;LOC103651195;KSL4;LOC100276935;LOC100279558;LOC103631860;LOC103641248;LOC103638615;LOC107521947;CYP92C6
17	map00400	Phenylalanine, tyrosine and tryptophan biosynthesis	KEGG PATHWAY	17/2451	91/18615	0.084534	0.275278	Metabolism	Amino acid metabolism	gene-LOC100192060|gene-LOC100193934|gene-LOC100281078|gene-LOC100279205|gene-LOC100191856|gene-LOC103647269|gene-LOC100501272|gene-LOC100191816|gene-LOC100282625|gene-LOC100285997|gene-LOC100279999|gene-LOC103653478|gene-LOC100279511|gene-LOC100273311|gene-LOC100272979|gene-LOC103644282|gene-LOC100274239	LOC100192060;LOC100193934;LOC100281078;LOC100279205;LOC100191856;LOC103647269;LOC100501272;LOC100191816;LOC100282625;LOC100285997;LOC100279999;LOC103653478;LOC100279511;LOC100273311;LOC100272979;LOC103644282;LOC100274239
19	map00053	Ascorbate and aldarate metabolism	KEGG PATHWAY	19/2451	101/18615	0.0673578	0.27595	Metabolism	Carbohydrate metabolism	gene-LOC100283852|gene-LOC100272546|gene-LOC100273169|gene-LOC100282748|gene-LOC100194348|gene-LOC100280936|gene-LOC100279403|gene-LOC100285407|gene-LOC100286152|gene-LOC100285809|gene-LOC100273421|gene-LOC100501585|gene-LOC100382120|gene-LOC100279549|gene-LOC100274751|gene-LOC542567|gene-LOC100282847|gene-LOC103626089|gene-LOC100272974	LOC100283852;LOC100272546;LOC100273169;LOC100282748;LOC100194348;LOC100280936;LOC100279403;LOC100285407;LOC100286152;LOC100285809;LOC100273421;LOC100501585;LOC100382120;LOC100279549;LOC100274751;LOC542567;LOC100282847;LOC103626089;LOC100272974
9	map00760	Nicotinate and nicotinamide metabolism	KEGG PATHWAY	9/2451	40/18615	0.0720526	0.277293	Metabolism	Metabolism of cofactors and vitamins	gene-LOC100279867|gene-LOC103654587|gene-LOC100281602|gene-LOC100283048|gene-LOC100501566|gene-LOC100217099|gene-LOC100193842|gene-LOC542568|gene-LOC103646963	LOC100279867;LOC103654587;LOC100281602;LOC100283048;LOC100501566;LOC100217099;LOC100193842;LOC542568;LOC103646963
9	map00073	Cutin, suberine and wax biosynthesis	KEGG PATHWAY	9/2451	41/18615	0.0820215	0.281533	Metabolism	Lipid metabolism	gene-LOC100280261|gene-LOC100501369|gene-LOC100192011|gene-LOC100501739|gene-LOC100275194|gene-LOC100284056|gene-LOC100281938|gene-LOC100285543|gene-LOC100216957	LOC100280261;LOC100501369;LOC100192011;LOC100501739;LOC100275194;LOC100284056;LOC100281938;LOC100285543;LOC100216957
8	map00909	Sesquiterpenoid and triterpenoid biosynthesis	KEGG PATHWAY	8/2451	35/18615	0.080707	0.284716	Metabolism	Metabolism of terpenoids and polyketides	gene-LOC732834|gene-LOC103641097|gene-LOC100285643|gene-LOC103641099|gene-LOC100274333|gene-LOC541974|gene-LOC100274033|gene-LOC103641187	LOC732834;LOC103641097;LOC100285643;LOC103641099;LOC100274333;LOC541974;LOC100274033;LOC103641187
33	map00270	Cysteine and methionine metabolism	KEGG PATHWAY	33/2451	198/18615	0.0900527	0.285917	Metabolism	Amino acid metabolism	gene-LOC541714|gene-LOC100502310|gene-LOC100382364|gene-LOC103651084|gene-LOC542598|gene-LOC100193663|gene-LOC100191754|gene-LOC100280767|gene-LOC542082|gene-LOC100273311|gene-met2|gene-LOC542249|gene-LOC100282559|gene-LOC100191816|gene-LOC100273458|gene-LOC100279205|gene-LOC542136|gene-LOC541873|gene-LOC100191348|gene-LOC100279822|gene-LOC100282324|gene-LOC100280688|gene-LOC103643555|gene-LOC542…	LOC541714;LOC100502310;LOC100382364;LOC103651084;LOC542598;LOC100193663;LOC100191754;LOC100280767;LOC542082;LOC100273311;met2;LOC542249;LOC100282559;LOC100191816;LOC100273458;LOC100279205;LOC542136;LOC541873;LOC100191348;LOC100279822;LOC100282324;LOC100280688;LOC103643555;LOC542191;LOC100193476;LOC100282625;LOC107305678;LOC103631778;LOC100279999;LOC100281255;LOC542026;LOC100282134;LOC118471922
8	map00901	Indole alkaloid biosynthesis	KEGG PATHWAY	8/2451	36/18615	0.0923559	0.286078	Metabolism	Biosynthesis of other secondary metabolites	gene-LOC100282758|gene-LOC100273015|gene-LOC103650797|gene-LOC100284864|gene-LOC103636584|gene-LOC100274563|gene-LOC103649566|gene-LOC103630572	LOC100282758;LOC100273015;LOC103650797;LOC100284864;LOC103636584;LOC100274563;LOC103649566;LOC103630572
13	map00941	Flavonoid biosynthesis	KEGG PATHWAY	13/2451	65/18615	0.0791313	0.287133	Metabolism	Biosynthesis of other secondary metabolites	gene-LOC100276821|gene-LOC103653707|gene-LOC100281073|gene-LOC107282093|gene-LOC100279982|gene-LOC100274269|gene-LOC100284018|gene-LOC100273683|gene-LOC100273383|gene-LOC542712|gene-LOC100274415|gene-LOC100191539|gene-LOC100272756	LOC100276821;LOC103653707;LOC100281073;LOC107282093;LOC100279982;LOC100274269;LOC100284018;LOC100273683;LOC100273383;LOC542712;LOC100274415;LOC100191539;LOC100272756
15	map00061	Fatty acid biosynthesis	KEGG PATHWAY	15/2451	80/18615	0.0981879	0.296902	Metabolism	Lipid metabolism	gene-LOC100283843|gene-LOC100280787|gene-LOC100284513|gene-LOC100284340|gene-LOC100281785|gene-LOC100193451|gene-LOC100274137|gene-LOC100193636|gene-LOC100383523|gene-LOC100279270|gene-LOC100382139|gene-LOC100285342|gene-LOC100284999|gene-LOC100281546|gene-LOC103644323	LOC100283843;LOC100280787;LOC100284513;LOC100284340;LOC100281785;LOC100193451;LOC100274137;LOC100193636;LOC100383523;LOC100279270;LOC100382139;LOC100285342;LOC100284999;LOC100281546;LOC103644323
3	map00524	Neomycin, kanamycin and gentamicin biosynthesis	KEGG PATHWAY	3/2451	9/18615	0.103981	0.307106	Metabolism	Biosynthesis of other secondary metabolites	gene-LOC100192075|gene-LOC542510|gene-LOC100279587	LOC100192075;LOC542510;LOC100279587
6	map00905	Brassinosteroid biosynthesis	KEGG PATHWAY	6/2451	26/18615	0.117554	0.339303	Metabolism	Metabolism of terpenoids and polyketides	gene-LOC100281654|gene-LOC100191562|gene-LOC103632819|gene-LOC100286851|gene-LOC100281181|gene-LOC100193331	LOC100281654;LOC100191562;LOC103632819;LOC100286851;LOC100281181;LOC100193331
1	map00523	Polyketide sugar unit biosynthesis	KEGG PATHWAY	1/2451	1/18615	0.131668	0.371596	Metabolism	Metabolism of terpenoids and polyketides	gene-LOC100286359	LOC100286359
7	map00950	Isoquinoline alkaloid biosynthesis	KEGG PATHWAY	7/2451	34/18615	0.151554	0.409517	Metabolism	Biosynthesis of other secondary metabolites	gene-LOC100282625|gene-LOC100383025|gene-LOC100191816|gene-LOC100279999|gene-LOC103631817|gene-LOC100273311|gene-LOC100279205	LOC100282625;LOC100383025;LOC100191816;LOC100279999;LOC103631817;LOC100273311;LOC100279205
21	map00250	Alanine, aspartate and glutamate metabolism	KEGG PATHWAY	21/2451	127/18615	0.159456	0.413284	Metabolism	Amino acid metabolism	gene-LOC100274106|gene-LOC100282482|gene-LOC103640667|gene-LOC100192351|gene-LOC100191977|gene-LOC100279867|gene-LOC103635621|gene-LOC100282625|gene-LOC100284394|gene-LOC100281060|gene-LOC100273311|gene-LOC103630426|gene-LOC100192350|gene-LOC103631778|gene-LOC542220|gene-LOC100282849|gene-LOC103645841|gene-LOC542215|gene-LOC100193614|gene-LOC103645944|gene-LOC100284842	LOC100274106;LOC100282482;LOC103640667;LOC100192351;LOC100191977;LOC100279867;LOC103635621;LOC100282625;LOC100284394;LOC100281060;LOC100273311;LOC103630426;LOC100192350;LOC103631778;LOC542220;LOC100282849;LOC103645841;LOC542215;LOC100193614;LOC103645944;LOC100284842
26	map00630	Glyoxylate and dicarboxylate metabolism	KEGG PATHWAY	26/2451	161/18615	0.156782	0.41482	Metabolism	Carbohydrate metabolism	gene-LOC103646525|gene-LOC100193070|gene-LOC100193663|gene-LOC100280767|gene-LOC542369|gene-LOC542598|gene-LOC103646852|gene-LOC100284842|gene-LOC100193796|gene-LOC101202696|gene-LOC100274017|gene-LOC100216599|gene-LOC541946|gene-LOC542215|gene-LOC100281089|gene-LOC103647708|gene-LOC100281040|gene-LOC542370|gene-LOC542252|gene-LOC103638381|gene-LOC100381446|gene-LOC107305678|gene-LOC103633249|gen…	LOC103646525;LOC100193070;LOC100193663;LOC100280767;LOC542369;LOC542598;LOC103646852;LOC100284842;LOC100193796;LOC101202696;LOC100274017;LOC100216599;LOC541946;LOC542215;LOC100281089;LOC103647708;LOC100281040;LOC542370;LOC542252;LOC103638381;LOC100381446;LOC107305678;LOC103633249;LOC100279332;LOC100282134;LOC118476417
28	map00561	Glycerolipid metabolism	KEGG PATHWAY	28/2451	174/18615	0.150735	0.416161	Metabolism	Lipid metabolism	gene-LOC103629820|gene-LOC100272277|gene-LOC100127510|gene-LOC100283803|gene-LOC100382183|gene-LOC103632711|gene-LOC732778|gene-LOC100191177|gene-LOC100282930|gene-LOC100277683|gene-LOC100285850|gene-LOC100303916|gene-LOC100127508|gene-LOC100281738|gene-LOC100194348|gene-LOC100217122|gene-LOC118476347|gene-LOC542567|gene-LOC100277520|gene-LOC100282748|gene-LOC100281851|gene-LOC100279403|gene-LOC1…	LOC103629820;LOC100272277;LOC100127510;LOC100283803;LOC100382183;LOC103632711;LOC732778;LOC100191177;LOC100282930;LOC100277683;LOC100285850;LOC100303916;LOC100127508;LOC100281738;LOC100194348;LOC100217122;LOC118476347;LOC542567;LOC100277520;LOC100282748;LOC100281851;LOC100279403;LOC100285809;LOC100280353;LOC100281388;LOC103650549;LOC100273525;LOC100381900
10	map01040	Biosynthesis of unsaturated fatty acids	KEGG PATHWAY	10/2451	54/18615	0.166084	0.421854	Metabolism	Lipid metabolism	gene-LOC103655866|gene-LOC100283843|gene-LOC100274263|gene-LOC100282744|gene-LOC103652794|gene-LOC103640919|gene-LOC100382139|gene-LOC100192501|gene-LOC100273207|gene-LOC100191328	LOC103655866;LOC100283843;LOC100274263;LOC100282744;LOC103652794;LOC103640919;LOC100382139;LOC100192501;LOC100273207;LOC100191328
12	map00410	beta-Alanine metabolism	KEGG PATHWAY	12/2451	68/18615	0.177751	0.425933	Metabolism	Metabolism of other amino acids	gene-LOC103631209|gene-LOC103655866|gene-LOC100274265|gene-LOC100282748|gene-LOC100284394|gene-LOC100274311|gene-LOC100285809|gene-LOC542567|gene-LOC103647398|gene-LOC103652794|gene-LOC101027113|gene-LOC100272767	LOC103631209;LOC103655866;LOC100274265;LOC100282748;LOC100284394;LOC100274311;LOC100285809;LOC542567;LOC103647398;LOC103652794;LOC101027113;LOC100272767
4	map00944	Flavone and flavonol biosynthesis	KEGG PATHWAY	4/2451	17/18615	0.176667	0.431475	Metabolism	Biosynthesis of other secondary metabolites	gene-LOC100273051|gene-LOC103645227|gene-LOC100273383|gene-LOC103653707	LOC100273051;LOC103645227;LOC100273383;LOC103653707
19	map00900	Terpenoid backbone biosynthesis	KEGG PATHWAY	19/2451	115/18615	0.174954	0.43567	Metabolism	Metabolism of terpenoids and polyketides	gene-LOC100284572|gene-LOC101060998|gene-LOC101202696|gene-LOC100282721|gene-LOC100191875|gene-LOC100276550|gene-LOC100193048|gene-LOC100274017|gene-LOC541901|gene-LOC100283007|gene-LOC100284320|gene-LOC542023|gene-LOC100384006|gene-LOC100274033|gene-LOC541974|gene-LOC100502421|gene-LOC100502523|gene-LOC606430|gene-LOC100501694	LOC100284572;LOC101060998;LOC101202696;LOC100282721;LOC100191875;LOC100276550;LOC100193048;LOC100274017;LOC541901;LOC100283007;LOC100284320;LOC542023;LOC100384006;LOC100274033;LOC541974;LOC100502421;LOC100502523;LOC606430;LOC100501694
3	map00660	C5-Branched dibasic acid metabolism	KEGG PATHWAY	3/2451	12/18615	0.203004	0.468754	Metabolism	Carbohydrate metabolism	gene-LOC100286245|gene-LOC100284799|gene-LOC100283376	LOC100286245;LOC100284799;LOC100283376
16	map00860	Porphyrin and chlorophyll metabolism	KEGG PATHWAY	16/2451	97/18615	0.202145	0.475415	Metabolism	Metabolism of cofactors and vitamins	gene-LOC100192907|gene-LOC100283007|gene-LOC100274228|gene-LOC100281115|gene-LOC100273426|gene-LOC100382191|gene-LOC100192499|gene-LOC103634652|gene-LOC732841|gene-LOC100280491|gene-LOC606426|gene-LOC100284976|gene-LOC606425|gene-LOC118473150|gene-LOC100191548|gene-LOC103631716	LOC100192907;LOC100283007;LOC100274228;LOC100281115;LOC100273426;LOC100382191;LOC100192499;LOC103634652;LOC732841;LOC100280491;LOC606426;LOC100284976;LOC606425;LOC118473150;LOC100191548;LOC103631716
22	map04070	Phosphatidylinositol signaling system	KEGG PATHWAY	22/2451	144/18615	0.259003	0.51396	Environmental Information Processing	Signal transduction	gene-LOC103632727|gene-LOC100127510|gene-LOC103626494|gene-LOC103645542|gene-LOC100136826|gene-LOC100276170|gene-LOC103653626|gene-LOC100281015|gene-LOC100191939|gene-LOC103636073|gene-LOC100501806|gene-LOC103635048|gene-LOC606468|gene-LOC100502442|gene-LOC100281652|gene-LOC100127508|gene-LOC100126363|gene-LOC100384405|gene-LOC103642362|gene-LOC103643294|gene-LOC103639205|gene-LOC542162	LOC103632727;LOC100127510;LOC103626494;LOC103645542;LOC100136826;LOC100276170;LOC103653626;LOC100281015;LOC100191939;LOC103636073;LOC100501806;LOC103635048;LOC606468;LOC100502442;LOC100281652;LOC100127508;LOC100126363;LOC100384405;LOC103642362;LOC103643294;LOC103639205;LOC542162
12	map00945	Stilbenoid, diarylheptanoid and gingerol biosynthesis	KEGG PATHWAY	12/2451	73/18615	0.248537	0.517446	Metabolism	Biosynthesis of other secondary metabolites	gene-LOC103635822|gene-LOC100282209|gene-LOC103626945|gene-LOC100281073|gene-LOC100279982|gene-LOC100274269|gene-LOC100127014|gene-LOC100273683|gene-LOC107282093|gene-LOC100191539|gene-LOC100272756|gene-LOC103638999	LOC103635822;LOC100282209;LOC103626945;LOC100281073;LOC100279982;LOC100274269;LOC100127014;LOC100273683;LOC107282093;LOC100191539;LOC100272756;LOC103638999
1	map00942	Anthocyanin biosynthesis	KEGG PATHWAY	1/2451	2/18615	0.246006	0.520712	Metabolism	Biosynthesis of other secondary metabolites	gene-LOC100217238	LOC100217238
16	map04712	Circadian rhythm - plant	KEGG PATHWAY	16/2451	100/18615	0.238603	0.522458	Organismal Systems	Environmental adaptation	gene-LOC100192956|gene-LOC100281091|gene-LOC100383277|gene-LOC100279991|gene-LOC100279726|gene-LOC115101004|gene-LOC100127527|gene-LOC100127539|gene-LOC100192868|gene-LOC103647579|gene-LOC103633607|gene-LOC100281433|gene-LOC100274415|gene-LOC100280240|gene-LOC103633010|gene-LOC103630791	LOC100192956;LOC100281091;LOC100383277;LOC100279991;LOC100279726;LOC115101004;LOC100127527;LOC100127539;LOC100192868;LOC103647579;LOC103633607;LOC100281433;LOC100274415;LOC100280240;LOC103633010;LOC103630791
10	map00640	Propanoate metabolism	KEGG PATHWAY	10/2451	59/18615	0.243827	0.524848	Metabolism	Carbohydrate metabolism	gene-LOC100273293|gene-LOC103655866|gene-LOC103646525|gene-LOC101202696|gene-LOC100274017|gene-LOC100274311|gene-LOC100193636|gene-LOC103647398|gene-LOC100283617|gene-LOC103652794	LOC100273293;LOC103655866;LOC103646525;LOC101202696;LOC100274017;LOC100274311;LOC100193636;LOC103647398;LOC100283617;LOC103652794
14	map00380	Tryptophan metabolism	KEGG PATHWAY	14/2451	86/18615	0.237	0.528052	Metabolism	Amino acid metabolism	gene-LOC100125646|gene-LOC103640406|gene-LOC101202696|gene-LOC100282748|gene-LOC100274017|gene-LOC100283080|gene-LOC100285809|gene-LOC542369|gene-LOC100281459|gene-LOC542370|gene-LOC100283862|gene-LOC542228|gene-LOC542567|gene-LOC100284269	LOC100125646;LOC103640406;LOC101202696;LOC100282748;LOC100274017;LOC100283080;LOC100285809;LOC542369;LOC100281459;LOC542370;LOC100283862;LOC542228;LOC542567;LOC100284269
9	map00062	Fatty acid elongation	KEGG PATHWAY	9/2451	53/18615	0.25795	0.528381	Metabolism	Lipid metabolism	gene-LOC100191595|gene-LOC100286157|gene-LOC103639429|gene-LOC103655094|gene-LOC103630762|gene-LOC100283031|gene-LOC103638222|gene-LOC100501899|gene-LOC100191738	LOC100191595;LOC100286157;LOC103639429;LOC103655094;LOC103630762;LOC100283031;LOC103638222;LOC100501899;LOC100191738
9	map00650	Butanoate metabolism	KEGG PATHWAY	9/2451	53/18615	0.25795	0.528381	Metabolism	Carbohydrate metabolism	gene-LOC101202696|gene-LOC100283677|gene-LOC100274017|gene-LOC100284394|gene-LOC103645944|gene-LOC100193689|gene-LOC100191282|gene-LOC100284799|gene-LOC100281089	LOC101202696;LOC100283677;LOC100274017;LOC100284394;LOC103645944;LOC100193689;LOC100191282;LOC100284799;LOC100281089
12	map00906	Carotenoid biosynthesis	KEGG PATHWAY	12/2451	72/18615	0.233596	0.529762	Metabolism	Metabolism of terpenoids and polyketides	gene-LOC542686|gene-LOC100273156|gene-LOC100501454|gene-LOC100384384|gene-LOC103647484|gene-LOC100383693|gene-LOC732819|gene-LOC732775|gene-LOC100285076|gene-LOC100191697|gene-LOC103627610|gene-LOC103630301	LOC542686;LOC100273156;LOC100501454;LOC100384384;LOC103647484;LOC100383693;LOC732819;LOC732775;LOC100285076;LOC100191697;LOC103627610;LOC103630301
2	map00903	Limonene and pinene degradation	KEGG PATHWAY	2/2451	8/18615	0.284706	0.556271	Metabolism	Metabolism of terpenoids and polyketides	gene-LOC542567|gene-LOC100285809	LOC542567;LOC100285809
1	map00232	Caffeine metabolism	KEGG PATHWAY	1/2451	3/18615	0.345293	0.664428	Metabolism	Biosynthesis of other secondary metabolites	gene-LOC100384368	LOC100384368
1	map00965	Betalain biosynthesis	KEGG PATHWAY	1/2451	3/18615	0.345293	0.664428	Metabolism	Biosynthesis of other secondary metabolites	gene-LOC100278150	LOC100278150
6	map00740	Riboflavin metabolism	KEGG PATHWAY	6/2451	37/18615	0.35955	0.671513	Metabolism	Metabolism of cofactors and vitamins	gene-LOC100191772|gene-LOC100285779|gene-LOC109944474|gene-LOC100282823|gene-LOC100284794|gene-LOC100272649	LOC100191772;LOC100285779;LOC109944474;LOC100282823;LOC100284794;LOC100272649
20	map00020	Citrate cycle (TCA cycle)	KEGG PATHWAY	20/2451	139/18615	0.371007	0.673112	Metabolism	Carbohydrate metabolism	gene-LOC541705|gene-LOC100285796|gene-LOC100282233|gene-LOC100272371|gene-LOC107305678|gene-LOC100193663|gene-LOC100279373|gene-LOC103647708|gene-LOC100280767|gene-LOC100281040|gene-LOC100283351|gene-LOC100275908|gene-LOC100216599|gene-LOC542598|gene-LOC100282134|gene-LOC100192900|gene-LOC103640025|gene-LOC541622|gene-LOC100280324|gene-LOC100284269	LOC541705;LOC100285796;LOC100282233;LOC100272371;LOC107305678;LOC100193663;LOC100279373;LOC103647708;LOC100280767;LOC100281040;LOC100283351;LOC100275908;LOC100216599;LOC542598;LOC100282134;LOC100192900;LOC103640025;LOC541622;LOC100280324;LOC100284269
41	map04016	MAPK signaling pathway - plant	KEGG PATHWAY	41/2451	294/18615	0.370814	0.682513	Environmental Information Processing	Signal transduction	gene-LOC118471912|gene-LOC100272353|gene-LOC100273694|gene-LOC103627330|gene-LOC103631918|gene-LOC100274512|gene-LOC100281160|gene-LOC100281015|gene-LOC100281430|gene-LOC103634514|gene-LOC100191496|gene-LOC103636208|gene-LOC100281868|gene-LOC100191986|gene-LOC100383746|gene-LOC103647370|gene-LOC103640187|gene-LOC606468|gene-LOC100279578|gene-LOC100502442|gene-LOC107326007|gene-LOC100381549|gene-L…	LOC118471912;LOC100272353;LOC100273694;LOC103627330;LOC103631918;LOC100274512;LOC100281160;LOC100281015;LOC100281430;LOC103634514;LOC100191496;LOC103636208;LOC100281868;LOC100191986;LOC100383746;LOC103647370;LOC103640187;LOC606468;LOC100279578;LOC100502442;LOC107326007;LOC100381549;LOC103639280;LOC100285594;LOC100283932;LOC103651291;LOC542370;LOC103626849;LOC100192073;LOC103636541;LOC542352;LOC10…
5	map00340	Histidine metabolism	KEGG PATHWAY	5/2451	31/18615	0.387962	0.69396	Metabolism	Amino acid metabolism	gene-LOC100286090|gene-LOC100285809|gene-LOC100282748|gene-LOC542567|gene-LOC100284229	LOC100286090;LOC100285809;LOC100282748;LOC542567;LOC100284229
9	map02010	ABC transporters	KEGG PATHWAY	9/2451	61/18615	0.411953	0.716685	Environmental Information Processing	Membrane transport	gene-LOC103646012|gene-LOC100216600|gene-LOC103639971|gene-LOC103641937|gene-LOC109941983|gene-LOC103632317|gene-LOC100501068|gene-LOC103642112|gene-LOC100037760	LOC103646012;LOC100216600;LOC103639971;LOC103641937;LOC109941983;LOC103632317;LOC100501068;LOC103642112;LOC100037760
15	map00330	Arginine and proline metabolism	KEGG PATHWAY	15/2451	105/18615	0.409406	0.722146	Metabolism	Amino acid metabolism	gene-LOC103631209|gene-LOC100282559|gene-LOC100282748|gene-LOC100282625|gene-LOC100285809|gene-LOC100283657|gene-LOC100272721|gene-LOC542567|gene-LOC103643769|gene-LOC100193626|gene-LOC100191445|gene-LOC100273311|gene-LOC101027113|gene-LOC100281186|gene-LOC100283862	LOC103631209;LOC100282559;LOC100282748;LOC100282625;LOC100285809;LOC100283657;LOC100272721;LOC542567;LOC103643769;LOC100193626;LOC100191445;LOC100273311;LOC101027113;LOC100281186;LOC100283862
8	map00565	Ether lipid metabolism	KEGG PATHWAY	8/2451	58/18615	0.50193	0.849934	Metabolism	Lipid metabolism	gene-LOC103630917|gene-LOC103644330|gene-LOC100217111|gene-LOC100384643|gene-LOC100280012|gene-LOC100501678|gene-LOC100191712|gene-LOC103626543	LOC103630917;LOC103644330;LOC100217111;LOC100384643;LOC100280012;LOC100501678;LOC100191712;LOC103626543
12	map00460	Cyanoamino acid metabolism	KEGG PATHWAY	12/2451	88/18615	0.495418	0.850244	Metabolism	Metabolism of other amino acids	gene-LOC541703|gene-LOC103634742|gene-LOC100381446|gene-LOC100193998|gene-LOC100274288|gene-LOC100191390|gene-LOC100192939|gene-LOC103645841|gene-LOC100282438|gene-LOC100284975|gene-LOC109943987|gene-LOC100501315	LOC541703;LOC103634742;LOC100381446;LOC100193998;LOC100274288;LOC100191390;LOC100192939;LOC103645841;LOC100282438;LOC100284975;LOC109943987;LOC100501315
2	map00966	Glucosinolate biosynthesis	KEGG PATHWAY	2/2451	13/18615	0.525987	0.867538	Metabolism	Biosynthesis of other secondary metabolites	gene-LOC100281255|gene-LOC100191754	LOC100281255;LOC100191754
5	map00730	Thiamine metabolism	KEGG PATHWAY	5/2451	36/18615	0.522525	0.873166	Metabolism	Metabolism of cofactors and vitamins	gene-LOC100384006|gene-LOC606430|gene-LOC100282194|gene-LOC100382527|gene-LOC100281242	LOC100384006;LOC606430;LOC100282194;LOC100382527;LOC100281242
4	map00670	One carbon pool by folate	KEGG PATHWAY	4/2451	29/18615	0.542211	0.882831	Metabolism	Metabolism of cofactors and vitamins	gene-LOC541794|gene-LOC103647771|gene-LOC100192785|gene-LOC100279332	LOC541794;LOC103647771;LOC100192785;LOC100279332
4	map00261	Monobactam biosynthesis	KEGG PATHWAY	4/2451	30/18615	0.570193	0.916639	Metabolism	Biosynthesis of other secondary metabolites	gene-LOC100281036|gene-LOC118471922|gene-LOC100282239|gene-LOC542249	LOC100281036;LOC118471922;LOC100282239;LOC542249
46	map03010	Ribosome	KEGG PATHWAY	46/2451	707/18615	1	1	Genetic Information Processing	Translation	gene-LOC118475796|gene-LOC100194112|gene-LOC118474701|gene-LOC100280393|gene-LOC100274227|gene-LOC100285060|gene-LOC100192516|gene-LOC100193118|gene-LOC103635890|gene-ZeamMp157|gene-LOC118474747|gene-LOC118475024|gene-LOC100282969|gene-LOC118474985|gene-LOC103643906|gene-LOC100282104|gene-LOC100285083|gene-LOC100282295|gene-LOC103625791|gene-LOC118475772|gene-LOC100283325|gene-LOC100275739|gene-L…	LOC118475796;LOC100194112;LOC118474701;LOC100280393;LOC100274227;LOC100285060;LOC100192516;LOC100193118;LOC103635890;rps2B;LOC118474747;LOC118475024;LOC100282969;LOC118474985;LOC103643906;LOC100282104;LOC100285083;LOC100282295;LOC103625791;LOC118475772;LOC100283325;LOC100275739;LOC118474725;LOC100273341;LOC118475832;LOC100194344;LOC118475669;LOC100276559;LOC542284;LOC118473875;rps2A;LOC103627570;…
8	map00920	Sulfur metabolism	KEGG PATHWAY	8/2451	65/18615	0.636508	1	Metabolism	Energy metabolism	gene-LOC100192833|gene-LOC100502310|gene-LOC103651084|gene-LOC100281036|gene-LOC100276170|gene-LOC100193476|gene-LOC100283164|gene-LOC100192654	LOC100192833;LOC100502310;LOC103651084;LOC100281036;LOC100276170;LOC100193476;LOC100283164;LOC100192654
65	map04075	Plant hormone signal transduction	KEGG PATHWAY	65/2451	512/18615	0.64542	1	Environmental Information Processing	Signal transduction	gene-LOC541633|gene-LOC541632|gene-LOC103636390|gene-LOC100127531|gene-LOC103630112|gene-LOC541613|gene-LOC100273694|gene-LOC103627330|gene-LOC100273108|gene-LOC103631918|gene-LOC103627198|gene-LOC100382859|gene-LOC100381549|gene-LOC100383126|gene-LOC103650192|gene-LOC100280445|gene-LOC109945905|gene-LOC100274569|gene-LOC103634514|gene-LOC100282558|gene-LOC100216730|gene-LOC100384229|gene-LOC1001…	LOC541633;LOC541632;LOC103636390;LOC100127531;LOC103630112;LOC541613;LOC100273694;LOC103627330;LOC100273108;LOC103631918;LOC103627198;LOC100382859;LOC100381549;LOC100383126;LOC103650192;LOC100280445;LOC109945905;LOC100274569;LOC103634514;LOC100282558;LOC100216730;LOC100384229;LOC100193303;LOC100191496;LOC100281868;LOC103649560;LOC100191986;LOC100283620;LOC100285744;LOC109945306;LOC100383746;LOC10…
4	map00300	Lysine biosynthesis	KEGG PATHWAY	4/2451	33/18615	0.648012	1	Metabolism	Amino acid metabolism	gene-LOC118471922|gene-LOC103632470|gene-LOC100282239|gene-LOC542249	LOC118471922;LOC103632470;LOC100282239;LOC542249
3	map00511	Other glycan degradation	KEGG PATHWAY	3/2451	25/18615	0.657471	1	Metabolism	Glycan biosynthesis and metabolism	gene-LOC103638898|gene-LOC100285202|gene-LOC100280704	LOC103638898;LOC100285202;LOC100280704
1	map00254	Aflatoxin biosynthesis	KEGG PATHWAY	1/2451	8/18615	0.676863	1	Metabolism	Biosynthesis of other secondary metabolites	gene-LOC100193636	LOC100193636
1	map00604	Glycosphingolipid biosynthesis - ganglio series	KEGG PATHWAY	1/2451	8/18615	0.676863	1	Metabolism	Glycan biosynthesis and metabolism	gene-LOC100280704	LOC100280704
5	map00790	Folate biosynthesis	KEGG PATHWAY	5/2451	46/18615	0.741828	1	Metabolism	Metabolism of cofactors and vitamins	gene-LOC100383687|gene-LOC100192017|gene-LOC100282823|gene-LOC100283069|gene-LOC100383092	LOC100383687;LOC100192017;LOC100282823;LOC100283069;LOC100383092
9	map00310	Lysine degradation	KEGG PATHWAY	9/2451	80/18615	0.742448	1	Metabolism	Amino acid metabolism	gene-LOC101202696|gene-LOC100284269|gene-LOC541954|gene-LOC100274017|gene-LOC100285809|gene-LOC100283462|gene-LOC541648|gene-LOC542567|gene-LOC100282748	LOC101202696;LOC100284269;LOC541954;LOC100274017;LOC100285809;LOC100283462;LOC541648;LOC542567;LOC100282748
25	map00230	Purine metabolism	KEGG PATHWAY	25/2451	212/18615	0.753194	1	Metabolism	Nucleotide metabolism	gene-LOC103653801|gene-LOC103633415|gene-LOC100217019|gene-LOC103647945|gene-LOC100285146|gene-LOC100281036|gene-LOC100272861|gene-LOC103635621|gene-LOC100501392|gene-LOC103634399|gene-LOC100192012|gene-LOC100273224|gene-LOC103630426|gene-LOC100193244|gene-LOC103651489|gene-LOC100281060|gene-LOC542721|gene-LOC100384368|gene-LOC542358|gene-LOC100272951|gene-LOC100281242|gene-LOC100382527|gene-LOC1…	LOC103653801;LOC103633415;LOC100217019;LOC103647945;LOC100285146;LOC100281036;LOC100272861;LOC103635621;LOC100501392;LOC103634399;LOC100192012;LOC100273224;LOC103630426;LOC100193244;LOC103651489;LOC100281060;LOC542721;LOC100384368;LOC542358;LOC100272951;LOC100281242;LOC100382527;LOC103631244;LOC100282820;LOC541999
33	map04120	Ubiquitin mediated proteolysis	KEGG PATHWAY	33/2451	277/18615	0.758185	1	Genetic Information Processing	Folding, sorting and degradation	gene-LOC100274363|gene-LOC100193523|gene-LOC100502171|gene-LOC100285413|gene-LOC100217074|gene-LOC100283953|gene-LOC103641394|gene-LOC103651070|gene-LOC100282735|gene-LOC100274332|gene-LOC100192791|gene-LOC100192978|gene-LOC100286223|gene-LOC100192813|gene-LOC100282225|gene-LOC103641219|gene-LOC100170243|gene-LOC103633603|gene-LOC100192741|gene-LOC541665|gene-LOC100272854|gene-LOC115565779|gene-L…	LOC100274363;LOC100193523;LOC100502171;LOC100285413;LOC100217074;LOC100283953;LOC103641394;LOC103651070;LOC100282735;LOC100274332;LOC100192791;LOC100192978;LOC100286223;LOC100192813;LOC100282225;LOC103641219;LOC100170243;LOC103633603;LOC100192741;LOC541665;LOC100272854;LOC115565779;LOC100384282;LOC103640951;LOC100280571;LOC100857003;LOC103635427;LOC100194405;LOC100274381;LOC118471965;LOC100285215…
2	map00750	Vitamin B6 metabolism	KEGG PATHWAY	2/2451	20/18615	0.760658	1	Metabolism	Metabolism of cofactors and vitamins	gene-LOC100272732|gene-SMK2	LOC100272732;SMK2
9	map03410	Base excision repair	KEGG PATHWAY	9/2451	82/18615	0.768537	1	Genetic Information Processing	Replication and repair	gene-LOC100381276|gene-LOC100283527|gene-LOC103647201|gene-LOC103641202|gene-LOC100285587|gene-LOC100274123|gene-LOC103632764|gene-LOC542357|gene-LOC100191243	LOC100381276;LOC100283527;LOC103647201;LOC103641202;LOC100285587;LOC100274123;LOC103632764;LOC542357;LOC100191243
22	map00480	Glutathione metabolism	KEGG PATHWAY	22/2451	190/18615	0.772581	1	Metabolism	Metabolism of other amino acids	gene-LOC541841|gene-LOC100272371|gene-LOC100275908|gene-LOC100856957|gene-LOC100192012|gene-LOC100284317|gene-LOC103640025|gene-LOC541837|gene-LOC541850|gene-LOC541700|gene-LOC100285763|gene-LOC542491|gene-LOC100279004|gene-LOC100281225|gene-LOC542311|gene-LOC100272974|gene-LOC100280242|gene-LOC542587|gene-LOC103650740|gene-LOC542026|gene-LOC541991|gene-LOC100193117	LOC541841;LOC100272371;LOC100275908;LOC100856957;LOC100192012;LOC100284317;LOC103640025;LOC541837;LOC541850;LOC541700;LOC100285763;LOC542491;LOC100279004;LOC100281225;LOC542311;LOC100272974;LOC100280242;LOC542587;LOC103650740;LOC542026;LOC541991;LOC100193117
7	map00100	Steroid biosynthesis	KEGG PATHWAY	7/2451	67/18615	0.796076	1	Metabolism	Lipid metabolism	gene-LOC103635655|gene-LOC100191975|gene-LOC100382426|gene-LOC100274333|gene-LOC103653206|gene-LOC100282855|gene-LOC100282098	LOC103635655;LOC100191975;LOC100382426;LOC100274333;LOC103653206;LOC100282855;LOC100282098
17	map00260	Glycine, serine and threonine metabolism	KEGG PATHWAY	17/2451	152/18615	0.799069	1	Metabolism	Amino acid metabolism	gene-LOC100279332|gene-LOC100282748|gene-LOC541946|gene-LOC100274124|gene-LOC103631778|gene-LOC118471922|gene-LOC103625947|gene-LOC100283462|gene-LOC100280688|gene-LOC100381976|gene-LOC103646852|gene-LOC100284842|gene-LOC100302679|gene-LOC103634611|gene-LOC542578|gene-LOC542249|gene-LOC100284555	LOC100279332;LOC100282748;LOC541946;LOC100274124;LOC103631778;LOC118471922;LOC103625947;LOC100283462;LOC100280688;LOC100381976;LOC103646852;LOC100284842;LOC100302679;LOC103634611;LOC542578;LOC542249;LOC100284555
4	map00563	Glycosylphosphatidylinositol (GPI)-anchor biosynthesis	KEGG PATHWAY	4/2451	43/18615	0.835634	1	Metabolism	Glycan biosynthesis and metabolism	gene-LOC103627347|gene-LOC103627820|gene-LOC100280817|gene-LOC100216561	LOC103627347;LOC103627820;LOC100280817;LOC100216561
3	map00450	Selenocompound metabolism	KEGG PATHWAY	3/2451	34/18615	0.843459	1	Metabolism	Metabolism of other amino acids	gene-LOC541714|gene-LOC100281036|gene-LOC541786	LOC541714;LOC100281036;LOC541786
3	map00531	Glycosaminoglycan degradation	KEGG PATHWAY	3/2451	34/18615	0.843459	1	Metabolism	Glycan biosynthesis and metabolism	gene-LOC100192858|gene-LOC100193923|gene-LOC100280704	LOC100192858;LOC100193923;LOC100280704
18	map00040	Pentose and glucuronate interconversions	KEGG PATHWAY	18/2451	169/18615	0.862733	1	Metabolism	Carbohydrate metabolism	gene-LOC103652414|gene-LOC100279549|gene-LOC100194385|gene-LOC100194348|gene-LOC100285007|gene-LOC103644533|gene-LOC100279403|gene-LOC103634141|gene-LOC100282847|gene-LOC103640441|gene-LOC100194407|gene-LOC100284984|gene-LOC100283066|gene-LOC107546770|gene-LOC100281178|gene-LOC100283478|gene-LOC100273946|gene-LOC100282641	LOC103652414;LOC100279549;LOC100194385;LOC100194348;LOC100285007;LOC103644533;LOC100279403;LOC103634141;LOC100282847;LOC103640441;LOC100194407;LOC100284984;LOC100283066;LOC107546770;LOC100281178;LOC100283478;LOC100273946;LOC100282641
2	map00591	Linoleic acid metabolism	KEGG PATHWAY	2/2451	26/18615	0.874351	1	Metabolism	Lipid metabolism	gene-lox6|gene-lox11	lox6;lox11
1	map00440	Phosphonate and phosphinate metabolism	KEGG PATHWAY	1/2451	15/18615	0.879797	1	Metabolism	Metabolism of other amino acids	gene-LOC100283945	LOC100283945
7	map04136	Autophagy - other	KEGG PATHWAY	7/2451	75/18615	0.879894	1	Cellular Processes	Transport and catabolism	gene-LOC100240695|gene-LOC100240694|gene-LOC100240691|gene-LOC100240689|gene-LOC100382597|gene-LOC100233231|gene-LOC100191189	LOC100240695;LOC100240694;LOC100240691;LOC100240689;LOC100382597;LOC100233231;LOC100191189
2	map04122	Sulfur relay system	KEGG PATHWAY	2/2451	27/18615	0.887565	1	Genetic Information Processing	Folding, sorting and degradation	gene-LOC100275675|gene-LOC100282194	LOC100275675;LOC100282194
20	map04145	Phagosome	KEGG PATHWAY	20/2451	192/18615	0.895605	1	Cellular Processes	Transport and catabolism	gene-LOC103632727|gene-LOC100280916|gene-LOC100282298|gene-LOC100381303|gene-LOC103643294|gene-LOC542705|gene-LOC100383576|gene-LOC542561|gene-LOC100273288|gene-LOC103625832|gene-LOC100273000|gene-LOC100283947|gene-LOC100283330|gene-LOC100284544|gene-LOC542418|gene-LOC100191602|gene-LOC100382232|gene-LOC103636073|gene-LOC103647744|gene-LOC542582	LOC103632727;LOC100280916;LOC100282298;LOC100381303;LOC103643294;LOC542705;LOC100383576;LOC542561;LOC100273288;LOC103625832;LOC100273000;LOC100283947;LOC100283330;LOC100284544;LOC542418;LOC100191602;LOC100382232;LOC103636073;LOC103647744;LOC542582
1	map00430	Taurine and hypotaurine metabolism	KEGG PATHWAY	1/2451	17/18615	0.90939	1	Metabolism	Metabolism of other amino acids	gene-LOC100284394	LOC100284394
41	map04144	Endocytosis	KEGG PATHWAY	41/2451	377/18615	0.923121	1	Cellular Processes	Transport and catabolism	gene-LOC103627016|gene-LOC100284928|gene-LOC100217111|gene-LOC100216894|gene-LOC100286241|gene-LOC100284393|gene-LOC103651028|gene-LOC103637796|gene-LOC103626543|gene-LOC100284688|gene-LOC103630917|gene-LOC100272911|gene-LOC100286168|gene-LOC100286207|gene-LOC103625973|gene-LOC103635048|gene-LOC100272423|gene-LOC100281806|gene-LOC109942144|gene-LOC542116|gene-LOC103642370|gene-LOC100283324|gene-L…	LOC103627016;LOC100284928;LOC100217111;LOC100216894;LOC100286241;LOC100284393;LOC103651028;LOC103637796;LOC103626543;LOC100284688;LOC103630917;LOC100272911;LOC100286168;LOC100286207;LOC103625973;LOC103635048;LOC100272423;LOC100281806;LOC109942144;LOC542116;LOC103642370;LOC100283324;LOC100384428;LOC100191434;LOC100501536;LOC100281652;LOC100501678;LOC103654298;LOC100273222;LOC100193344;LOC100192764…
11	map00240	Pyrimidine metabolism	KEGG PATHWAY	11/2451	128/18615	0.958899	1	Metabolism	Nucleotide metabolism	gene-LOC100282482|gene-LOC100274265|gene-LOC100192012|gene-LOC100281735|gene-LOC103647945|gene-LOC100273224|gene-LOC100283606|gene-LOC100272861|gene-LOC103637938|gene-LOC100272767|gene-LOC100281709	LOC100282482;LOC100274265;LOC100192012;LOC100281735;LOC103647945;LOC100273224;LOC100283606;LOC100272861;LOC103637938;LOC100272767;LOC100281709
2	map00590	Arachidonic acid metabolism	KEGG PATHWAY	2/2451	36/18615	0.96006	1	Metabolism	Lipid metabolism	gene-LOC100383687|gene-LOC100383092	LOC100383687;LOC100383092
12	map03030	DNA replication	KEGG PATHWAY	12/2451	138/18615	0.96047	1	Genetic Information Processing	Replication and repair	gene-LOC103626668|gene-LOC100501077|gene-LOC542738|gene-LOC100281587|gene-LOC103648088|gene-LOC103641202|gene-LOC542206|gene-LOC100191752|gene-LOC100304310|gene-LOC103646841|gene-LOC103635486|gene-LOC542357	LOC103626668;LOC100501077;LOC542738;LOC100281587;LOC103648088;LOC103641202;LOC542206;LOC100191752;LOC100304310;LOC103646841;LOC103635486;LOC542357
16	map03008	Ribosome biogenesis in eukaryotes	KEGG PATHWAY	16/2451	184/18615	0.977182	1	Genetic Information Processing	Translation	gene-LOC103627387|gene-LOC100273647|gene-LOC103633590|gene-LOC103630287|gene-LOC100275739|gene-LOC100193917|gene-LOC103634524|gene-LOC100279295|gene-ZemaCr117|gene-LOC100284497|gene-LOC100193563|gene-LOC103643809|gene-LOC100280516|gene-LOC100279072|gene-LOC100193557|gene-LOC100276745	LOC103627387;LOC100273647;LOC103633590;LOC103630287;LOC100275739;LOC100193917;LOC103634524;LOC100279295;ZemaCr117;LOC100284497;LOC100193563;LOC103643809;LOC100280516;LOC100279072;LOC100193557;LOC100276745
7	map03060	Protein export	KEGG PATHWAY	7/2451	99/18615	0.981494	1	Genetic Information Processing	Folding, sorting and degradation	gene-LOC100280916|gene-LOC103625721|gene-LOC100280989|gene-LOC100282484|gene-LOC103625886|gene-LOC100282298|gene-LOC100284544	LOC100280916;LOC103625721;LOC100280989;LOC100282484;LOC103625886;LOC100282298;LOC100284544
4	map04130	SNARE interactions in vesicular transport	KEGG PATHWAY	4/2451	68/18615	0.983996	1	Genetic Information Processing	Folding, sorting and degradation	gene-LOC103641011|gene-LOC100283594|gene-LOC118471981|gene-LOC100384255	LOC103641011;LOC100283594;LOC118471981;LOC100384255
22	map03015	mRNA surveillance pathway	KEGG PATHWAY	22/2451	250/18615	0.987749	1	Genetic Information Processing	Translation	gene-LOC100283584|gene-LOC100272317|gene-LOC100383296|gene-LOC100381502|gene-LOC542269|gene-LOC100193629|gene-LOC103631917|gene-LOC100283013|gene-LOC732821|gene-LOC100193488|gene-LOC100304208|gene-LOC100285172|gene-LOC100191387|gene-LOC100384234|gene-LOC100382292|gene-LOC103634267|gene-LOC100273812|gene-LOC100279581|gene-LOC103635487|gene-LOC103646667|gene-LOC100191189|gene-LOC100280946	LOC100283584;LOC100272317;LOC100383296;LOC100381502;LOC542269;LOC100193629;LOC103631917;LOC100283013;LOC732821;LOC100193488;LOC100304208;LOC100285172;LOC100191387;LOC100384234;LOC100382292;LOC103634267;LOC100273812;LOC100279581;LOC103635487;LOC103646667;LOC100191189;LOC100280946
1	map00603	Glycosphingolipid biosynthesis - globo and isoglobo series	KEGG PATHWAY	1/2451	32/18615	0.989131	1	Metabolism	Glycan biosynthesis and metabolism	gene-LOC100280704	LOC100280704
3	map00513	Various types of N-glycan biosynthesis	KEGG PATHWAY	3/2451	63/18615	0.992465	1	Metabolism	Glycan biosynthesis and metabolism	gene-LOC100279928|gene-LOC100217123|gene-LOC100280704	LOC100279928;LOC100217123;LOC100280704
8	map03020	RNA polymerase	KEGG PATHWAY	8/2451	124/18615	0.994693	1	Genetic Information Processing	Transcription	gene-LOC100277195|gene-LOC100285004|gene-LOC118473918|gene-LOC100284267|gene-LOC103629388|gene-LOC100273250|gene-LOC100281008|gene-ZemaCp054	LOC100277195;LOC100285004;LOC118473918;LOC100284267;LOC103629388;LOC100273250;LOC100281008;rpoA
3	map00510	N-Glycan biosynthesis	KEGG PATHWAY	3/2451	68/18615	0.995737	1	Metabolism	Glycan biosynthesis and metabolism	gene-LOC100194350|gene-LOC100279928|gene-LOC100217123	LOC100194350;LOC100279928;LOC100217123
31	map03040	Spliceosome	KEGG PATHWAY	31/2451	363/18615	0.997844	1	Genetic Information Processing	Transcription	gene-LOC100192596|gene-LOC100286340|gene-LOC100286241|gene-LOC100273898|gene-LOC103651028|gene-LOC100193568|gene-LOC100272911|gene-LOC103625973|gene-LOC109939167|gene-LOC100286168|gene-LOC100284316|gene-LOC100281806|gene-LOC100284054|gene-LOC100193488|gene-LOC100217127|gene-LOC100286339|gene-LOC100502246|gene-LOC100501536|gene-LOC100193106|gene-LOC100285059|gene-LOC100282486|gene-LOC100384244|gen…	LOC100192596;LOC100286340;LOC100286241;LOC100273898;LOC103651028;LOC100193568;LOC100272911;LOC103625973;LOC109939167;LOC100286168;LOC100284316;LOC100281806;LOC100284054;LOC100193488;LOC100217127;LOC100286339;LOC100502246;LOC100501536;LOC100193106;LOC100285059;LOC100282486;LOC100384244;LOC100193784;LOC100282926;LOC103635762;LOC100282830;LOC100382393;LOC100272438;LOC100272670;LOC100285628;LOC103625…
8	map00970	Aminoacyl-tRNA biosynthesis	KEGG PATHWAY	8/2451	138/18615	0.998513	1	Genetic Information Processing	Translation	gene-LOC100274537|gene-LOC100282419|gene-LOC103644288|gene-LOC103643444|gene-LOC100280209|gene-LOC100193566|gene-LOC100279253|gene-LOC103645723	LOC100274537;LOC100282419;LOC103644288;LOC103643444;LOC100280209;LOC100193566;LOC100279253;LOC103645723
6	map03430	Mismatch repair	KEGG PATHWAY	6/2451	120/18615	0.999113	1	Genetic Information Processing	Replication and repair	gene-LOC103647640|gene-LOC103648088|gene-LOC103646841|gene-LOC103635486|gene-LOC542357|gene-LOC109944384	LOC103647640;LOC103648088;LOC103646841;LOC103635486;LOC542357;LOC109944384
18	map03018	RNA degradation	KEGG PATHWAY	18/2451	252/18615	0.999226	1	Genetic Information Processing	Folding, sorting and degradation	gene-LOC100279772|gene-LOC103629384|gene-LOC103633537|gene-LOC542707|gene-LOC542736|gene-LOC100281585|gene-LOC100281688|gene-LOC100193739|gene-LOC100272259|gene-LOC100281965|gene-LOC111591291|gene-LOC100286339|gene-LOC100193495|gene-LOC100192964|gene-LOC103642973|gene-LOC100192478|gene-LOC542185|gene-LOC100280498	LOC100279772;LOC103629384;LOC103633537;LOC542707;LOC542736;LOC100281585;LOC100281688;LOC100193739;LOC100272259;LOC100281965;LOC111591291;LOC100286339;LOC100193495;LOC100192964;LOC103642973;LOC100192478;LOC542185;LOC100280498
6	map03050	Proteasome	KEGG PATHWAY	6/2451	122/18615	0.999278	1	Genetic Information Processing	Folding, sorting and degradation	gene-LOC100280821|gene-LOC100282470|gene-LOC100283981|gene-LOC100191154|gene-LOC103638482|gene-LOC100193583	LOC100280821;LOC100282470;LOC100283981;LOC100191154;LOC103638482;LOC100193583
6	map00600	Sphingolipid metabolism	KEGG PATHWAY	6/2451	122/18615	0.999278	1	Metabolism	Lipid metabolism	gene-LOC103652928|gene-LOC100216857|gene-LOC109945079|gene-LOC100191896|gene-LOC109943287|gene-LOC103651403	LOC103652928;LOC100216857;LOC109945079;LOC100191896;LOC109943287;LOC103651403
7	map03440	Homologous recombination	KEGG PATHWAY	7/2451	142/18615	0.999677	1	Genetic Information Processing	Replication and repair	gene-LOC100281664|gene-LOC103627634|gene-LOC103641202|gene-LOC103627300|gene-LOC103646841|gene-LOC103635486|gene-LOC103634545	LOC100281664;LOC103627634;LOC103641202;LOC103627300;LOC103646841;LOC103635486;LOC103634545
7	map03420	Nucleotide excision repair	KEGG PATHWAY	7/2451	150/18615	0.999858	1	Genetic Information Processing	Replication and repair	gene-LOC103635427|gene-LOC100192592|gene-LOC103648088|gene-LOC103641202|gene-LOC103646841|gene-LOC103635486|gene-LOC542357	LOC103635427;LOC100192592;LOC103648088;LOC103641202;LOC103646841;LOC103635486;LOC542357
2	map03022	Basal transcription factors	KEGG PATHWAY	2/2451	95/18615	0.999978	1	Genetic Information Processing	Transcription	gene-LOC100283439|gene-LOC100282138	LOC100283439;LOC100282138
11	map03013	Nucleocytoplasmic transport	KEGG PATHWAY	11/2451	249/18615	0.999999	1	Genetic Information Processing	Translation	gene-LOC103639423|gene-LOC542555|gene-LOC103634826|gene-LOC100282735|gene-LOC103647839|gene-LOC100276047|gene-LOC100381502|gene-LOC103636786|gene-LOC100193488|gene-LOC100285840|gene-LOC101202711	LOC103639423;LOC542555;LOC103634826;LOC100282735;LOC103647839;LOC100276047;LOC100381502;LOC103636786;LOC100193488;LOC100285840;LOC101202711
